# Supplementary material for: Profiling of the Bacterial Microbiota along the Murine Alimentary Tract
Source: Int J Mol Sci. 2022 Feb 4;23(3):1783. doi: 10.3390/ijms23031783 (PMC8836272; doi:10.3390/ijms23031783)
Supplement: Supplementary file 1 [file ijms-23-01783-s001.zip › supplementary file S1.xlsx]

## Sheet: Sheet5
	Region_MiceNumber_Genotype	Esophagus_11_KO	Esophagus_12_KO	Esophagus_13_KO	Esophagus_14_KO	Esophagus_2_KO	Esophagus_3_KO	Esophagus_5_KO	Esophagus_7_KO	Esophagus_8_KO	Esophagus_1_WT	Esophagus_10_WT	Esophagus_15_WT	Esophagus_16_WT	Esophagus_17_WT	Esophagus_18_WT	Esophagus_4_WT	Esophagus_6_WT	Esophagus_9_WT	Forestomach_11_KO	Forestomach_12_KO	Forestomach_13_KO	Forestomach_14_KO	Forestomach_2_KO	Forestomach_3_KO	Forestomach_5_KO	Forestomach_7_KO	Forestomach_8_KO	Forestomach_1_WT	Forestomach_10_WT	Forestomach_15_WT	Forestomach_16_WT	Forestomach_17_WT	Forestomach_18_WT	Forestomach_4_WT	Forestomach_6_WT	Forestomach_9_WT	Stomach Corpus_11_KO	Stomach Corpus_12_KO	Stomach Corpus_13_KO	Stomach Corpus_14_KO	Stomach Corpus_2_KO	Stomach Corpus_3_KO	Stomach Corpus_5_KO	Stomach Corpus_7_KO	Stomach Corpus_8_KO	Stomach Corpus_1_WT	Stomach Corpus_10_WT	Stomach Corpus_15_WT
>Phy3710	ACGCTGGCGGCGTGCCTAACACATGCAAGTCGAACGAGAAAGTGGAGCAATCCATGAGTACAGTGGCGACCGGGTGAGTAACACGTGACCAACCTACCTTCGAGTGGGGGATAACTCCGGGAAACCGGAGCTAATACCGCATAACATCTTTGGCTCTCAAGAGCTGTGGATCAATGAAGCAATTCGCTTGTAGAGGGGGTCGCGGCTGATTAGCTAGTTGGCGGGGTAACGGCCCACCAAGGCGGAGATCGGTAGCCGGCCTGAGAGGGCGCACGGCCACACTGGAACTGAAACACG	0	0	0	0	0	0	0	0	0	0	0	0	0	0	0	0	0	0	0	0	0	0	0	0	0	0	0	0	0	0	0	0	0	0	0	0	0	0	0	0	0	0	0	0	0	0	0	0
>Phy4428	ACGCTGGCGGCGTGCCTAATGCATGCAAGTCGAGCGGGGTGATCTTCGGATCACTTACGCGGCGGACGGGTGCGGAACACGTGGGCAACCTGCCCTGAGGTGGGGGATAGCCGGTGGAAACACCGGGTAATTCCGCATAAGGTCACAGACCGGAGGGTTTGTGAGGAAAGGCTCTTTGGAGTCGCCTTAGGAGGGGCCTGCGGCCGATTAGCTAGACGGTGGGGTAACGGCCTACCGTGGCGATGATCGGTAGCTGGTCTGAGAGGACGGCCAGCCACACGGGGACTGAGACACG	0	0	0	0	0	0	0	0	0	0	0	0	0	0	0	0.0630517	0	0	0	0	0	0	0	0	0	0	0	0	0	0	0	0	0	0	0	0	0	0	0	0	0	0	0	0	0	0	0	0
>Phy1214	ACGCTGGCGGCGTGCATGAGACATGCAAGTCGAACGAACGGGCTTGCTCGTTAGTGGCGGACGGCTGAGTAACGCGTAGGTGACCTGCCCCGAAGTGGGGGATAACTGCCCGAAAGGGTGGCTAATACCGCATGTGGCGATGTGTTCATTCACATCATCAAAGCCGCGAGGCGCTTCGGGAGGGGCCTGCGTCCGATTAGCTCGTTGGTGGGGTAACGGCTCACCAAGGCGACGATCGGTAGGTGGTCTGAGAGGACGATCACCCAGACTGGGACTGAGACACG	0	0	0	0	0	0	0	0	0	0	0	0	0	0	0	0	0	0	0	0	0	0	0	0	0	0	0	0	0	0	0	0	0	0	0	0	0.220681	0	0	0	0	0	0	0	0	0	0	0
>Phy1587	ACGCTGGCGGCGTGCATGAGACATGCAAGTCGAGCGAGCGCTCCCGGGCTTGCCTGGGATCGCTAGTGGCGAACGGCTGAGTAACGCGTGGGTGACCTGCCCTGAAGTGGGGAATAACTGCCCGAAAGGGTGGCTAATACCGCATGTGGTGACACGTTCGTTCGTGTGACCAAAGCCGCAAGGCGCTTCGGGAGGGGCCCGCGTCCGATTAGCTCGTTGGTGGGGTAACGGCTCACCAAGGCGACGATCGGTAGGTGGTCTGAGAGGACGATCACCCAGACTGGGACTGAGACACG	0	0	0	0	0	0	0	0	0	0	0	0	0	0	0	0	0	0	0	0	0	0	0	0	0	0	0	0	0	0	0	0	0	0	0	0	0	0	0	0	0	0	0	0	0	0	0	0
>Phy1979	ACGCTGGCGGCGTGCATGAGACATGCAAGTCGAACGGACGATCGAGGCTTGCTTCGATCGTTAGTGGCGGACGGCTGAGTAACGCGTAGGTGACCTGCCCCGAAGTGGGGAATAACTGCCCGAAAGGGTGGCTAATACCGCATGTGGTGATGCGTTCATTCGCATCAGTAAAGCCGCAAGGCGCTTCGGGAGGGGCCTGCGTCCGATTAGCTCGTTGGTGGGGTAACGGCTCACCAAGGCGACGATCGGTAGGTGGTCTGAGAGGACGGTCACCCAGACTGGGACTGAGACACG	0	0	0	0	0	0	0	0	0	0	0	0	0	0	0	0	0	0	0	0	0	0	0	0	0	0	0	0	0	0	0	0	0	0	0	0	0	0	0	0	0	0	0	0	0	0	0	0
>Phy2794	ACGCTGGCGGCGTGCATGAGACATGCAAGTCGAACGGGCGACTCGGGCTTGCTCGAGTCGCTAGTGGCGGACGGCTGAGTAACGCGTAGGTGACCTGCCCCGAAGTGGGGAATAACTGCCCGAAAGGGTGGCTAATACCGCATGTGGTGATGCGTTCGAGCGCATCAGTAAAGCCGCAAGGCGCTTCGGGAGGGGCCTGCGTCCGATTAGCTCGTTGGTGGGGTAACGGCTCACCAAGGCGACGATCGGTAGGTGGTCTGAGAGGACGATCACCCAGACTGGGACTGAGACACG	0	0	0	0	0	0	0	0	0	0	0	0	0	0	0	0	0	0	0	0	0	0	0	0	0	0	0	0	0	0	0	0	0	0	0	0	0	0	0	0	0	0	0	0	0	0	0	0
>Phy4178	ACGCTGGCGGCGTGCATGAGACATGCAGGTCGAACGGACGATCAAGGCTTGCTTTGATCGTTAGTGGCGGACGGCTGAGTAACGCGTAGGTGACCTGCCCCGAAGTGGGGAATAACTGCCCGAAAGGGTGGCTAATACCGCATGTGGTGATGCGTTCAGTTCGCATCAGTAAAGCCGCAAGGCGCTTCGGGAGGGGCCTGCGTCCGATTAGCTCGTTGGTGTGGTAACGGCGTACCAAGGCGACGATCGGTAGGTGGTCTGAGAGGACGATCACCCAGACTGGGACTGAGACACG	0	0	0	0	0	0	0	0	0	0	0	0	0	0	0	0	0	0	0	0	0	0	0	0	0	0	0	0	0	0	0	0	0	0	0	0	0	0	0	0	0	0	0	0	0	0	0	0
>Phy2707	ACGCTGGCGGCGTGCCTAACACATGCAAGTCGAGCGCGAAAGGGGGGGCAACCCCCCGAGTAGAGCGGCGAACGGGTGAGTAACGCGTGGGTGATCTACCTTCGAGTGGGGAATAACAGCGGGAAACTGCTGCTAATACCGCATGACATCTCCGGATCGCACTGGAGATCAAAGCCGGGGACCGCAAGGCCTGGCGCTTGAAGATGAGCCCGCGTCCGATTAGCTAGTTGGCGGGGTAATGGCCCACCAAGGCGACGATCGGTAGCCGGCCTGAGAGGGCGGACGGCCACACTGGGACTGAGGCACG	0	0	0	0	0	0	0	0	0	0	0	0	0	0	0	0	0	0	0	0	0	0	0	0	0	0	0	0	0	0	0	0	0	0	0	0	0	0	0	0	0	0	0	0	0	0	0	0
>Phy3676	ACGCTGGCGGCGTGCTTAACACATGCAAGTCGAACGCGAAAGGGTAGCAATACCTGAGTAGAGTGGCGAACGGGTGAGTAAAGTGTGAGTAATCTGCCTTTCAGAGTGGGATAACATGGCGAAAGCCGTGCTAATACCGCATAACATGGATTGGATACGTCCGATTTATCAAAGGATGGCCTCTGCTTGCAAGCTATCGCTGAAAGATGAGCTCACATCCTATCACGCTTGTTGGTGAGGTAACGGCTCACCAAGGCGACGACGGGTAGCCGGCCTGAGAGGGTGTCCGGCCACACTGGAACTGAGACACG	0	0	0	0	0	0	0	0	0	0	0	0	0	0	0	0	0	0	0	0	0	0	0	0	0	0	0	0	0	0	0	0	0	0	0	0	0	0	0	0	0	0	0	0	0	0	0	0
>Phy3366	ACGCTGGCGGCGCGCTTAACACATGCAAGTCGAACGAGAAAGTGGAGCAATCCATGAGTAAAGTGGCGTACGGGTGAGTAACACGTGGGTAATCTACCTCTTGGAGGGGAATAACCCTGGGAAACCGGGGCTAATACCGCATAAGACCGGAAGGTGAAAGGTGAAAATCGCCGAGAGAGGAGCCCGCGGCTGATTAGCTAGTTGGTGAGGTAAAGGCTCACCAAGGCGACGATCGGTAGCCGGCCTGAGAGGGCACACGGCCACACTGGCACTGAAACACG	0	0	0	0	0	0	0	0	0	0	0	0	0	0	0	0	0	0	0	0	0	0	0	0	0	0	0	0	0	0	0	0	0	0	0	0	0	0	0	0	0	0	0	0	0	0	0	0
>Phy3153	ACGCTGGCGGCGCGCTTAACACATGCAAGTCGAACGAGAAAGTGGAGCAATCCATGAGTAAAGTGGCGTACGGGTGAGTAACACGTGGGTAATCTACCTTTTGGTGGGGAATAACCCTGGGAAACCGGGGCTAATACCGCATAATCTCGCGAGAGGAAAGGAGCAATTCGCCGAAAGAGGAGCCCGCGGCTGATTAGCTAGTTGGTGAGGTAATGGCTCACCAAGGCATTGATCGGTAGCCGGCCTGAGAGGGCACACGGCCACACTGGCACTGAAACACG	0	0	0	0	0	0	0	0	0	0	0	0	0	0	0	0	0	0	0	0	0	0	0	0	0	0	0	0	0	0	0	0	0	0	0	0	0	0	0	0	0	0	0	0	0	0	0	0
>Phy3706	ACGCTGGCGGCGCGCTTAACACATGCAAGTCGAACGAGAAAGCCCGCAAGGGTGAGTAAAGTGGCGTACGGGTGAGTAACACGTGGGTAATCTACCTTTTGGTGGGGGATAACCCTGGGAAGCCGGGGCTAATACCGCATAAGCTCGAGAGAGGAAAGGAGCAATTCGCCGAAAGAGGAGCCCGCGGCTGATTAGCTAGTTGGTAGGGTAAAGGCCTACCAAGGCTGTGATCGGTAGCCGGCCTGAGAGGGCACACGGCCACACTGGCACTGAAACACG	0	0	0	0	0	0	0	0	0	0	0	0	0	0	0	0	0	0	0	0	0	0	0	0	0	0	0	0	0	0	0	0	0	0	0	0	0	0	0	0	0	0	0	0	0	0	0	0
>Phy3549	ACGCTGGCGGCGCGCTTAACACATGCGAGTCGCACGAGAAAGCGGGGGCAACCCCGTGAGTACAGTGGCGTACGGGTGAGTAACACGTGGGTGATCTACCCTCTGGTGGGGAATAACCCTGGGAAACCGGGGCTAATACCGCATAAGCCGCCCTCGCAGAAAGGGACGGGAAAGCCGCAAGGCGCCGGGAGAGGAGCCCGCGGCCGATTAGTTAGTTGGTGGGGTAAGAGCCACCAAGACTGAGATCGGTAGCCGGCCCGAGAGGGCACACGGCCACACTGGCACTGAAACACG	0	0	0	0	0	0	0	0	0	0	0	0	0	0	0	0	0	0	0	0	0	0	0	0	0	0	0	0	0	0	0	0	0	0	0	0	0	0	0	0	0	0	0	0	0	0	0	0
>Phy3633	ACGCTGGCGGCGCGCTTAACACATGCAAGTCGAACGAGAAAGCGGGGGCGACTCCGCGAGTACAGTGGCGTACGGGTGAGTAACACGTGGGTGATCTACCTCCGAGTGGGGAATAACCCTGGGAAACCGGGGCTAATACCGCATAAGCCCGGGAGGGGAAAGCAGCAATGCGCTGGGAGAGGAGCCCGCGGCCGATTAGCTGGTTGGTGAGGTAAAGGCTCACCAAGGCCGAGATCGGTAGCCGGCCTGAGAGGGCACACGGCCACACTGGCACTGAAACACG	0	0	0	0	0	0	0	0	0	0	0	0	0	0	0	0	0	0	0	0	0	0	0	0	0	0	0	0	0	0	0	0	0	0	0	0	0	0	0	0	0	0	0	0	0	0	0	0
>Phy1877	ACGCTGGCGGCGTGCCTCAGACATGCAAGTCGAACGAATAAAGCTCCCTTCGGGGAGTGTATAAAGTGGCGCACGGGTGAGTAACACGTAAGTAATCTACCCTCGAGTGGGGAATAACATCGGGAAACCGATGCTAATACCGCATAATGCAGCGGCACCGCAAGGTGACAGTTGTTAAAGATTTATTGCTTGAGGAGGAGCTTGCGGCAGATTAGCTAGTTGGTAGGGTAATGGCTTACCAAGGCGACGATCTGTAGCCGGTCTAAGAGGACGGTCGGTCACACTGACACTGAATAACG	0	0	0	0	0	0	0	0	0	0	0	0	0	0	0	0	0	0	0	0	0	0	0	0	0	0	0	0	0	0	0	0	0	0	0	0	0	0	0	0	0	0	0	0	0	0	0	0
>Phy1180	ACGCTGGCGGCGTGCCTCAGACATGCAAGTCGAACGATTAAGACTCCCTTCGGGGAGTGCATAAAGTGGCGCACGGGTGAGTAACACGTAAGTAATCTGCCTTTGAGTGGGGAATAACCCGGGGAAACCCGAGCTAATACCGCATAACGCAGCGGCACCGCAAGGTGACAGTTGTTAAAGGAGCAATCCGCTTGAAGAGGAGCTTGCGGCAGATTAGCTAGTTGGTAAGGTAATGGCTTACCAAGGCTACGATCTGTATCCGGTCTAAGAGGACGGTCGGACACACTGACACTGAATAACG	0	0	0	0	0	0	0	0	0	0	0	0	0	0	0	0	0	0	0	0	0	0	0	0	0	0	0	0	0	0	0	0	0	0	0	0	0	0	0	0	0	0	0	0	0	0	0	0
>Phy1718	ACGCTGGCGGCGTGCCTCAGACATGCAAGTCGAACGATTAAGACCCCCTTCGGGGGGTGCATAAAGTGGCGCACGGGTGAGTAACACGTAAGTAATCTACCTTTGAGTGGGGAATAACATCGGGAAACCGATGCTAATACCGCATAATGCAGCGGCACCGCAAGGTGACAGTTGTTAAAGGAGCAATTCGCTTGAAGAGGAGCTTGCGGCAGATTAGCTAGTTGGTAAGGTAATGGCTTACCAAGGCTACGATCTGTATCCGGTCTAAGAGGACGGTCGGACACACTGACACTGAATAACG	0	0	0	0	0	0	0	0	0	0	0	0	0	0	0	0	0	0	0	0	0	0	0	0	0	0	0	0	0	0	0	0	0	0	0	0	0	0	0	0	0	0	0	0	0	0	0	0
>Phy2439	ACGCTGGCGGCGTGCCTCAGACATGCAAGTCGAACGATTAAAGCTCCCTTCGGGGAGTGCATAAAGTGGCGCACGGGTGAGTAACACGTAAGTAATCTGCCTTCGAGTGGGGAATAACCCGGGGAAACCCGAGCTAATACCGCATAACGCAGCGGCACCGCAAGGTGACAGTTGTTAAAGGAGCAATCCGCTTGAAGAGGAGCTTGCGGCAGATTAGCTAGTTGGTAAGGTAATGGCTTACCAAGGCTACGATCTGTATCCGGTCTAAGAGGACGGTCGGACACACTGACACTGAATAACG	0	0	0	0	0	0	0	0	0	0	0	0	0	0	0	0	0	0	0	0	0	0	0	0	0	0	0	0	0	0	0	0	0	0	0	0	0	0	0	0	0	0	0	0	0	0	0	0
>Phy2340	ACGCTGGCGGCGTGCCTCAGACATGCAAGTCGAACGATTAAAGCTCCCTTCGGGGAGTGCATAGAGTGGCGCACGGGTGAGTAACACGTAAGTAATCTACCCTCGGGTGGGGAATAACATCGGGAAACCGATGCTAATACCGCATAATGCAGCGGCACCGCAAGGTGACAGTTGTTAAAGGAGCAATCCGCCTGGGGAGGAGCTTGCGGCAGATTAGCTTGTTGGTAAGGTAACGGCTTACCAAGGCTACGATCTGTATCCGGTCTAAGAGGACGGTCGGACACACTGACACTGAATAACG	0	0	0	0	0	0	0	0	0	0	0	0	0	0	0	0	0	0	0	0	0	0	0	0	0	0	0	0	0	0	0	0	0	0	0	0	0	0	0	0	0	0	0	0	0	0	0	0
>Phy4228	ACGCTGGCGGCGTGCCTCAGACATGCAAGTCGAACGATTAAAGCTCCCTTCGGGGAGTGCATAGAGTGGCGCACGGGTGAGTAACACGTAAGTAATCTACCCTCGAGTGGGGAATAACATCGGGAAACCGATGCTAATACCGCATAATGCAGCGGCACCGCAAGGTGACAGTTGTTAAAGGAATTTATTTCGCTTGAGGAGGAGCTTGCGGCAGATTAGCTAGTTGGTAAGGTAATGGCTTACCAAGGCTACGATCTGTATCCGGTCTAAGAGGACGGTCGGACACACTGACACTGAATAACG	0	0	0	0	0	0	0	0	0	0	0	0	0	0	0	0	0	0	0	0	0	0	0	0	0	0	0	0	0	0	0	0	0	0	0	0	0	0	0	0	0	0	0	0	0	0	0	0
>Phy3949	ACGCTGGCGGCGTGCCTCAGACATGCAAGTCGAACGATTAAGACTCCCTTCGGGGAGTGCATAAAGTGGCGCACGGGTGAGTAACACGTAAGTAATCTACCCTCGAGTGGGGAATAACATCGGGAAACCGATGCTAATACCGCATAATGCAGCGGCACCGCAAGGTGACAGTTGTTAAAGGGGCAATTCGCTTGAGGAGGAGCTTGCGGCAGATTAGCTAGTTGGTAAGGTAACGGCTTACCAAGGCTACGATCTGTATCCGGCCTGAGAGGGCGGTCGGACACACTGACACTGAATAACG	0	0	0	0	0	0	0	0	0	0	0	0	0	0	0	0	0	0	0	0	0	0	0	0	0	0	0	0	0	0	0	0	0	0	0	0	0	0	0	0	0	0	0	0	0	0	0	0
>Phy1124	ACGCTGGCGGCGTGCCTCAGACATGCAAGTCGAACGATTAAAGCTCCCTTCGGGGAGTGCATAAAGTGGCGCACGGGTGAGTAACACGTAAGTAATCTACCTTCGAGTGGGGAATAACCCGGGGAAACCCGAGCTAATACCGCATAATGCAGCGGCACCTAATGGTGACAGTTGTTAAAGGAGCAATCCGCTTGAAGAGGAGCTTGCGGCAGATTAGCTTGTTGGTAAGGTAACGGCTTACCAAGGCTACGATCTGTATCCGGTCTAAGAGGACGGTCGGACACACTGACACTGAATAACG	0	0	0	0	0	0	0	0	0	0	0	0	0	0	0	0	0	0	0	0	0	0	0	0	0	0	0	0	0	0	0	0	0	0	0	0	0	0	0	0	0	0	0	0	0	0	0	0
>Phy2583	ACGCTGGCGGCGTGCCTCAGACATGCAAGTCGAACGATTAAACTTTCCTTCGGGGAAGATATAAAGTGGCGTACGGGTGAGTAACACGTAAGTAATCTACTTTCGAGTGGGGAATAACGTCCGGAAACGGACGCTAATACCGCATAATGCAGCGGCATCTATGATGACAGTTGTTAAAGATTTATCGCTTGAAAAGGAGCTTGCGGCAGATTAGCTAGTTGGTAAGGTAATGGCTTACCAAGGCGACGATCTGTATCCGGTCTAAGAGGACGGTCGGACACACTGACACTGAATAACG	0	0	0	0	0	0	0	0	0	0	0	0	0	0	0	0	0	0	0	0	0	0	0	0	0	0	0	0	0	0	0	0	0	0	0	0	0	0	0	0	0	0	0	0	0	0	0	0
>Phy3913	ACGCTGGCGGCGTGCCTCAGACATGCAAGTCGAACGATTAAGACTCCCTTCGGGGAGTGCATAAAGTGACGCACGGGTGAGTAACACGTAAGTAATCTACCTTCGAGTGGGGAATAACGTTCGGAAACGAACGCTAATACCGCATAATGCAGCGGCATCGCGAGATGACAGTTGTTAAAGATTTATCGCTTGAAGAGGAGCCTGCGGCAGATTAGCTAGTTGGTAAGGTAACGGCTTACCAAGGCGACGATCTGTATCCGGTCTAAGAGGACGGTCGGACACACTGACACTGAATAACG	0	0	0	0	0	0	0	0	0	0	0	0	0	0	0	0	0	0	0	0	0	0	0	0	0	0	0	0	0	0	0	0	0	0	0	0	0	0	0	0	0	0	0	0	0	0	0	0
>Phy3268	ACGCTGGCGGCGTGCCTAACACATGCAAGTCGAACGCGAAAGGGGCTTCGGCCCTGAGTAGAGTGGCGTCCGGGTGAGTAACACGTGGGTAATCTACCTTCGGGTGGGGAATAACCAGTCGAAAGATTGGCTAATACCGCATAATGCAGCGGCTCGACATCGAGACAGTTGTTAAAGGAGCAATCCGCCTGAAGAGGAGCCTGCGGCTGATTAGGTAGTTGGTGAGGTAATGGCTCACCAAGCCTGCGATCAGTAGCTGGTCTGAGAGGACGGCCAGCCACAATGGCACTGAAACACG	0	0	0	0	0	0	0	0	0	0	0	0	0	0	0	0	0	0	0	0	0	0	0	0	0	0	0	0	0	0	0	0	0	0	0	0	0	0	0	0	0	0	0	0	0	0	0	0
>Phy1973	ACGCTGGCGGCGTGCCTCAGACATGCAAGTCGAACGCGAAAGTCCCCTTCGGGGGACGAGTAGAGTGGCGTCCGGGTGAGTAACACGTGAGTAATTTGCCTTCGGGTGGGGAATAACAGCCGGAAACGGCTGCTAATACCGCATGATGCAGCGGCACCTCATGGTGACAGTTGTTAAAGAGGGGGATCCTTCGGGACCTCTCGCCTGAAGAGAAGCTCGCGGCAGATTAGCTAGTTGGTAGGGTAACGGCCTACCAAGGCAACGATCTGTAGCCGGCCTGAGAGGGCGGTCGGCCACACTGACACTGACACACG	0	0	0	0	0	0	0	0	0	0	0	0	0	0	0	0	0	0	0	0	0	0	0	0	0	0	0	0	0	0	0	0	0	0	0	0	0	0	0	0	0	0	0	0	0	0	0	0
>Phy2939	ACGCTGGCGGCGTGCTTAACACATGCAAGTCGAACGAAGCCTTCGGGCTTAGTGGCGGACGGGTGAGTAACACGTAGGTAATCTACCTTTGGATGGGGAATAACAACCGGAAACGGTTGCTAATACCGCATAATGCAGCGGCACCTAATGGTGACAGTTGTTAAAGCGGGGGATCGTAAGACCTCGCGTCTAAAGAGGAGCCTGCGGCAGATTAGCTAGTTGGTAAGGTAATGGCTTACCAAGGCGATGATCTGTAGCCGGCCTGAGAGGGCGGTCGGCCACACTGACACTGACATACG	0	0	0	0	0	0	0	0	0	0	0	0	0	0	0	0	0	0	0	0	0	0	0	0	0	0	0	0	0	0	0	0	0	0	0	0	0	0	0	0	0	0	0	0	0	0	0	0
>Phy1450	ACGCTGGCGGCGTGCCTCAGACATGCAAGTCGAACGCGAAAGCCCCCTTCGGGGGGCAAGTAGAGTGGCGCACGGGTGAGTAACACGTAGGTAATCTACCTTTGGATGGGGAATAACAACCGGAAACGGTTGCTGATACCGCATAATGCAGCGGCACCTAATGGTGACAGTTGTTAAAGCGGGGGATCGCAAGACCTCGCGTCTGAAGAGGAGCCTGCGGCGGATTAGCTAGTTGGTAAGGTAACGGCTTACCAAGGCTGTGATCCGTAGCCGGCCTGAGAGGGCGGTCGGCCACACTGACACTGACATACG	0	0	0	0	0	0	0	0	0	0	0	0	0	0	0	0	0	0	0	0	0	0	0	0	0	0	0	0	0	0	0	0	0	0	0	0	0	0	0	0	0	0	0	0	0	0	0	0
>Phy1613	ACGCTGGCGGCGTGCCTCAGACATGCAAGTCGAACGCGAAAGGCCCCTTCGGGGGCCGAGTAGAGTGGCGTCCGGGTGAGTAACACGTAGGTAATCTACCTCTGGGTGGGGAATAACGACCGGAAACGGTCGCTAATACCGCATAATGCAGCGGCACCACATGGTGACAGTTGTTAAAGCGGGGGATCGCAAGACCTCGCGCCTAGAGAGGAGCCTGCGGCGGATTAGCTAGTTGGTAGGGTAATGGCCTACCAAGGCAACGATCCGTAGCCGGCCTGAGAGGGCGGTCGGCCACACTGGCACTGACACACG	0	0	0	0	0	0	0	0	0	0	0	0	0	0	0	0	0	0	0	0	0	0	0	0	0	0	0	0	0	0	0	0	0	0	0	0	0	0	0	0	0	0	0	0	0	0	0	0
>Phy2272	ACGCTGGCGGCGTGCCTCAGACATGCAAGTCGAACGCGAAAGCTCCCTTCGGGGAGCAAGTAGAGTGGCGCACGGGTGAGTAACACGTAGGTAATCTACCTTTGGATGGGGAATAACAACCGGAAACGGTTGCTAATACCGCATAATGCAGCGGCACCTAATGGTGACAGTTGTTAAAGCGGGGGATCGCAAGACCTCGCGTCTGAAGAGGAGCCTGCGGCGGATTAGCTAGTTGGTAGGGTAACGGCTTACCAAGGCGATGATCCGTAGCCGGCCTGAGAGGGCGGTCGGCCACACTGACACTGACATACG	0	0	0	0	0	0	0	0	0	0	0	0	0	0	0	0	0	0	0	0	0	0	0	0	0	0	0	0	0	0	0	0	0	0	0	0	0	0	0	0	0	0	0	0	0	0	0	0
>Phy2767	ACGCTGGCGGCGTGCCTCAGACATGCAAGTCGAACGCGAAAGTCCCCTTCGGGGGACAAGTAGAGTGGCGCACGGGTGAGTATCACGTAGGTAATCTACCTTTGGATGGGGAATAACAACCGGAAACGGTTGCTAATACCGCATAATGCAGCGGCACCTAATGGTGACAGTTGTTAAAGCGGGGGATCGCAAGACCTCGCGTCTAAAGAGGAGCCTGCGGCGGATTAGCTAGTTGGTAAGGTAATGGCTTACCAAGGCGATGATCCGTAGCCGGCCTGAGAGGGCGGTCGGCCACACTGACACTGACATACG	0	0	0	0	0	0	0	0	0	0	0	0	0	0	0	0	0	0	0	0	0	0	0	0	0	0	0	0	0	0	0	0	0	0	0	0	0	0	0	0	0	0	0	0	0	0	0	0
>Phy2798	ACGCTGGCGGCGTGCCTCAGACATGCAAGTCGAACGCGAAAGCTCCCTTCGGGGAGCAAGTAGAGTGGCGCACGGGTGAGTAACACGTAGGTAATCTACCTTTGGATGGGGAATAACAACCGGAAACGGTTGCTAATACCGCATAATGCAGCGGCACCTAATGGTGACAGTTGTTAAAGCGGGGGATCGCAAGACCTCGCGTCTGAAGAGGAGCCTGCGGCGGATTAGCTAGTTGGTAAGGTAACGGCTTACCAAGGCGATGATCCGTAGCCGGCCTGAGAGGGCGGTCGGCCACACTGACACTGACATACG	0	0	0	0	0	0	0	0	0	0	0	0	0	0	0	0	0	0	0	0	0	0	0	0	0	0	0	0	0	0	0	0	0	0	0	0	0	0	0	0	0	0	0	0	0	0	0	0
>Phy2865	ACGCTGGCGGCGTGCCTCAGACATGCAAGTCGAACGCGAAAGCCCCCTTCGGGGGGCAAGTAGAGTGGCGCACGGGTGAGTAACACGTAGGTAATCTACCTTTGGATTGGGAATAACCACCGGAAACGGTGGCTAATACCGAATAATGCAGCGGCACCTAATGGTGACAGTTGTTAAAGCGGGGGATCGCAAGACCTCGCGTCTGAAGAGGAGCCTGCGGCGGATTAGCTAGTTGGTAAGGTAACGGCTTACCAAGGCGATGATCCGTAGCCGGCCTGAGAGGGCGGTCGGCCACACTGACACTGACATACG	0	0	0	0	0	0	0	0	0	0	0	0	0	0	0	0	0	0	0	0	0	0	0	0	0	0	0	0	0	0	0	0	0	0	0	0	0	0	0	0	0	0	0	0	0	0	0	0
>Phy3513	ACGCTGGCGGCGTGCCTCAGACATGCAAGTCGAACGCGAAAGGCCCCTTCGGGGGCCGAGTAGAGTGGCGTCCGGGTGAGTAACACGTAGGTAATCTACCTCTGGGTGGGGAATAACGACCGGAAACGGTCGCTAATACCGCATAATGCAGCGGCACCACATGGTGACAGTTGTTAAAGCGGGGGATCGCAAGACCTCGCGCCTAGAGAGGAGCCTGCGGCGGATTAGCTAGTTGGCGGGGTAATGGCCCACCAAGGCGACGATCCGTAGCCGGCCTGAGAGGGCGGTCGGCCACACTGGCACTGACACACG	0	0	0	0	0	0	0	0	0	0	0	0	0	0	0	0	0	0	0	0	0	0	0	0	0	0	0	0	0	0	0	0	0	0	0	0	0	0	0	0	0	0	0	0	0	0	0	0
>Phy3726	ACGCTGGCGGCGTGCCTCAGACATGCAAGTCGAACGCGAAAGTCCCCTTCGGGGGACGAGTAGAGTGGCGTCCGGGTGAGTAACACGTAGGTAATCTACCTCTGGGTGGGGAATAACAGCCGGAAACGGCTGCTAATACCGCATAATGCAGCGGCACCACATGGTGACAGTTGTTAAAGCGGGGGATCTTCGGACCTCGCGCCTAGAGAGGAGCCTGCGGCGGATTAGCTAGTTGGCAGGGTAATGGCCTACCAAGGCAACGATCCGTAGCCGGCCTGAGAGGGCGGTCGGCCACACTGGCACTGAGACACG	0	0	0	0	0	0	0	0	0	0	0	0	0	0	0	0	0	0	0	0	0	0	0	0	0	0	0	0	0	0	0	0	0	0	0	0	0	0	0	0	0	0	0	0	0	0	0	0
>Phy3740	ACGCTGGCGGCGTGCCTCAGACATGCAAGTCGAACGCGAAAGGCCCCTTCGGGGGCCGAGTAGAGTGGCGTCCGGGTGAGTAACACGTGAGTAATTTGCCTTCGGGTGGGGAATAACAACCGGAAACGGTTGCTAATACCGCATAATGCAGCGGCACCTAATGGTGACAGTTGTTAAAGCGGGGGATCGCAAGACCTCGCGCCTGAAGAGAAGCTCGCGGCGGATTAGCTAGTTGGCAGGGTAACGGCCTACCAAGGCGACGATCCGTAGCTGGTCTGAGAGGATGATCAGCCACACTGGGACTGAGACACG	0	0	0	0	0	0	0	0	0	0	0	0	0	0	0	0	0	0	0	0	0	0	0	0	0	0	0	0	0	0	0	0	0	0	0	0	0	0	0	0	0	0	0	0	0	0	0	0
>Phy3771	ACGCTGGCGGCGTGCCTAACACATGCAAGTCGAACGCGAAAGTCCCTTCGGGGATGAGTAGAGTGGCGTCCGGGTGAGTAACGCGTGGGTAATCTACCTTCGGGTGGGGAATAACCCAGGGAAACTTGGGCTAATACCGCATAATGCAGCGGCTCGACATCGAGACAGTTGTTAAAGCAGCAATGCGCCTGAAGAGGAGCCTGCGTCTGATTAGCTTGTTGGTGAGGTAACGGCTCACCAAGGCTACGATCAGTAGCTGGTCTGAGAGGACGGCCAGCCACAATGGCACTGAAACACG	0	0	0	0	0	0	0	0	0	0	0	0	0	0	0	0	0	0	0	0	0	0	0	0	0	0	0	0	0	0	0	0	0	0	0	0	0	0	0	0	0	0	0	0	0	0	0	0
>Phy3866	ACGCTGGCGGCGTGCCTCAGACATGCAAGTCGAACGCGAAAGCCCCCTTCGGGGGGCAAGTAGAGTGGCGCACGGGTGAGTAACACGTAGGTAATCTACCTTTGGATGGGGAATAACAACCGGAAACGGTTGCTAATACCGCATAATGCAGCGGCACCTAATGGTGACAGTTGTTAAAGCGGGGGATCGCAAGACCTCGCGTCTGAAGAGGAGCCTGCGGCAGATTAGCTAGTTGGTAAGGTAACGGCTTACCAAGGCTTTGATCTGTAGCCGGCCTGAGAGGGCGGTCGGCCACACTGACACTGACATACG	0	0	0	0	0	0	0	0	0	0	0	0	0	0	0	0	0	0	0	0	0	0	0	0	0	0	0	0	0	0	0	0	0	0	0	0	0	0	0	0	0	0	0	0	0	0	0	0
>Phy4370	ACGCTGGCGGCGTGCCTAACACATGCAAGTCGAACGCGAAAGTTCCTTCGGGGATGAGTAGAGTGGCGTCCGGGTGAGTAACGCGTGGGTAATCTACCTTCGGGTGGGGAATAACCCAGGGAAACTTGGGCTAATACCGCATAATGCAGCGGCTCGACATCGAGACAGTTGTTAAAGCAGCAATGCGCCTGAAGAGGAGCCTGCGTCTGATTAGCTTGTTGGTGAGGTAATGGCTCACCAAGGCTACGATCAGTAGCTGGTCTGAGAGGGCGGCCAGCCACAATGGCACTGAAACACG	0	0	0	0	0	0	0	0	0	0	0	0	0	0	0	0	0	0	0	0	0	0	0	0	0	0	0	0	0	0	0	0	0	0	0	0	0	0	0	0	0	0	0	0	0	0	0	0
>Phy2688	ACGCTGGCGGCGTGCCTCAGACATGCAAGTCGAACGATTAAACTTCCTTTCGGGGAAGAAATAAAGTGGCGCACGGGTGAGTAACACGTAAGTAATCTACCCTCGAGTGGGGAATAACATCGGGAAACCGATGCTAATACCGCATAATGCAGCGGCACCGCAAGGTGACAGTTGTTAAAGATTTATTGCTTGAGGAGGAGCTTGCGGCAGATTAGCTAGTTGGTAAGGTAATGGCTTACCAAGGCAACGATCTGTAGCCGGTCTAAGAGGACGGTCGGTCACACTGACACTGAATAACG	0	0	0	0	0	0	0	0	0	0	0	0	0	0	0	0	0	0	0	0	0	0	0	0	0	0	0	0	0	0	0	0	0	0	0	0	0	0	0	0	0	0	0	0	0	0	0	0
>Phy4434	ACGCTGGCGGCGCGCCTAACACATGCAAGTGGCGCGACGAACCGGGCTTCGGCCCGGGGCAGAGCCGCGAACGGGTGAGTAACACGTGGGTTACGTGCCCCGATGACCGGGACAACCCGGGGAAACCCGGGCTAATACCGCATAACGCAGCGGCACCGCAAGGTGACAGTTGTTAAAGGAGCAATCCGCTTGAAGAGGAGCTTGCGGCAGATTAGCTAGTTGGTAAGGTAACGGCTTACCAAGGCTACGATCTGTATCCGGTCTAAGAGGACGGTCGGACACACTGACACTGAATAACG	0	0	0	0	0	0	0	0	0	0	0	0	0	0	0	0	0	0	0	0	0	0	0	0	0.0630517	0	0	0	0	0	0	0	0	0	0	0	0	0	0	0	0	0	0	0	0	0	0	0
>Phy3391	ACGCTGGCGGCGTGCCTCAGACATGCAAGTCGAACGATTAAACTTCCCTTCGGGGAAGATATAAAGTGGCGCACGGGTGAGTAACACGTAGGTAATCTACCTTTGAGTGGGGAATAACTCGGGGAAACCCGAGCTAATACCGCATAATGCAGTGGCACCAGATGGTGACAGTTGTTAAAGATTTATCGCTTAAAGAGGAGCCTGCGGCAGATTAGCTAGTTGGTAAGGTAATGGCTTACCAAGGCGACGATCTGTATCCGACCTGAGAGGGTGGTCGGACACACTGACACTGAATAACG	0	0	0	0	0	0	0	0	0	0	0	0	0	0	0	0	0	0	0	0	0	0	0	0	0	0	0	0	0	0	0	0	0	0	0	0	0	0	0	0	0	0	0	0	0	0	0	0
>Phy4305	ACGCTGGCGGTAGGCCTAACACATGCAAGTCGAGCGGGCGTAGCAATACGTCAGCGGCAGACGGGTGAGTAACACGTAGGTAATCTACCTCTGGGTGGGGAATAACAGCCGGAAACGGCTGCTAATACCGCATAATGCAGCGGCACCACATGGTGACAGTTGTTAAAGCGGGGGATCTTCGGACCTCGCGCCTAGAGAGGAGCCTGCGGCGGATTAGCTAGTTGGTGAGGTGATGGCCTACCGGGGCGATGATCGGTAGCTGGTCTGAGAGGACGGCCAGCCACACGGGGACTGAGACACG	0	0	0	0	0	0	0	0	0	0	0	0	0	0	0	0	0	0	0	0	0	0	0	0	0	0	0	0	0	0	0	0	0	0	0	0	0	0	0	0	0	0	0	0	0	0	0	0
>Phy3888	ACGCTGGCGGCATGCCTAACACATGCAAGTCGAGCGAGAAAGTGTAGCAATACATGAGTACAGCGGCGCACGGGTGAGTAACACGTGGATAACCTGCCTCAAAGTGGGGAATAACACCGGGAAACCGGTGCTAATACCGCATATTCTGACGAGGTCTGCGGATTTCGTCAGGAAAGGAGCAATTCGCTATGAGAGGGGTCCGCGGCTGATTAGCTAGTTGGTGAGGTAATGGCTCACCAAGGCCACGATCAGTAGCCGGTCTGAGAGGACGGTCGGCCACACTGGAACTGAGACACG	0	0	0	0	0	0	0	0	0	0	0	0	0	0	0	0	0	0	0	0	0	0	0	0	0	0	0	0	0	0	0	0	0	0	0	0	0	0	0	0	0	0	0	0	0	0	0	0
>Phy2349	ACGCTGGCGGCGTGCCTAACACATGCAAGTCGAACGCGAAAGCCCCGCAAGGGGTGAGTAGAGTGGCAAACGGGTGAGTAACGCGTGGGTAACCTGCCTTCGAGTGGGGGATAACACCTCGAAAGGGGTGCTAATACCGCATAACATGACCGGGTCGAGAGACCGGGTCATCAAAGCTGGGGATCGCAAGACCTGGCGCTTGAAGAGGGGCCCGCGTCCGATTAGCTAGTTGGTGAGGTAACGGCTCACCAAGGCGACGATCGGTAGCCGGCCTGAGAGGGCGGACGGCCACACTGGGACTGAGACACG	0	0	0	0	0	0	0	0	0	0	0	0	0	0	0	0	0	0	0	0	0	0	0	0	0	0	0	0	0	0	0	0	0	0	0	0	0	0	0	0	0	0	0	0	0	0	0	0
>Phy2997	ACGCTGGCGGCGTGCCTAACACATGCAAGTCGTGCGCGAAAGGGGCTTCGGCCCCGAGTAGAGCGGCAAACGGGTGAGTAACACGTGGGTGACCTGCCTTCGAGTGGGGGATAACGTCCCGAAAGGGACGCTAATACCGCATGACATCCCGCGTTTGAAGACGTGGAGATCAAAGCCGGGGTCGCAAGACCTGGCGCTTGAAGGGGGGCCCGCGCCCGATTAGCTAGTTGGTGGGGTAATGGCCTACCAAGGCGATGATCGGTAGCCGGCCTGAGAGGGCGGACGGCCACACTGGGACTGAGACACG	0	0	0	0	0	0	0	0	0	0	0	0	0	0	0	0	0	0	0	0	0	0	0	0	0	0	0	0	0	0	0	0	0	0	0	0	0	0	0	0	0	0	0	0	0	0	0	0
>Phy4437	ACGCTGGCGGCGTGCCTAACACATGCAGGTCGAACGCGAAAGGGGCTTCGGCCCTGAGTAGAGTGGCAAACGGGTGAGTAACACGTGGGTGACCTACCTTCAAGTGGGGGATAACGTTCCGAAAGGAACGCTAATACCGCATATTGTCCCGCCTTTGGACAGGCGACGATGAAAGCCGGGGATCGCAAGACCTGGCGCTAGGAGAGGGGCCCGCGTCCGATTAGCTAGTTGGTGGGGTAATGGCTCACCAAGGCGACGATCGGTAGCCGGCCTGAGAGGGCAGACGGCCACACTGGGACTGAGACACG	0	0	0	0	0	0	0	0	0	0	0	0	0	0	0	0	0	0	0	0	0	0	0	0	0	0	0	0	0	0	0	0	0	0	0	0	0	0	0	0	0	0	0	0	0	0	0	0
>Phy3548	ACGCTGGCGGCGTGCCTAACACATGCAAGTCGAACGCGAAAGGGGCTTCGGCCCTGAGTAGAGTGGCGAACGGGTGAGTAACACGTGGGTGATCTACCTTCGAGTGGGGGATAACGTCCCGAAAGGGACGCTAATACCGCATGATGTTCCGGGTTTAAAGACCTGGAAACCAAAGCCGGGGACCGCAAGGCCTGGCGCTCGTAGAGGAGCCCGCGTCCGATTAGCTAGTTGGCGGGGTAATGGCCCACCAAGGCGACGATCGGTAGCCGGCCTGAGAGGGCGGACGGCCACACTGGAACTGAGACACG	0	0	0	0	0	0	0	0	0	0	0	0	0	0	0	0	0	0	0	0	0	0	0	0	0	0	0	0	0	0	0	0	0	0	0	0	0	0	0	0	0	0	0	0	0	0	0	0
>Phy4134	ACGCTGGCGGCGTGCCTAACACATGCAAGTCGAACGCGAAAGGGGCTTCGGCCCTGAGTAGAGTGGCGAACGGGTGAGTAACACGTGGGTGATCTACCTCTGAGTGGGGGATAACGTTCCGAAAGGAGCGCTAATACCGCATGACGTTCCGGGTTTGAAGACCGGGAAACCAAAGCTGGGGACCGCAAGGCCTAGCGCTTGGAGAGGAGCCCGCGCCTGATTAGCTAGTTGGTGAGGTAATGGCTCACCAAGGCGACGATCAGTAGCCGGCCTGAGAGGGCGGACGGCCACACTGGGACTGAGACACG	0	0	0	0	0	0	0	0	0	0	0	0	0	0	0	0	0	0	0	0	0	0	0	0	0	0	0	0	0	0	0	0	0	0	0	0	0	0	0	0	0	0	0	0	0	0	0	0
>Phy1641	ACGCTGGCGGCGTGCCTAACACATGCAAGTCGAACGCGAAAGCCCCGCAAGGGGCAAGTAGAGTGGCAAACGGGTGAGTAACACGTGGGTGACCTGCCTTCGAGTGGGGGATAACGTCCCGAAAGGGACGCTAATACCGCATGACATCCTGCCTTTGAAGAGGCGGAGATCAAAGCTGGGGATCGCAAGACCTAGCGCTTGAAGAGGGGCCCGCGCCCGATTAGCTAGTTGGTGAGGTAACGGCTCACCAAGGCAACGATCGGTAGCCGGCCTGAGAGGGCGGACGGCCACACTGGGACTGAGACACG	0	0	0	0	0	0	0	0	0	0	0	0	0	0	0	0	0	0	0	0	0	0	0	0	0	0	0	0	0	0	0	0	0	0	0	0	0	0	0	0	0	0	0	0	0	0	0	0
>Phy1938	ACGCTGGCGGCGTGCCTAACACATGCAAGTCGTACGCGAAAGGGGCTTCGGCCCTGAGTAGAGTGGCAAACGGGTGAGTAACACGTGGGTGACCTGCCTTCGAGTGGGGGATAACGTCCCGAAAGGGACGCTAATACCGCATGACATCCTGCCTTTAGAAAGGCGGAGATCAAAGCTGGGGATCGCAAGACCTGGCGCTTGAAGAGGGGCCCGCGCCTGATTAGCTAGTTGGTGGGGTAATGGCTCACCAAGGCTACGATCAGTATCCGGCCTGAGAGGGCGGACGGACACACTGGGACTGAGACACG	0	0	0	0	0	0	0	0	0	0	0	0	0	0	0	0	0	0	0	0	0	0	0	0	0	0	0	0	0	0	0	0	0	0	0	0	0	0	0	0	0	0	0	0	0	0	0	0
>Phy2222	ACGCTGGCGGCGTGCCTAACACATGCAAGTCGAACGCGAAAGGGGCTTCGGCCCTGAGTAGAGTGGCAAACGGGTGAGTAACACGTGGGTGACCTACCTCTAAGTGGGGGATAACGTTCCGAAAGGAACGCTAATACCGCATATTGTCCCGCCTTTAGACAGGCGACGATGAAAGCCGGGGATCGCAAGACCTGGCGCTAGGAGAGGGGCCCGCGTCCGATTAGCTAGTTGGTGAGGTAACGGCTCACCAAGGCGACGATCGGTAGCCGGCCTGAGAGGGCGGACGGCCACACTGGGACTGAGACACG	0	0	0	0	0	0	0	0	0	0	0	0	0	0	0	0	0	0	0	0	0	0	0	0	0	0	0	0	0	0	0	0	0	0	0	0	0	0	0	0	0	0	0	0	0	0	0	0
>Phy2249	ACGCTGGCGGCGTGCCTAACACATGCAAGTCGAACGCGACTCTGGCTTCGGCCAGAGTTGAGTGGCGAACGGGTGAGTAACACGTGGGTGACCTACCTTCGAGTGGGGGATAACGTCCCGAAAGGGACGCTAATACCGCATAACATCCTGCCTTTGAACAGGCGGAGATCAAAGCCGGGGATCGCAAGACCTGGCGCTTGATGAGGGGCCCGCGTCCGATTAGCTAGTTGGTGAGGTAATGGCTCACCAAGGCAACGATCGGTAGCCGGCCTGAGAGGGCGGACGGCCACACTGGGACTGAGACACG	0	0	0	0	0	0	0	0	0	0	0	0	0	0	0	0	0	0	0	0	0	0	0	0	0	0	0	0	0	0	0	0	0	0	0	0	0	0	0	0	0	0	0	0	0	0	0	0
>Phy2342	ACGCTGGCGGCGTGCCTAACACATGCAAGTCGAACGCGAAAGGGGCTTCGGCCCTGAGTAGAGTGGCAAACGGGTGAGTAACACGTGGGTGACCTGCCTTCGAGTGGGGGATAACGTCCCGAAAGGGACGCTAATACCGCATGACATCCCGCCTTTGGAGAGGCGGAGATCAAAGCTGGGGATCGCAAGACCTGGCGCTTGAAGAGGGGCCCGCGCCTGATTAGCTAGTTGGTGGGGTAATGGCTCACCAAGGCGACGATCAGTATCCGGCCTGAGAGGGCGGACGGACACACTGGGACTGAGACACG	0	0	0	0	0	0	0	0	0	0	0	0	0	0	0	0	0	0	0	0	0	0	0	0	0	0	0	0	0	0	0	0	0	0	0	0	0	0	0	0	0	0	0	0	0	0	0	0
>Phy2655	ACGCTGGCGGCATGCCTTACACATGCAAGTCGAACGCGAAAGGGGGGCAACCCCCGAGTAGAGTGGCGAACGGGTGAGTAACACGTGGGTGACCTGCCTTCGAGTGGGGGATAACGTCCCGAAAGGGACGCTAATACCGCATGACATCCTGCTTTTGGAGAAGCGGAGATCAAAGCTGGGGATCGCAAGACCTGGCGCTTGAAGAGGGGCCCGCGCCTGATTAGCTAGTTGGTGGGGTAACGGCCTACCAAGGCAACGATCAGTATCCAGCCTGAGAGGGCGGACGGACACACTGGGACTGAGACACG	0	0	0	0	0	0	0	0	0	0	0	0	0	0	0	0	0	0	0	0	0	0	0	0	0	0	0	0	0	0	0	0	0	0	0	0	0	0	0	0	0	0	0	0	0	0	0	0
>Phy2716	ACGCTGGCGGCGTGCCTAACACATGCAAGTCGAACGCGGTTACCCCGCAAGGGGTAACTGAGTGGCGAACGGGTGAGTAACACGTGGGTGACCTACCTTCGAATGGGGGATAACGTCCCGAAAGGGACGCTAATACCGCATAACATCCTGCCTTTGAACAGGTGGAGATCAAAGCCGGGGATCGCAAGACCTGGCGTTTGAAGAGGGGCCCGCGTCCGATTAGCTAGTTGGTGAGGTAATGGCTCACCAAGGCGACGATCGGTAGCCGGCCTGAGAGGGCGGACGGCCACACTGGGACTGAGACACG	0	0	0	0	0	0	0	0	0	0	0	0	0	0	0	0	0	0	0	0	0	0	0	0	0	0	0	0	0	0	0	0	0	0	0	0	0	0	0	0	0	0	0	0	0	0	0	0
>Phy2755	ACGCTGGCGGCGTGCCTAACACATGCAAGTCGTGCGCGAAAGGGGCTTCGGCCCTGAGTAGAGCGGCAAACGGGTGAGTAACACGTGGGTGACCTGCCTTCGAGTGGGGGATAACGTCCCGAAAGGGACGCTAATACCGCATGACATCCTGCCTTTGGAGAGGCGGAGATCAAAGCCGGGGATCGCAAGACCTGGCGCTTGGAGAGGGGCCCGCGCCTGATTAGCTAGTTGGTGGGGTAACGGCTCACCAAGGCAACGATCAGTAGCCGGCCTGAGAGGGCGGACGGCCACACTGGGACTGAGACACG	0	0	0	0	0	0	0	0	0	0	0	0	0	0	0	0	0	0	0	0	0	0	0	0	0	0	0	0	0	0	0	0	0	0	0	0	0	0	0	0	0	0	0	0	0	0	0	0
>Phy2787	ACGCTGGCGGCAGGCCTAACACATGCAAGTCGAACGCGAGAGGGGCTTCGGCCCCAATTGAGTGGCAAACGGGTGAGTAACGCGTGGGTGACCTACCTTCGAGTGGGGGATAACGTCTCGAAAGGGACGCTAATACCGCATGACATCCTGCCTTTGGACAGGCGGAAATCAAAGCCGGGGATCGCAAGACCTGGCGCTTGGAGAGGGGCCCGCGTCCGATTAGCTAGTTGGTGGGGTAACGGCTCACCAAGGCGACGATCGGTAGCCGGCCTGAGAGGGCGGACGGCCACACTGGGACTGAGACACG	0	0	0	0	0	0	0	0	0	0	0	0	0	0	0	0	0	0	0	0	0	0	0	0	0	0	0	0	0	0	0	0	0	0	0	0	0	0	0	0	0	0	0	0	0	0	0	0
>Phy2980	ACGCTGGCGGCGTGCCTAACACATGCAAGTCGAACGCGAAAGGGGAGCAATCCCTGAGTAGAGTGGCAAACGGGTGAGTAACACGTGGGTGACCTGCCTTCGAGTGGGGGATAACGTCCCGAAAGGGACGCTAATACCGCATGACATCCTGCTTTTGGAAAAGCGGAGATCAAAGCCGGGGATCGCAAGACCTGGCGCTTGAAGAGGGGCCCGCGCCTGATTAGCTAGTTGGTGGGGTAATGGCCTACCAAGGCTACGATCAGTATCCGGCCTGAGAGGGCGGACGGACACACTGGGACTGAGACACG	0	0	0	0	0	0	0	0	0	0	0	0	0	0	0	0	0	0	0	0	0	0	0	0	0	0	0	0	0	0	0	0	0	0	0	0	0	0	0	0	0	0.126103	0	0	0	0	0	0
>Phy3168	ACGCTGGCGGCGTGCCTAACACATGCAAGTCGTGCGCGAAAGGGGCTTCGGCCCTGAGTAGAGCGGCAAACGGGTGAGTAACACGTGGGTGACCCGCCTTCGAGTGGGGGATAACGTCCCGAAAGGGACGCTAATACCGCATGACATCCTGCCTTTGGACAGGCGGAGATCAAAGCCGGGGATCGCAAGACCTGGCGCTTGAAGAGGGGCCCGCGCCTGATTAGCTAGTTGGTGAGGTAACGGCTCACCAAGGCAACGATCAGTAGCCGGCCTGAGAGGGCGGACGGCCACACTGGGACTGAGACACG	0	0	0	0	0	0	0	0	0	0	0	0	0	0	0	0	0	0	0	0	0	0	0	0	0	0	0	0	0	0	0	0	0	0	0	0	0	0	0	0	0	0	0	0	0	0	0	0
>Phy3301	ACGCTGGCGGCGTGCCTAACACATGCAAGTCGTGCGCGAAAGGGGCTTCGGCCCTGAGTAGAGCGGCAAACGGGTGAGTAACACGTGGGTGACCTGCCTTCGAGTGGGGGATAACGTCCCGAAAGGGACGCTAATACCGCATGACATCCTGCCTTTGGAAAGGCGGAGATCAAAGCCGGGGATCGCAAGACCTGGCGCTTGAAGAGGGGCCCGCGCCTGATTAGCTAGTTGGTGAGGTAACGGCTCACCAAGGCAACGATCAGTAGCCGGCCTGAGAGGGCGGACGGCCACACTGGGACTGAGACACG	0	0	0	0	0	0	0	0	0	0	0	0	0	0	0	0	0	0	0	0	0	0	0	0	0	0	0	0	0	0	0	0	0	0	0	0	0	0	0	0	0	0	0	0	0	0	0	0
>Phy3504	ACGCTGGCGGCGTGCCTAACACATGCAAGTCGAACGCGGTTATTCAGCAATGGATAACTGAGTGGCGAACGGGTGAGTAACACGTGGGTGACCTACCTTCGAGTGGGGGATAACGTCCCGAAAGGGACGCTAATACCGCATAACATCCTGTCTTTGAACAGGCGGTGATCAAAGCCGGGGACCGTAAGGCCCGGCGCTTGATGAGGGGCCCGCGTCTGATTAGCTAGTTGGTGAGGTAACGGCCCACCAAGGCGACGATCAGTATCCGGCCTGAGAGGGCGGACGGACACACTGGGACTGAGACACG	0	0	0	0	0	0	0	0	0	0	0	0	0	0	0	0	0	0	0	0	0	0	0	0	0	0	0	0	0	0	0	0	0	0	0	0	0	0	0	0	0	0	0	0	0	0	0	0
>Phy3666	ACGCTGGCGGCGTGCCTAACACATGCAAGTCGAACGCGAAAGGGGCTTCGGCCCTGAGTAGAGTGGCGAACGGGTGAGTAACACGTGGGTGACCTACCTTCGAGTGGGGGATAACGTCCCGAAAGGGGCGCTAATACCGCATAACGTCCCGCCTTTGAAGAGGTGGAGACCAAAGCTGGGGATCGCAAGACCTGGCGCTGGAAGAGGGGCCCGCGTCCGATTAGCTAGTTGGTGAGGTAATGGCTCACCAAGGCGACGATCGGTAGCCGGCCTGAGAGGGCGGACGGCCACACTGGGACTGAGACACG	0	0	0	0	0	0	0	0	0	0	0	0	0	0	0	0	0	0	0	0	0	0	0	0	0	0	0	0	0	0	0	0	0	0	0	0	0	0	0	0	0	0	0	0	0	0	0	0
>Phy3763	ACGCTGGCGGCGTGCCTAACACATGCAAGTCGAACGCGAAAGCCCCGCAAGGGGCAAGTAGAGTGGCAAACGGGTGAGTAACACGTGGGTGACCTGCCTTCGAGTGGGGGATAACGTCCCGAAAGGGACGCTAATACCGCATGACATCCTGCCTTTGAAGAGGCGGAGATCAAAGCTGGGGATCGCAAGACCTAGCGCTTGAAGAGGGGCCCGCGTCCGATTAGCTAGTTGGTGAGGTAATGGCTCACCAAGGCAACGATCGGTAGCCGGCCTGGGAGGGCGGACGGCCACACTGGGACTGAGACACG	0	0	0	0	0	0	0	0	0	0	0	0	0	0	0	0	0	0	0	0	0	0	0	0	0	0	0	0	0	0	0	0	0	0	0	0	0	0	0	0	0	0	0	0	0	0	0	0
>Phy3914	ACGCTGGCGGCGTGCCTAACACATGCAAGTCGAACGCGACTGAGGGCTTCGGCTCTCAGTTGAGTGGCGAACGGGTGAGTAACACGTGGGTGACCTACCTTCGAATGGGGGATAACGTCCCGAAAGGGACGCTAATACCGCATAACATCCTGTCCTTGAACGGATGGAGATCAAAGCCGGGGATCGCAAGACCTGGCGTTTGAAGAGGGGCCCGCGTCCGATTAGCTAGTTGGTGAGGTAACGGCTCACCAAGGCGACGATCGGTAGCCGGCCTGAGAGGGCGGACGGCCACACTGGGACTGAGACACG	0	0	0	0	0	0	0	0	0	0	0	0	0	0	0	0	0	0	0	0	0	0	0	0	0	0	0	0	0	0	0	0	0	0	0	0	0	0	0	0	0	0	0	0	0	0	0	0
>Phy3924	ACGCTGGCGGCGTGCCTAACACATGCAAGTCGTGCGCGAAAGGGGCTTCGGCCCTGAGTAGAGCGGCAAACGGGTGAGTAACGCGTGGGTGACCTGCCTTCGAGTGGGGGATAACGTCCCGAAAGGGACGCTAATACCGCATGACATCCTGCTTTTGGAAAAGCGGAGATCAAAGCCGGGGATCGCAAGACCTGGCGCTTGAAGAGGGGCCCGCGCCCGATTAGCTAGTTGGTGGGGTAACGGCCTACCAAGGCAACGATCAGTATCCGGCCTGAGAGGGCGGACGGACACACTGGGACTGAGACACG	0	0	0	0	0	0	0	0	0	0	0	0	0	0	0	0	0	0	0	0	0	0	0	0	0	0	0	0	0	0	0	0	0	0	0	0	0	0	0	0	0	0	0	0	0	0	0	0
>Phy4008	ACGCTAGCGGCAGGCCTAACACATGCAAGTCGTACGCGAAAGGGGCTTCGGCCCTGAGTAGAGTGGCAAACGGGTGGGTAACACGTGGGTGACCTGCCTCAGAGTGGGGGATAACGTCCCGAAAGGGACGCTAATACCGCATAACATCCTGCCTTTGGAAAGGTGGAGATCAAAGCCGGGGATCGCAAGACCTGGCGCTTGGAGAGGGGCCCGCGTCTGATTAGCTAGTTGGTAGGGTAATGGCCTACCAAGGCAACGATCAGTATCCGGCCTGAGAGGGCGGACGGACACACTGGGACTGAGACACG	0	0	0	0	0	0	0	0	0	0	0	0	0	0	0	0	0	0	0	0	0	0	0	0	0	0	0	0	0	0	0	0	0	0	0	0	0	0	0	0	0	0	0	0	0	0	0	0
>Phy4373	ACGCTGGCGGCGTGCCTAACACATGCAAGTCGAACGCGAAAGTCCCGCAAGGGATGAGTAGAGTGGCAAACGGGTGAGTAACGCGTGGGCGACCTACCTCTGAGTGGGGGATAACCTTCCGAAAGGAGGGCTAATACCGCATGACATCCCGTGTTTGAATACACGGACATCAAAGCCGGGGATCGCAAGACCTGGCGCTTGGAGAGGGGCCCGCGTCCGATTAGCTAGTTGGTGAGGTAATGGCTCACCAAGGCTCCGATCGGTATCCGGCCTGAGAGGGCGGACGGACACACTGGGACTGAGACACG	0	0	0	0	0	0	0	0	0	0	0	0	0	0	0	0	0	0	0	0	0	0	0	0	0	0	0	0	0	0	0	0	0	0	0	0	0	0	0	0	0	0	0	0	0	0	0	0
>Phy3291	ACGCTGGCGGCGTGCTTTACACATGCAAGTCGAGCGAGGCGGGGAGCAATCCCCAGTCGAGCGGCGAACGGGTGAGTAACGCGTGGATAACCTGCCCTTCAGCGGGGAATAACCCGGGGAAACTCGGGCTAATACCGCATACGACCGAGAGGTGAAAGGGGGCCGCAAGGCTTCCACTGAAGGAGGGGTCCGCGTCCGATTAGCTGGCTGGTAGGGTAATGGCCTACCAGGGCGACGATCGGTAGCCGGCCTGAGAGGGTGATCGGCCACACTGGAACTGAGACACG	0	0	0	0	0	0	0	0	0	0	0	0	0	0	0	0	0	0	0	0	0	0	0	0	0	0	0	0	0	0	0	0	0	0	0	0	0	0	0	0	0	0	0	0	0	0	0	0
>Phy1324	ACGCTGGCGGCGTGCTTTACACATGCAAGTCGAGCGAGGCGTGGGGCAACCCACAGTCGAGCGGCGAACGGGTGAGTAACGCGTGGATGACCTGCCCTTCAGCGGGGAATAACCCGGGGAAACTCGGGCTAATACCGCATACGACCGAGAGGTGAAAGGGGGCCGCAAGGCTCTCACTGAAGGAGGGGTCCGCGTCCGATTAGCTAGTTGGTAGGGTAATGGCCTACCAAGGCGACGATCGGCAGCCGGCCTGAGAGGGTGATCGGCCACACTGGAACTGAGACACG	0	0	0	0	0	0	0	0	0	0	0	0	0	0	0	0	0	0	0	0	0	0	0	0	0	0	0	0	0	0	0	0	0	0	0	0	0	0	0	0	0	0	0	0	0	0	0	0
>Phy2870	ACGCTGGCGGCGTGCTTTACACATGCAAGTCGAGCGAGGCGTGGGGCAACCCACAGTCGAGCGGCGAACGGGTGAGTAACGCGTGGATGACCTGCCCTTTAGTGGGGAATAACCCGGGGAAACTCGGGCTAATACCGCATAAGACCGAGAGATGAAAGCGGGGCTCGCAAGAGTCTCGTGCTGAAGGAGGGGTCCGCGTTCGATTAGCTAGTTGGTAGGGTAATGGCCTACCAAGGCGACGATCGATAGCCGGCCTGAGAGGGTGATCGGCCACACTGGAACTGAGACACG	0	0	0	0	0	0	0	0	0	0	0	0	0	0	0	0	0	0	0	0	0	0	0	0	0	0	0	0	0	0	0	0	0	0	0	0	0	0	0	0	0	0	0	0	0	0	0	0
>Phy3570	ACGCTGGCGGCGTGCTTTACACATGCAAGTCGAGCGAGGCGGGGGAGCAATCCCCCAGTCGAGCGGCGAACGGGTGAGTAACGCGTGGATGACCTGCCCTTCAGCGGGGAATAACCCGGGGAAACTCGGGCTAATACCGCATACGACCGCGAGGTGAAAGTGGGGAGCAATCCTCACACTGAAGGAGGGGTCCGCGTCCGATTAGCTAGTTGGTAGGGTAATGGCCTACCAAGGCGACGATCGGTAGCCGGCCTGAGAGGGTGATCGGCCACACTGGAACTGAGACACG	0	0	0	0	0	0	0	0	0	0	0	0	0	0	0	0	0	0	0	0	0	0	0	0	0	0	0	0	0	0	0	0	0	0	0	0	0	0	0	0	0	0	0	0	0	0	0	0
>Phy2462	ACGCTGGCGGCGTGCTTTACACATGCAAGTCGAGCGAGGCGGGGTAGCAATACCCCAGTCGAGCGGCGAACGGGTGAGTAACGCGTGGATGACCTGCCCTTCAGCGGGGAATAACCCGGGGAAACTCGGGCTAATACCGCATACGACCGGAAGGTGAAAGTGGGGTTGCAAGATCTCACACTGAAGGAGGGGTCCGCGTCCGATTAGCTAGTTGGTAGGGTAATGGCCTACCAAGGCGACGATCGGTAGCCGGCCTGAGAGGGTGATCGGCCACACTGGAACTGAGACACG	0	0	0	0	0	0	0	0	0	0	0	0	0	0	0	0	0	0	0	0	0	0	0	0	0	0	0	0	0	0	0	0	0	0	0	0	0	0	0	0	0	0	0	0	0	0	0	0
>Phy4107	ACGCTGGCGGCGTGCTTAACACATGCAAGTCGAGCGGGGTCCAACCGGTGGCAACACCGGGGAAGGCCTAGCGGCGAACGGGTGAGTAACACGTGAGCAACCTGCCCCGAAGATCGGGATAACACCGGGAAACCGGTGCTAATACTGAATACCCCCACCGGGTCGCATGGTCTGGTGAGGAAATGAATTTCGCTTCGGGAGGGGCTCGCGGGCTATCAGCTTGTTGGTGAGGTAACGGCTCACCAAGGCGACGACGGCTAGCTGGTCTGAGAGGACGACCAGCCACACTGGAACTGAAACACG	0	0	0	0	0	0	0	0	0	0	0	0	0	0	0	0	0	0	0	0	0	0	0	0	0	0	0	0	0	0	0	0	0	0	0	0	0	0	0	0	0	0	0	0	0	0	0	0
>Phy3944	ACGCTGGCGGCGTGCTTAACACATGCAAGTCGAACGAGGTCCAACCGGTGGCAACACCGGGGAAGGCCTAGTGGCGAACGGGTGAGTAACACGTGAGGAACCTGCCCCGAAGTCTGGGATAACCCTCCGAAAGGAGAGCTAATACCGGATGCCCTCATCAGATCGCATGTTCAGATGAGGAAAGAATTTCGCTTCGGGAGGGCCTCGCGGCCTATCAGCTTGTTGGTGAGGTAACGGCTCACCAAGGCGACGACGGGTAGCTGGTCTGAGAGGACGATCAGCCACACTGGGACTGAGACACG	0	0	0	0	0	0	0	0	0	0	0	0	0	0	0	0	0	0	0	0	0	0	0	0	0	0	0	0	0	0	0	0	0	0	0	0	0	0	0	0	0	0	0	0	0	0	0	0
>Phy3767	ACGCTGGCGGCGTGCTTAACACATGCAAGTCGAACGAGGTCCAACCAGTGGCAACACTGGGGACGACCTAGTGGCGAACGGGTGAGTAACACGTGAGGAACCTGCCCCGAAGTCCGGGATAAGCCCCCGAAAGGGGGTCTAATACCGGATGTCCCCCTCTGATCGCATGGTCGGTTGAGGAAAGGATTCCGCTTCGGGAGGGCCTCGCGGCCTATCAGCTTGTTGGTGAGGTAACGGCTCACCAAGGCGACGACGGGTAGCTGGTCTGAGAGGACGATCAGCCACACTGGGACTGAGACACG	0	0	0	0	0	0	0	0	0	0	0	0	0	0	0	0	0	0	0	0	0	0	0	0	0	0	0	0	0	0	0	0	0	0	0	0	0	0	0	0	0	0	0	0	0	0	0	0
>Phy3734	ACGCTGGCGGCGTGCTTAACACATGCAAGTCGAACGAGGTCCAACCAGTGGCAACACTGGGGAAGGCCTAGTGGCGAACGGGTGAGTAACACGTGAGGAACCTGCCCCGAAGACTGGGATAACCCCCCGAAAGGGGAGCTAATACCAGATGCCCTCCTACGGTCGCATGGCCGTTCGAGGAAAGGTCCGCTGCTTCGGGAGGGCCTCGCGGCCTATCAGCTTGTTGGTGGGGTAACGGCCCACCAAGGCGACGACGGGTAGCTGGTCTGAGAGGACGATCAGCCACACTGGGACTGAGACACG	0	0	0	0	0	0	0	0	0	0	0	0	0	0	0	0	0	0	0	0	0	0	0	0	0	0	0	0	0	0	0	0	0	0	0	0	0	0	0	0	0	0	0	0	0	0	0	0
>Phy2990	ACGCTGGCGGCGTGCCTAACACATGCAAGTCGAACGAGGTCCATCCAGTGGCAACACTGGGGACGACCTAGTGGCGAACGGGTGAGTAACACGTGAGGAACTTGCCCCGGAGGCCGGGATAACCCTCCGAAAGGAGGGCTAATACTGGATGTCCTCACCGAGTCGCATGGCTTGGTGAAGAAATGGATTCCGCTCCGGGAGAGCCTCGCGGCCTATCAGCTTGTTGGTGGGGTAACGGCCCACCAAGGCGTCGACGGGTAGCTGGTCTGAGAGGACGATCAGCCACACTGGGACTGAGACACG	0	0	0	0	0	0	0	0	0	0	0	0	0	0	0	0	0	0	0	0	0	0	0	0	0	0	0	0	0	0	0	0	0	0	0	0	0	0	0	0	0	0	0	0	0	0	0	0
>Phy1157	ACGCTGGCGGTGTGCTTAACGCATGCAAGTCGAACGAGGTCCAACCCTCCGCAAGGAGGGGGAAGACCTAGTGGCGAACGGGTGAGTAACACGTGAGCAACCTGCCCCGAAGACCGGGATAACCCGGGGAAACCCGGGCTAATACCGGATGCCCTCGCCGGACCGCATGGTCCGATGAGGAAATGGATTCCGCTTCGGGAGGGGCTCGCGGCCTATCAGCTTGTTGGTGGGGTAACGGCCCACCAAGGCTCCGACGGGTAGCTGGTCTGAGAGGACGGTCAGCCACACTGGGACTGAGACACG	0	0	0	0	0	0	0	0	0	0	0	0	0	0	0	0	0	0	0	0	0	0	0	0	0	0	0	0	0	0	0	0	0	0	0	0	0	0	0	0	0	0	0	0	0	0	0	0
>Phy2185	ACGCTGGCGGCGCACCTCATGCATGCAAGTCGAACGAGGCTTCGGCCTAGTGGCGAACGGGTGAGTAACACGTGAGGAACCTGCCCCGGAGACCGGGATAAGCCGGGGAAACCTGGTCTAATACCGGATATCCCCGGTGGAGCGCATGCTCCGCCGAGGAAATGGATTCCGCTCCGGGATGGTCTCGCGGCCTATCAGCTTGTTGGCGGGGTAACGGCCCACCAAGGCATCGACGGGTAGCTGGTCTGAGAGGACGATCAGCCACACTGGGACTGAGACACG	0	0	0	0	0	0	0	0	0	0	0	0	0	0	0	0	0	0	0	0	0	0	0	0	0	0	0	0	0	0	0	0	0	0	0	0	0	0	0	0	0	0	0	0	0	0	0	0
>Phy2200	ACGCTGGCGGCGTACTTAATGCATGCAAGTCGAGCGGGGTCCATCCCCTGGCAACAGGGGTGAAGACCTAGCGGCGAACGGGTGCGTAACACGTGAGCAACCTGCCCCGAAGTCTGGGATAACACCGGGAAACCGGTGCTAATACCGGATGTCCCCACCGGACCGCATGGCCTGGTGAGGAAAGATTTATCGCTTCGGGAGGGACTCGCGGGCTATCAGCTTGTTGGTGGGGTAACGGCCTACCAAGGCATCGACGGCTAGCTGGTCTGAGAGGACGACCAGCCACACTGGGACTGAGACACG	0	0	0	0	0	0	0	0	0	0	0	0	0	0	0	0	0	0	0	0	0	0	0	0	0	0	0	0	0	0	0	0	0	0	0	0	0	0	0	0	0	0	0	0	0	0	0	0
>Phy1789	ACGCTGGCGGCGTGCTTAACACATGCAAGTCGAACGAGATCCAACGAGTGGCAACACTCGGGAAGATCGAGTGGCGAACGGGTGCGTAACACGTGAGGAACCCACCCCGAACTCTGGGATAACAGGCGGAAACGCTTGCTAATACCGGATACCTCCGCCGGGTCGCATGGCTTGGCGAAGAAAGGTCCGCCGGTTCGGGACGGTCTCGCGGCCTATCAGCTTGTTGGTGGGGTAATGGCCTACCAAGGCATCGACGGGTAGCTGGTCTGAGAGGATGATCAGCCACACTGGGACTGAGACACG	0	0	0	0	0	0	0	0	0	0	0	0	0	0	0	0	0	0	0	0	0	0	0	0	0	0	0	0	0	0	0	0	0	0	0	0	0	0	0	0	0	0	0	0	0	0	0	0
>Phy3805	ACGCTGGCGGCGTGCTTAACACATGCAAGTCGAGCGGGGTCCATCCTGTCGCAAGACAGGGGAAGACCTAGCGGCGAACGGGTGAGTAACACGTGAGGAACCTGCCCCGAAGACTGGGATAACACCGGGAAACCGGTGCTAATACCGGATGCCCTCAGAGAGTCGCATGGCTCATTGAGGAAATGGATTCCGCTTCGGGAGGGCCTCGCGGCCTATCAGCTTGTTGGTGGGGTAACGGCCTACCAAGGCTCCGACGGGTAGCTGGTCTGAGAGGACGACCAGCCACACTGGGACTGAGACACG	0	0	0	0	0	0	0	0	0	0	0	0	0	0	0	0	0	0	0	0	0	0	0	0	0	0	0	0	0	0	0	0	0	0	0	0	0	0	0	0	0	0	0	0	0	0	0	0
>Phy3917	ACGCTGGCGGCGTGCTTAACACATGCAAGTCGAACGCTGAAGGCCCAGCTTGCTGGGTTGGATGAGTGGCGAACGGGTGAGTAACACGTGAGTAACCTGCCCCCTTCTTTGGGATAACGGTCGGAAACGGCTGCTAATACCGGGTATTCACTGTCCTTCGCATGGGGGGTGGTGGAAAGGTTTTTTCTGGTGGGGGATGGGTTCGCGGCCTATCAGCTTGTTGGTGGGGTGATGGCTTACCAAGGCTTTGACGGGTAACCGGCCTGAGAGGGTGACCGGTCACATTGGGACTGAGATACG	0	0	0	0	0	0	0	0	0	0	0	0	0	0	0	0	0	0	0	0	0	0	0	0	0	0	0	0	0	0	0	0	0	0	0	0	0	0	0	0	0	0	0	0	0	0	0	0
>Phy2774	ACGCTGGCGGCGTGCTTAACACATGCAAGTCGAACGAAAATACCAAGCTTGCTTGGTTGATTAGTGGCGAACGGGTGAGTAACACGTGAGTAACCTGCCCCTTACTTTCCTGGATAACTGCTCGAAAGGGTAGCTAATACGGGATATTCTGACTAGCCTGCATGGGTTGGTTTGGAAAGGTTATTTTTTTCTGGTAAGGGATGGGCTCGCGGCCTATCAGCTTGTTGGTGGGGTGATGGCCTACCAAGGCTTTGACGGGTAGCCGGCCTGAGAGGGTGGACGGTCACACTGGGACTGAGATACG	0	0	0	0	0	0	0	0	0	0	0	0	0	0	0	0	0	0	0	0	0	0	0	0	0	0	0	0	0	0	0	0	0	0	0	0	0	0	0	0	0	0	0	0	0	0	0	0
>Phy875	ACGCTGGCGGCGTGCTTAACACATGCAAGTCGAACGCTGAAGGCCCAGCTTGCTGGGTTGGATGAGTGGCGAACGGGTGAGTAACACGTGAGTAACCTGCCCCCTTCTTTGGGATAACGGTCGGAAACGGCTGCTAATACCGGGTATTCACTGTCCTTCGCATGGGGGGTGGTGGAAAGGTTTTTTCTGGTGGGGGATGGGCTCGCGGCCTATCAGCTTGTTGGTGGGGTGATGGCTTACCAAGGCTTTGACGGGTAACCGGCCTGAGAGGGTGACCGGTCACATTGGGACTGAGATACG	0	0	0	0	0	0	0	0	0	0	0	0	0	0	0	0	0	0	0	0	0	0	0	0	0	0	0	0	0	0	0	0	0	0	0	0	0	0	0	0	0	0	0	0	0	0	0	0
>Phy977	ACGCTGGCGGCGTGCTTAACACATGCAAGTCGAACGCTGAAGCCTGGCTTTTGTTGGGTGGATGAGTGGCGAACGGGTGAGTAACACGTGAGTAACCTGCCCTCTTCTTTGGGATAACGCCCGGAAACGGGTGCTAATACTGGATATTCACTGGCCTTCGCATGGGGGTTGGTGGAAAGGTTTTTTCTGGTGGGGGATGGGCTCGCGGCCTATCAGCTTGTTGGTGGGGTGATGGCCTACCAAGGCTTTGACGGGTAGCCGGCCTGAGAGGGTGACCGGTCACATTGGGACTGAGATACG	0	0	0	0	0	0	0	0	0	0	0	0	0	0	0	0	0	0	0	0	0	0	0	0	0	0	0	0	0	0	0	0	0	0	0	0	0	0	0	0	0	0	0	0	0	0	0	0
>Phy1756	ACGCTGGCGGCGTGCTTAACACATGCAAGTCGAACGAAAATACCAAGCTTGCTTGGTTGATTAGTGGCGAACGGGTGAGTAACACGTGAGTAACCTGCCCCTTACTTTCCTGGATAACTGCTCGAAAGGGTAGCTAATACGGGATATTCTGGCCTTCCTGCATGGGTTGGTTTGGAAAGGTTTTTTCTGGTGAGGGATGGGCTCGCGGCCTATCAGCTTGTTGGTGGGGTGATGGCCTACCAAGGCTTTGACGGGTAGCCGGCCTGAGAGGGTGGACGGTCACACTGGGACTGAGATACG	0	0	0	0	0	0	0	0	0	0	0	0	0	0	0	0	0	0	0	0	0	0	0	0	0	0	0	0	0	0	0	0	0	0	0	0	0	0	0	0	0	0	0	0	0	0	0	0
>Phy2246	ACGCTGGCGGCGTGCTTAACACATGCAAGTCGAACGCTGAAGCCCAGCTTGCTGGGTGGATGAGTGGCGAACGGGTGAGTAACACGTGAGTAACCTGCCCCCTTCTTTGGGATAACGCCCGGAAACGGGTGCTAATACTGGATATTCACTGGCCTTCGCATGGGGGTTGGTGGAAAGGTTTTTTCTGGTGGGGGATGGGCTCGCGGCCTATCAGCTTGTTGGTGGGGTGATGGCCTACCAAGGCTTTGACGGGTAGCCGGCCTGAGAGGGTGACCGGTCACACTGGAACTGAGACACG	0	0	0	0	0	0	0	0	0	0	0	0	0	0	0	0	0	0	0	0	0	0	0	0	0	0	0	0	0	0	0	0	0	0	0	0	0	0	0	0	0	0	0	0	0	0	0	0
>Phy2525	ACGCTGGCGGCGTGCTTAACACATGCAAGTCGAACGCTGAAGACCTGGCTTTTGTTGGGTTGGATGAGTGGCGAACGGGTGAGTAACACGTGAGTAACCTGCCCCCTTCTTTGGGATAACGCCCGGAAACGGGTGCTAATACTAGATATTCACTGGCCTTCGCATGGGGGTTGGTGGAAAGGTTTGTTCTGGTGGGGGATGGGCTCGCGGCCTATCAGCTTGTTGGTGGGGTGATGGCCTACCAAGGCTTTGACGGGTAGCCGGCCTGAGAGGGTGACCGGTCACATTGGGACTGAGATACG	0	0	0	0	0	0	0	0	0	0	0	0	0	0	0	0	0	0	0	0	0	0	0	0	0	0	0	0	0	0	0	0	0	0	0	0	0	0	0	0	0	0	0	0	0	0	0	0
>Phy2607	ACGCTGGCGGCGTGCTTAACACATGCAAGTCGAACGCTGAAGCCTAGCTTGCTGGGTGGATGAGTGGCGAACGGGTGAGTAACACGTGAGTAGCCTGCCCTCTTCTTTGGGATAACGCCCGGAAACGGGTGCTAATACTGGATATTCACTGGCCTTCGCATGGGGGTTGGTGGAAAGGTTTTTTCTGGTGGGGGATGGGCTCGCGGCCTATCAGCTTGTTGGTGGGGTGATGGCCTACCAAGGCTTTGACGGGTAGCCGGCCTGAGAGGGTGACCGGTCACATTGGGACTGGGATACG	0	0	0	0	0	0	0	0	0	0	0	0	0	0	0	0	0	0	0	0	0	0	0	0	0	0	0	0	0	0	0	0	0	0	0	0	0	0	0	0	0	0	0	0	0	0	0	0
>Phy4080	ACGCTGGCGGCGTGCTTAACACATGCAAGTCGAACGCTGAAGCTCAGCTTCTGTTGGGTGGATGAGTGGCGAACGGGTGAGTAACACGTGAGTAACCTGCCCTCTTCTTTGGGATAACGCCCGGAAACGGGTGCTAATACTGGATATTCACTGATCTTCGCATGGGGGTTGGTGGAAAGGTTTGTTCTGGTGGGGGATGGGCTCGCGGCCTATCAGCTTGTTGGTGGGGTGATGGCCTACCAAGGCTTTGACGGGTAGCCGGCCTGAGAGGGTGACCGGTCACATTGGGACTGAGATACG	0	0	0	0	0	0	0	0	0	0	0	0	0	0	0	0	0	0	0	0	0	0	0	0	0	0	0	0	0	0	0	0	0	0	0	0	0	0	0	0	0	0	0	0	0	0	0	0
>Phy2934	ACGCTGGCGGCGTGCTTAACACATGCAAGTCGAACGGAAAGGCCCTGCTTGCAGGGTACTCGAGTGGCGAACGGGTGAGTAACACGTGGGTGATCTGCCCTGCGCTTCGGGATAAGCCTGGGAAACTGGGTCTAATACCGGATAGGAGCCATTTTTAGTGTGATGGTTGGAAAGTTTTTTCGGTGTAGGATGAGCTCGCGGCCTATCAGCTTGTTGGCGGGGTAATGGCCTACCAAGGCGGCGACGGGTAGCCGGCCTGAGAGGGTGGACGGCCACATTGGGACTGAGATACG	0	0	0	0	0	0	0	0	0	0	0	0	0	0	0	0	0	0	0	0	0	0	0	0	0	0	0	0	0	0	0	0	0	0	0	0	0	0	0	0	0	0	0	0	0	0	0	0
>Phy294	ACGCTGGCGGCGTGCTTAACACATGCAAGTCGAACGGAAAGGCCTTGTGCTTGCACAAGGTACTCGAGTGGCGAACGGGTGAGTAACACGTGGGTGATCTGCCCTGCACTGTGGGATAAGCCTGGGAAACTGGGTCTAATACCATATAGGACCGCATCTTGGATGGTGTGGTGGAAAGCTTTTGCGGTGTGGGATGAGCCTGCGGCCTATCAGCTTGTTGGTGGGGTAATGGCCTACCAAGGCGGCGACGGGTATCCGGCCTGAGAGGGTGTACGGACACATTGGGACTGAGATACG	0	0	0	0	0	0	0	0	0	0.0315259	0	0	0	0	0	0	0	0	0	0	0	0	0	0	0	0	0	0.0945776	0	0	0	0.315259	0	0	0	0	0	0	0	0	0.126103	0	0	0	0	0	0	0
>Phy371	ACGCTGGCGGCGTGCTTAACACATGCAAGTCGAACGGAAAGGCCTTGTGCTTGCACAAGGTACTCGAGTGGCGAACGGGTGAGTAACACGTGGGTGATCTGCCCTGCACTGTGGGATAAGCCTGGGAAACTGGGTCTAATACCATATAGGACCGCACTTTGGATGGTGTGGTGGAAAGCTTTTGCGGTGTGGGATGAGCCTGCGGCCTATCAGCTTGTTGGTGGGGTAATGGCCTACCAAGGCGGCGACGGGTATCCGGCCTGAGAGGGTGTACGGACACATTGGGACTGAGATACG	0	0	0	0	0	0	0	0	0	0	0	0	0	0	0	0	0	0	0	0	0	0	0.0315259	0	0	0	0	0	0	0	0	0.252207	0.0315259	0	0	0	0	0	0	0	0.0630517	0	0	0	0	0.126103	0	0
>Phy671	ACGCTGGCGGCGTGCTTAACACATGCAAGTCGAACGGAAAGGCCCTGCTTGCAGGGTACTCGAGTGGCGAACGGGTGAGTAACACGTGGGTGATCTGCCCTTAACTTCGGGATAAGCTTGGGAAACTGGGTCTAATACCGGATAGGACCACACTTTAGTGTGTGTGGTGGAAAGATATTGTTTCGGTTGGGGATGAGCTCGCGGCCTATCAGCTTGTTGGTGGGGTAATGGCCTACCAAGGCGGCGACGGGTAGCCGGCCTGAGAGGGTGGACGGCCACATTGGGACTGAGATACG	0	0	0	0	0	0	0	0	0	0	0	0	0	0	0	0	0	0	0	0	0	0	0	0	0	0	0	0	0	0	0	0	0	0	0	0	0	0	0	0	0	0	0	0	0	0	0	0
>Phy1066	ACGCTGGCGGCGTGCTTAACACATGCAAGTCGAACGGAAAGGCCCAGCTTGCTGGGTGCTCGAGTGGCGAACGGGTGAGTAACACGTGGGTGATCTGCCCCTAACTTCGGGATAAGCTTGGGAAACTGGGTCTAATACCGGATAGGACAATCGTTTAGTGTCGGTTGTGGAAAGTTTTTTCGGTTAGGGATGAGCCCGCGGCCTATCAGCTTGTTGGTGGGGTAATGGCCTACCAAGGCGTCGACGGGTAGCCGGCCTGAGAGGGTGGACGGCCACATTGGGACTGAGATACG	0	0	0	0	0	0	0	0	0	0	0	0	0	0	0	0	0	0	0	0	0	0	0	0	0	0	0	0	0	0	0	0	0	0	0	0	0	0	0	0	0	0	0	0	0	0	0	0
>Phy1379	ACGCTGGCGGCGTGCTTAACACATGCAAGTCGAACGGAAAGGCCCAAGCTTGCTTGGGTACTCGAGTGGCGAACGGGTGAGTAACACGTGGGTGATCTGCCCTGCACTTCGGGATAAGCCTGGGAAACTGGGTCTAATACCGGATAGGACCGCATTTTGGATGGTGTGGTGGAAAGTTTTTCGGTGTGGGATGAGCTCGCGGCCTATCAGCTTGTTGGTGGGGTAATGGCCTACCAAGGCGTCGACGGGTAGCCGGCCTGAGAGGGTGTACGGCCACATTGGGACTGAGATACG	0	0	0	0	0	0	0	0	0	0	0	0	0	0	0	0	0	0	0	0	0	0	0	0	0	0	0	0	0	0	0	0	0	0	0	0	0	0	0	0	0	0	0	0	0	0	0	0
>Phy4209	ACGCTGGCGGCGTGCTTAACACATGCAAGTCGAACGGTAAGGCTCCAGCTTGCTGGGGTACACGAGTGGCGAACGGGTGAGTAACACGTGGGTGACCTGCCCTGCACTTCGGGATAAGCCTGGGAAACTGGGTCTAATACCGGATAGGACTGCACCGTGAGGGTGTGGTGGAAAGTTTTTTCGGTGTGGGATGGGCCCGCGGCCTATCAGCTTGTTGGTGGGGTAATGGCCTACCAAGGCGGCGACGGGTAGCCGGCCTGAGAGGGTGGACGGCCACATTGGGACTGAGACACG	0	0	0	0	0	0	0	0	0	0	0	0	0	0	0	0	0	0	0	0	0	0	0	0	0	0	0	0	0	0	0	0	0	0	0	0	0	0	0	0	0	0	0	0	0	0	0	0
>Phy986	CCGTAAACGTTGGGCACTAGGTGTGGGGGACATTCCACGTTTTCCGCGCCGTAGCTAACGCATTAAGTGCCCCGCCTGGGGAGTACGGCCGCAAGGCTAAAACTCAAAGGAATTGACGGGGGCCCGCACAAGCGGCGGAGCATGCTGATTAATTCGATGCAACGCGAAGAACCTTACCAAGGCTTGACATGCACTGGACGGCTGCAGAGATGTGGCTTTCTTTGGACTGGTGCAC	0	0	0	0	0	0	0	0	0	0	0	0	0	0	0	0	0	0	0	0	0	0	0	0	0	0	0	0	0	0	0	0	0	0	0	0	0	0	0	0	0	0	0	0	0	0	0	0
>Phy1145	ACGCTGGCGGCGTGCTTAACACATGCAAGTCGAACGATGACGACCGTGCTTGCACGGTCTGATTAGTGGCGAACGGGTGAGTAACACGTGAGTAACCTGCCCCTCACTTCGGGATAACCTCGGGAAATCGTGGCTAATACCGGATATGAGCTCCTACCGCATGGTGGGAGTTGGAAAGTTTTTCGGTGAGGGATGGACTCGCGGCCTATCAGCTTGTTGGTGAGGTAGTGGCTCACCAAGGCTTTGACGGGTAGCCGGCCTGAGAGGGCGACCGGCCACACTGGGACTGAGACACG	0	0	0	0	0	0	0	0	0	0	0	0	0	0	0	0	0	0	0	0	0	0	0	0	0	0	0	0	0	0	0	0	0	0	0	0	0	0	0	0	0	0	0	0	0	0	0	0
>Phy3453	ACGCTGGCGGCGTGCTTAACACATGCAAGTCGAACGGTGAACCCGCTTCGGTGGGGGATCAGTGGCGAACGGGTGAGTAACACGTGGGCAACCTGCCCTCAGCTCTGGGATAACTCCAAGAAATTGGGGCTAATACTGGATATGACCGCTGACCGCATGGTCTGGTGGTGGAAAGATTTATCGGCTGGGGATGGGCCCGCGGCCTATCAGCTTGTTGGTGGGGTAGTGGCCTACCAAGGCGACGACGGGTAGCCGGCCTGAGAGGGTGACCGGCCACACTGGGACTGAGACACG	0	0	0	0	0	0	0	0	0	0	0	0	0	0	0	0	0	0	0	0	0	0	0	0	0	0	0	0	0	0	0	0	0	0	0	0	0	0	0	0	0	0	0	0	0	0	0	0
>Phy3678	ACGCTGGCGGCGTGCTTAACACATGCAAGTCGAGCGAGGCCCCTCCTTCGGGAGGGTGTCCTAGCGGCGAACGGGTGAGTAACACGTGGGCAACCTGCCCTCAGCTCTGGGATAACTCCAAGAAATTGGGGCTAATACCGGATATGACCGCTGACCGCATGGTCTGGTGGTGGAAAGATTTATCGGCTGAGGATGGGCCCGCGGCCTATCAGCTTGTTGGTGGGGTAGTGGCTTACCAAGGCGACGACGGGTAGCCGGCCTGAGAGGGTGACCGGCCACACTGGGACTGAGACACG	0	0	0	0	0	0	0	0	0	0	0	0	0	0	0	0	0	0	0	0	0	0	0	0	0	0	0	0	0	0	0	0	0	0	0	0	0	0	0	0	0	0	0	0	0	0	0	0
>Phy2353	ACGCTGGCGGCGTGCTTAACACATGCAAGTCGAACGGTGAACCGCCTTCGGGTGGGGATCAGTGGCGAACGGGTGAGTAACACGTGGGCAACCTGCCCTCGGCTTCGGGATAACTCCAAGAAATTGGGGCTAATACCGGATGGGTACCGATCATCGCCTGATGGTTGGTGGAAAGGGTTTCCGGCCGAGGATGGGCCCGCGGCCTATCAGCTTGTTGGTGGGGTAATGGCCTACCAAGGCGACGACGGGTAGCCGGCCTGAGAGGGTGACCGGCCACACTGGGACTGAGACACG	0	0	0	0	0	0	0	0	0	0	0	0	0	0	0	0	0	0	0	0	0	0	0	0	0	0	0	0	0	0	0	0	0	0	0	0	0	0	0	0	0	0	0	0	0	0	0	0
>Phy3473	ACGCTGGCGGCGTGCTTAACACATGCAAGTCGAACGAGGCCCCCGCTTCGGTGGGGTGTTCTAGTGGCGAACGGGTGAGTAACACGTGGGCAACCTGCCCCCGGCTCTGGGATAACTCCAAGAAATTGGGGCTAATACCGGATATGACCGCTGACCGCATGGTCTGGTGGTGGAAAGATTTATCGGCTGGGGATGGGCCCGCGGCCTATCAGCTTGTTGGTGGGGTAGTGGCCTACCAAGGCGACGACGGGTAGCCGGCCTGAGAGGGTGACCGGCCACACTGGGACTGAGACACG	0	0	0	0	0	0	0	0	0	0	0	0	0	0	0	0	0	0	0	0	0	0	0	0	0	0	0	0	0	0	0	0	0	0	0	0	0	0	0	0	0	0	0	0	0	0	0	0
>Phy1497	ACGCTGGCGGCGTGCTTAACACATGCAAGTCGAACGGTGAACCCGCTTCGGTGGGGGATCAGTGGCGAACGGGTGAGTAACACGTGGGCAACCTGCCCTCAGCTCTGGGATAACTCCAAGAAATTGGGGCTAATACCGGATATGTCTGCCGGCCGCATGGTCTGGTGGTGGAAAGGGTTTCCGGCTGGGGATGGGCCCGCGGCCTATCAGCTTGTTGGTGGGGTAGTGGCCTACCAAGGCGACGACGGGTAGCCGGCCTGAGAGGGTGACCGGCCACACTGGGACTGAGACACG	0	0	0	0	0	0	0	0	0	0	0	0	0	0	0	0	0	0	0	0	0	0	0	0	0	0	0	0	0	0	0	0	0	0	0	0	0	0	0	0	0	0	0	0	0	0	0	0
>Phy3423	ACGCTGGCGGCGTGCTTAACACATGCAAGTCGAACGGTGACGATCAAGCTTGCTTGGTCTGATCAGTGGCGAACGGGTGAGTAACACGTGAGTAACCTGCCCCAGACTCTGGGATAACCCCGGGAAACCGGAGCTAATACCGGATACGACACCAATCCGCATGGGTATGGTGTGGAAAGTTTTTCGGTCTGGGATGGACTCGCGGCCTATCAGCTTGTTGGTGAGGTAGTGGCTCACCAAGGCGACGACGGGTAGCCGGCCTGAGAGGGCGACCGGCCACACTGGGACTGAGACGCG	0	0	0	0	0	0	0	0	0	0	0	0	0	0	0	0	0	0	0	0	0	0	0	0	0	0	0	0	0	0	0	0	0	0	0	0	0	0	0	0	0	0	0	0	0	0	0	0
>Phy3097	ACGCTGGCGGCGTGCTTAACACATGCAAGTCGAACGGTGAAGGTTGGAGCTTGCTCCGACCGGATCAGTGGCGAACGGGTGAGTAACACGTGAGTAACCTGCCCCAGACTCTGGAATAACCCCGGGAAACCGGAGCTAATACCGGATACGAGACGGAGCCGCATGGCTACTGTCTGGAAAGTTTTTCGGTCTGGGATGGACTCGCGGCCTATCAGCTTGTTGGTGAGGTAACGGCTCACCAAGGCGACGACGGGTAGCCGGCCTGAGAGGGCGACCGGCCACACTGGGACTGAGACACG	0	0	0	0	0	0	0	0	0	0	0	0	0	0	0	0	0	0	0	0	0	0	0	0	0	0	0	0	0	0	0	0	0	0	0	0	0	0	0	0	0	0	0	0	0	0	0	0
>Phy3512	ACGCTGGCGGCGTGCTTAACACATGCAAGTCGAACGGTGACCTCGAGAGCTTGCTCTTGGGTGATCAGTGGCGAACGGGTGAGTAACACGTGAGGAACCTGCCCCAGACTCTGGAATAACCCCGGGAAACCGGAGCTAATACCGGATATGACACCAGATCGCATGGTCATGGTGTGGAAAGTTTTTCGGTCTGGGATGGCCTCGCGGCCTATCAGCTTGTTGGTGAGGTAGTGGCTCACCAAGGCGACGACGGGTAGCCGGCCTGAGAGGGCGACCGGCCACACTGGGACTGAGACACG	0	0	0	0	0	0	0	0	0	0	0	0	0	0	0	0	0	0	0	0	0	0	0	0	0	0	0	0	0	0	0	0	0	0	0	0	0	0	0	0	0	0	0	0	0	0	0	0
>Phy4204	ACGCTGGCGGCGTGCTTAACACATGCAAGTCGAACGGTGATCCATTTCGGTGGTGATCAGTGGCGAACGGGTGAGTAACACGTGAGCAACCTGCCCCTGGCTCTGGGACAACCACTGGAAACGGTGGCTAATACCGGATACGACCCGCCATCGCATGGTGTGTGGGTGGAAAGTTTTTCGGCTGGGGATGGGCTCGCGGCCTATCAGCTTGTTGGTGGGGTGATGGCCTACCAAGGCGACGACGGGTAGCCGGCCTGAGAGGGCGATCGGCCACACTGGGACTGAGACACG	0	0	0	0	0	0	0	0	0	0	0	0	0	0	0	0	0	0	0	0	0	0	0	0	0	0	0	0	0	0	0	0	0	0	0	0	0	0	0	0	0	0	0	0	0	0	0	0
>Phy4516	ACGCTGGCGGCGTGCTTAACACATGCAAGTCGAACGGTGATGGACCGGCTTGCCGGTCTTGATCAGTGGCGAACGGGTGAGTAACACGTGAGCAACCTGCCCTCGACTCCGGGATAACCACCGGAAACGGTGGCTAATACTGGATATGACCTCTTGCCGCATGGTGGGGGGTGGAAAGTTTTTCGGTCGGGGATGGGCTCGCGGCCTATCAGCTTGTTGGTGGGGTGATGGCCTACCAAGGCGACGACGGGTAGCCGGCCTGAGAGGGTGACCGGCCACACTGGGACTGAGACACG	0	0	0	0	0	0	0	0	0	0	0	0	0	0	0	0	0	0	0	0	0	0	0	0	0	0	0	0	0	0	0	0	0	0	0	0	0	0	0	0	0	0	0	0	0	0	0	0
>Phy3347	ACGCTGGCGGCGTGCTTAACACATGCAAGTCGAACGATGAAGCCCAGCTTGCTGGGTGGATTAGTGGCGAACGGGTGAGTAACACGTGAGTAACCTGCCCTTGACTCTGGGATAAGCACTGGAAACGGTGTCTAATACCGGATATTTCAGCTGGCCGCATGGTCTGGTTGTGGAAAGAATTTTGGTCAAGGATGGACTCGCGGCCTATCAGGTAGTTGGTGAGGTAATGGCTCACCAAGCCTACGACGGGTAGCCGGCCTGAGAGGGTGACCGGCCACACTGGGACTGAGACACG	0	0	0	0	0	0	0	0	0	0	0	0	0	0	0	0	0	0	0	0	0	0	0	0	0	0	0	0	0	0	0	0	0	0	0	0	0	0	0	0	0	0	0	0	0	0	0	0
>Phy602	ACGCTGGCGGCGTGCTTAACACATGCAAGTCGAACGATGATCCGGCAGCTTGCTGCTGGGGATTAGTGGCGAACGGGTGAGTAACACGTGAGTAACCTGCCCTGGACTCTGGGATAACCCCGAGAAATCGGAGCTAATACCGGATAGGACCTTGCACCGCATGGTGTGGGGTGGAAAGTTTTTCGGTTTGGGATGGACTCGCGGCCTATCAGCTTGTTGGTGAGGTAATGGCTCACCAAGGCGTCGACGGGTAGCCGGCCTGAGAGGGTGACCGGCCACACTGGGACTGAGACACG	0	0	0	0	0	0	0	0	0	0	0	0	0	0	0	0	0	0	0	0	0	0	0	0	0	0	0	0	0	0	0	0	0	0	0	0	0	0	0	0	0	0	0	0	0	0	0	0
>Phy1903	ACGCTGGCGGCGTGCTTAACACATGCAAGTCGAACGATGAACTGGCAGCTTGCTGCTGGGGATTAGTGGCGAACGGGTGAGTAACACGTGAGTAACCTGCCCTGGACTCTGGGATAACCCCGAGAAATCGGAGCTAATACCGGATAGGACCTTGCACCGCATGGTGTGGGGTGGAAAGTTTTTTCGGTTTGGGATGGACTCGCGGCCTATCAGCTTGTTGGTGAGGTAATGGCTCACCAAGGCGTCGACGGGTAGCCGGCCTGAGAGGGTGACCGGCCACACTGGGACTGAGACACG	0	0	0	0	0	0	0	0	0	0	0	0	0	0	0	0	0	0	0	0	0	0	0	0	0	0	0	0	0	0	0	0	0	0	0	0	0	0	0	0	0	0	0	0	0	0	0	0
>Phy3632	ACGCTGGCGGCGTGCCTAACACATGCAAGTCGAACGATGAACCGGGTGCTTGCACTTGGGGATTAGTGGCGAACGGGTGAGTAACACGTGAGTAACCTGCCCTGGACTCTGGGATAACCCCGAGAAATCGGAGCTAATACCGGATAGGACCTTTCCCTGCATGGGGTTTGGTGGAAAGTTTTTTCGGTTTGGGATGGACTCGCGGCCTATCAGCTTGTTGGTGAGGTAATGGCTCACCAAGGCGTCGACGGGTAGCCGGCCTGAGAGGGTGACCGGCCACACTGGGACTGAGACACG	0	0	0	0	0	0	0	0	0	0	0	0	0	0	0	0	0	0	0	0	0	0	0	0	0	0	0	0	0	0	0	0	0	0	0	0	0	0	0	0	0	0	0	0	0	0	0	0
>Phy4388	ACGCTGGCGGCGTGCTTAACACATGCAAGTCGAACGATGAACCGGCAGCTTGCTGCTGGGGATTAGTGGCGAACGGGTGAGTAACACGTGAGTAACCTGCCCTGGACTCTGGGATAACCCCGAGAAATCGGAGCTAATACCGGATAGGACCTTGCACCGCATGGTGTGGGGTGGAAAGTTTTTTCGGTTTGGGATGGACTCGCGGCCTATCAGCTTGTTGATGAGGTAATGGCTCACCAAGGCGTCGACGGGTAGCCGGCCTGAGAGGGTGACCGGCCACACTGGGACTGAGACACG	0	0	0	0	0	0	0	0	0	0	0	0	0	0	0	0	0	0	0	0	0	0	0	0	0	0	0	0	0	0	0	0	0	0	0	0	0	0	0	0	0	0	0	0	0	0	0	0
>Phy765	ACGCTGGCGGCGTGCTTAACACATGCAAGTCGAACGATGATGCCCAGCTTGCTGGGTGGATTAGTGGCGAACGGGTGAGTAACACGTGAGTAACCTGCCCCTGACTCTGGGATAAGCGTTGGAAACGACGTCTAATACTGGATATGATCACTGGCCGCATGGTCTGGTGGTGGAAAGATTTTTTGGTTGGGGATGGACTCGCGGCCTATCAGCTTGTTGGTGAGGTAATGGCTCACCAAGGCGACGACGGGTAGCCGGCCTGAGAGGGTGACCGGCCACACTGGGACTGAGACACG	0	0	0	0	0	0	0	0	0	0	0	0	0	0	0	0	0	0	0	0	0	0	0	0	0	0	0	0	0	0	0	0	0	0	0	0	0	0	0	0	0	0	0	0	0	0	0	0
>Phy1398	ACGCTGGCGGCGTGCTTAACACATGCAAGTCGAACGATGATCAGGAGCTTGCTCTTGTGATTAGTGGCGAACGGGTGAGTAACACGTGAGTAACCTGCCCCTGACTCTGGGATAAGCGTTGGAAACGACGTCTAATACTGGATATGATCACTGGCCGCATGGTCTGGTGGTGGAAAGATTTTTTGGTTGGGGATGGACTCGCGGCCTATCAGCTTGTTGGTGAGGTAATGGCTCACCAAGGCGACGACGGGTAGCCGGCCTGAGAGGGTGACCGGCCACACTGGGACTGAGACACG	0	0	0	0	0	0	0	0	0	0	0	0	0	0	0	0	0	0	0	0	0	0	0	0	0	0	0	0	0	0	0	0	0	0	0	0	0	0	0	0	0	0	0	0	0	0	0	0
>Phy1507	ACGCTGGCGGCGTGCTTAACACATGCAAGTCGAACGATGATGCCCAGCTTGCTGGGTTGATTAGTGGCGAACGGGTGAGTAACACGTGAGTAACCTGCCCCTGACTCTGGGATAAGCGTTGGAAACGACGTCTAATACTGGATATGATCGCCGGCCGCATGGTCTGGTGGTGGAAAGATTTTTTGGTTGGGGATGGACTCGCGGCCTATCAGCTTGTTGGTGAGGTAATGGCTCACCAAGGCGACGACGGGTAGCCGGCCTGAGAGGGTGACCGGCCACACTGGGACTGAGACACG	0	0	0	0	0	0	0	0	0	0	0	0	0	0	0	0	0	0	0	0	0	0	0	0	0	0	0	0	0	0	0	0	0	0	0	0	0	0	0	0	0	0	0	0	0	0	0	0
>Phy2291	ACGCTGGCGGCGTGCTTAACACATGCAAGTCGAACGATGATGCCCAGCTTGCTGGGTGGATTAGTGGCGAACGGGTGAGTAACACGTGAGTAACCTGCCCCTGACTCTGGGATAAGCGTTGGAAACGACGTCTAATACTGGATATGACTGCCGGCCGCATGGTCTGGTGGTGGAAAGATTTTTTGGTTGGGGATGGACTCGCGGCCTATCAGCTTGTTGGTGAGGTAATGGCTCACCAAGGCGACGACGGGTAGCCGGCCTGAGAGGGTGACCGGCCACACTGGGACTGAGACACG	0	0	0	0	0	0	0	0	0	0	0	0	0	0	0	0	0	0	0	0	0	0	0	0	0	0	0	0	0	0	0	0	0	0	0	0	0	0	0	0	0	0	0	0	0	0	0	0
>Phy2357	ACGCTGGCGGCGTGCTTAACACATGCAAGTCGAACGATGATGCCCAGCTTGCTGGGTTGATTAGTGGCGAACGGGTGAGTAACACGTGAGTAACCTGCCCCTGACTCTGGGATAAGCGTTGGAAACGACGTCTAATACTGGATATGATCACTGGCCGCATGGTCTGGTGGTAGAAAGATTTTTTGGTTGGGGATGGACTCGCGGCCTATCAGCTTGTTGGTGAGGTAATGGCTCACCAAGGCGACGACGGGTAGCCGGCCTGAGAGGGTGACCGGCCACACTGGGACTGAGACACG	0	0	0	0	0	0	0	0	0	0	0	0	0	0	0	0	0	0	0	0	0	0	0	0	0	0	0	0	0	0	0	0	0	0	0	0	0	0	0	0	0	0	0	0	0	0	0	0
>Phy4055	ACGCTGGCGGCGTGCTTAACACATGCAAGTCGAACGATGATGCCCAGCTTGCTGGGTGGATTAGTGGCGAACGGGTGAGTAACACGTGAGTAACCTGCCCCTGACTCTGGGATAAGCGTTGGAAACGACGTCTAATACTGGATATGACTACCGGCCGCATGGTCTGGTGGTGGAAAGATTTTTTGGTTGGGGATGGACTCGCGGCCTATCAGCTTGTTGGTGAGGTAATGGCTCACCAAGGCGACGACGGGTAGCCGGCCTGAGAGGGTGACCGGCCACACTGGGACTGAGACACG	0	0	0	0	0	0	0	0	0	0	0	0	0	0	0	0	0	0	0	0	0	0	0	0	0	0	0	0	0	0	0	0	0	0	0	0	0	0	0	0	0	0	0	0	0	0	0	0
>Phy4465	ACGCTGGCGGCGTGCTTAACACATGCAAGTCGAACGATGATGCCCAGCTTGCTGGGTGGATTAGTGGCGAACGGGTGAGTAACACGTGAGTAACCTGCCCCCGACTCTGGGATAAGCGTTGGAAACGACGTCTAATACTGGATATGATCACTGGCCGCATGGTCTGGTGGTGGAAAGATTTTTTGGTTGGGGATGGACTCGCGGCCTATCAGCTTGTTGGTGAGGTAATGGCTCACCAAGGCGACGACGGGTAGCCGGCCTGAGAGGGTGACCGGCCACACTGGGACTGAGACACG	0	0	0	0	0	0	0	0	0	0	0	0	0	0	0	0	0	0	0	0	0	0	0	0	0	0	0	0	0	0	0	0	0	0	0	0	0	0	0	0	0	0	0	0	0	0	0	0
>Phy1802	ACGCTGGCGGCGTGCTTAACACATGCAAGTCGAACGATGAACTGGAGCTTGCTCCAGGGATTAGTGGCGAACGGGTGAGTAACACGTGAGTAACCTGCCCTTGACTCTGGGATAAGCGCTAGAAATGGCGTCTAATACCGGATACGAGCTTCAGCCGCATGGCTAGGAGTTGGAAAGAATTTTGGTCAAGGATGGACTCGCGGCCTATCAGCTAGTTGGTGAGGTAATGGCTCACCAAGGCGACGACGGGTAGCCGGCCTGAGAGGGTGACCGGCCACACTGGGACTGAGACACG	0	0	0	0	0	0	0	0	0	0	0	0	0	0	0	0	0	0	0	0	0	0	0	0	0	0	0	0	0	0	0	0	0	0	0	0	0	0	0	0	0	0	0	0	0	0	0	0
>Phy3969	ACGCTGGCGGCGTGCTTAACACATGCAAGTCGAACGATGAAGCTGGAGCTTGCTCTGGTGGATTAGTGGCGAACGGGTGAGTAACACGTGAGCAACCTGCCCCTGACTCTGGGATAACAGCCGGAAACGGCTGCTAATACCGGATATGCACCATGAACGCATGTTCTGTGGTGGGAAAGATTTTTCGGTTGGGGATGGGCTCGCGGCCTATCAGCTTGTTGGTGAGGTAATGGCTCACCAAGGCGTCGACGGGTAGCCGGCCTGAGAGGGTGACCGGCCACACTGGGACTGAGACACG	0	0	0	0	0	0	0	0	0	0	0	0	0	0	0	0	0	0	0	0	0	0	0	0	0	0	0	0	0	0	0	0	0	0	0	0	0	0	0	0	0	0	0	0	0	0	0	0
>Phy2664	ACGCTGGCGGCGTGCTTAACACATGCAAGTCGAACGATGAAGCCCAGCTTGCTGGGTGGATTAGTGGCGAACGGGTGAGTAACACGTGAGTAACCTGCCCTTGACTCTGGGATAAGCGCTGGAAACGGCGTCTAATACCGGATACGACCTGCCCCGGCATCGGGTGCGGGTGGAAAGTTTTTCGGTCAAGGATGGACTCGCGGCCTATCAGGTAGTTGGTGAGGTAATGGCTCACCAAGCCGACGACGGGTAGCCGGCCTGAGAGGGTGACCGGCCACACTGGGACTGAGACACG	0	0	0	0	0	0	0	0	0	0	0	0	0	0	0	0	0	0	0	0	0	0	0	0	0	0	0	0	0	0	0	0	0	0	0	0	0	0	0	0	0	0	0	0	0	0	0	0
>Phy3439	ACGCTGGCGGCGTGCTTAACACATGCAAGTCGAACGATGAAAGAGGAGCTTGCTCCTCTGGATTAGTGGCGAACGGGTGAGTAACACGTGAGCAATCTGCCCCTGACTCCGGAATAACTACGGGAAACTGTAGCTAATACCGGATATGCGCCGAACAGGCATCTGTATCGGTGGGAAAGAATTTCGGTCAGGGATGAGCTCGCGGCCTATCAGCTTGTTGGTGAGGTAACGGCTCACCAAGGCGACGACGGGTAGCCGGCCTGAGAGGGTGACCGGCCACATTGGGACTGAGACACG	0	0	0	0	0	0	0	0	0	0	0	0	0	0	0	0	0	0	0	0	0	0	0	0	0	0	0	0	0	0	0	0	0	0	0	0	0	0	0	0	0	0	0	0	0	0	0	0
>Phy4346	ACGCTGGCGGCGTGCTTAACACATGCAAGTCGAACGATGAACTCCAGCTTGCTGGGGGGATTAGTGGCGAACGGGTGAGTAACACGTGAGTAACCTGCCCTTGACTCTGGGATAAGCGCTGGAAACGGCGTCTAATACCGGATACGAGCTTCAGCCGCATGGCTAGGAGTTGGAAAGAATTTTGGTCAAGGATGGACTCGCGGCCTATCAGCTAGTTGGTGAGGTAATGGCTCACCAAGGCGACGACGGGTAGCCGGCCTGAGAGGGTGACCGGCCACACTGGGACTGAGACACG	0	0	0	0	0	0	0	0	0	0	0	0	0	0	0	0	0	0	0	0	0	0	0	0	0	0	0	0	0	0	0	0	0	0	0	0	0	0	0	0	0	0	0	0	0	0	0	0
>Phy2546	ACGCTGGCGGCGTGCTTAACACATGCAAGTCGAACGATGATCCGGTGCTTGCACCGGGGATTAGTGGCGAACGGGTGAGTAACACGTGAGTAACCTGCCCTTGACTCTGGGATAAGCCTGGGAAACTGGGTCTAATACCGGATATGACTCCTCATCGCATGGTGGGGGGTGGAAAGCTTTTGTGGTTTTGGATGGACTCGCGGCCTATCAGCTTGTTGGTGAGGTAATGGCTCACCAAGGCGACGATCGGTAGCTGGTCTGAGAGGACGATCAGCCACACTGGAACTGAGACACG	0	0	0	0	0	0	0	0	0	0	0	0	0	0	0	0	0	0	0	0	0	0	0	0	0	0	0	0	0	0	0	0	0	0	0	0	0	0	0	0	0	0	0	0	0	0	0	0
>Phy1909	ACGCTGGCGGCGTGCTTAACACATGCAAGTCGAACGATGATCCGGTGCTTGCACCGGGGATTAGTGGCGAACGGGTGAGTAACACGTGAGTAACCTGCCCTTGACTCTGGGATAAGCCTGGGAAACCGGGTCTAATACCGGATATGACCTGTCACCGCATGGTGGCGGGTGGAAAGATTTTTTGGTTTTGGATGGACTCGCGGCCTATCAGCTTGTTGGTGGGGTAATGGCCTACCAAGGCGACGACGGGTAGCCGGCCTGAGAGGGTGACCGGCCACACTGGGACTGAGACACG	0	0	0	0	0	0	0	0	0	0	0	0	0	0	0	0	0	0	0	0	0	0	0	0	0	0	0	0	0	0	0	0	0	0	0	0	0	0	0	0	0	0	0	0	0	0	0	0
>Phy1280	ACGCTGGCGGCGTGCTTAACACATGCAAGTCGAACGATGATCCGGTGCTTGCACCGGGGATTAGTGGCGAACGGGTGAGTAACACGTGAGTAACCTGCCCTTGACTCTGGGATAAGCCTGGGAAACCGGGTCTAATACCGGATACGACCTGTCACCGCATGGTGTCGGGTGGAAAGATTTTTTGGTTTTGGATGGACTCGCGGCCTATCAGCTTGTTGGTGGGGTAATGGCCTACCAAGGCGACGACGGGTAGCCGGCCTGAGAGGGTGACCGGCCACACTGGGACTGAGACACG	0	0	0	0	0	0	0	0	0	0	0	0	0	0	0	0	0	0	0	0	0	0	0	0	0	0	0	0	0	0	0	0	0	0	0	0	0	0	0	0	0	0	0	0	0	0	0	0
>Phy3295	ACGCTGGCGGCGTGCTTAACACATGCGAGTCGAACGATGATCCGGTGCTTGCGCCGGGGATTAGTGGCGAACGGGTGAGTAACACGTGAGTAACCTGCCCTTAACTCTGGGATAAGCCTGGGAAACTGGGTCTAATACCAGATATGACTCCTCATCGCATGGTGGGGGGTGGAAAGCTTTTTGTGGTTTTGGATGGACTCGCGGCCTATCAGCTTGTTGGTGAGGTAATGGCTCACCAAGGCGACGACGGGTAGCCGGCCTGAGAGGGTGACCGGCCACACTGGGACTGAGACACG	0	0	0	0	0	0	0	0	0	0	0	0	0	0	0	0	0	0	0	0	0	0	0	0	0	0	0	0	0	0	0	0	0	0	0	0	0	0	0	0	0	0	0	0	0	0	0	0
>Phy1687	ACGCTGGCGGCGTGCTTAACACATGCAAGTCGAACGATGATCCGGTGCTTGCACCGGGGATTAGTGGCGAACGGGTGAGTAACACGTGAGTAACCTGCCCTTGACTCTGGGATAAGCCTGGGAAACTGGGTCTAATACCGGATATGACTCCTCATCGCATGGTGGGGGGTGGAAAGCTTTTGTGGTTTTGGATGGACTCGCGGCCTATCAGCTTGTTGGTGAGGTAATGGCTCACCAAGGCGACGACGGGTAGCCGGCCTGAGAGGGTGACCGGCCACACTGGGACTGAGACACG	0	0	0	0	0	0	0	0	0	0	0	0	0	0	0	0	0	0	0	0	0	0	0	0	0	0	0	0	0	0	0	0	0	0	0	0	0	0	0	0	0	0	0	0	0	0	0	0
>Phy2454	ACGCTGGCGGCGTGCTTAACACATGCAAGTCGAACGATGATCCGGTGCTTGCACCGGGGATTAGTGGCGAACGGGTGAGTAACACGTGAGTAACCTGCCCTTAACTCTGGGATAAGCCTGGGAAACTGGGTCTAATACCGGATATGACCTTCCATCGCATGGTGGTTGGTGGAAAGCTTTTTGTGGTTTTGGATGGACTCGCGGCCTATCAGCTTGTTGGTGAGGTAATGGCTTACCAAGGCGACGACGGGTAGCCGGCCTGAGAGGGTGACCGGCCACACTGGGACTGAGACACG	0	0	0	0	0	0	0	0	0	0	0	0	0	0	0	0	0	0	0	0	0	0	0	0	0	0	0	0	0	0	0	0	0	0	0	0	0	0	0	0	0	0	0	0	0	0	0	0
>Phy3585	ACGCTGGCGGCGTGCTTAACACATGCAAGTCGAACGATGATCCCCAGCTTGCTGGGGGGATTAGTGGCGAACGGGTGAGTAACACGTGAGTAACCTGCCCTTGACTCTGGGATAAGCCTGGGAAACTGGGTCTAATACCGGATATGACTTCCCATCGCATGGTGGGGGGTGGAAAGCTTTTGCGGTTTTGGATGGACTCGCGGCCTATCAGCTTGTTGGTGAGGTAATGGCTCACCAAGGCGACGACGGGTAGCCGGCCTGAGAGGGTGACCGGCCACACTGGGACTGAGACACG	0	0	0	0	0	0	0	0	0	0	0	0	0	0	0	0	0	0	0	0	0	0	0	0	0	0	0	0	0	0	0	0	0	0	0	0	0	0	0	0	0	0	0	0	0	0	0	0
>Phy1311	ACGCTGGCGGCGTGCTTAACACATGCAAGTCGAACGATGAAGCCCAGCTTGCTGGGTGGATTAGTGGCGAACGGGTGAGTAACACGTGAGTAACCTGCCCTTAACTCTGGGATAAGCCTGGGAAACTAGGTCTAATACCGGATAGGAGCGCCTACCGCATGGTGGGTGTTGGAAAGATTTATCGGTTTTGGATGGACTCGCGGCCTATCAGCTTGTTGGTGAGGTAATGGCTCACCAAGGCGACGACGGGTAGCCGGCCTGAGAGGGTGACCGGCCACACTGGGACTGAGACACG	0	0	0	0	0	0	0	0	0	0	0	0	0	0	0	0	0	0	0	0	0	0	0	0	0	0	0	0	0	0	0	0	0	0	0	0	0	0	0	0	0	0	0	0	0	0	0	0
>Phy2153	ACGCTGGCGGCGTGCTTAACACATGCAAGTCGAACGATGAAGCCCAGCTTGCTGGGTGGATTAGTGGCGAACGGGTGAGTAACACGTGAGTAACCTGCCCTTGACTCTGGGATAAGCCTGGGAAACTGGGTCTAATACCGGATAGGAACGTCCACCGCATGGTGGGTGTTGGAAAGATTTATCGGTCATGGATGGACTCGCGGCCTATCAGCTTGTTGGTGAGGTAATGGCTCACCAAGGCGACGACGGGTAGCCGGCCTGAGAGGGTGACCGGCCACACTGGGACTGAGACACG	0	0	0	0	0	0	0	0	0	0	0	0	0	0	0	0	0	0	0	0	0	0	0	0	0	0	0	0	0	0	0	0	0	0	0	0	0	0	0	0	0	0	0	0	0	0	0	0
>Phy319	ACGCTGGCGGCGTGCTTAACACATGCAAGTCGAACGATGAAGCCTAGCTTGCTAGGTGGATTAGTGGCGAACGGGTGAGTAATACGTGAGTAACCTACCTTTAACTCTGGGATAAGCCTGGGAAACTGGGTCTAATACCGGATACGACCAATCTCCGCATGGGGTGTTGGTGGAAAGCGTTATGTAGTGGTTATAGATGGGCTCACGGCCTATCAGCTTGTTGGTGAGGTAACGGCTCACCAAGGCGACGACGGGTAGCCGGCCTGAGAGGGTGACCGGCCACACTGGGACTGAGACACG	0	0	0	0	0	0	0	0	0	0	0	0	0	0	0	0	0	0	0	0	0	0	0	0	0	0	0	0	0	0	0	0	0	0	0	0	0	0	0	0	0	0	0	0	0	0	0	0
>Phy346	ACGCTGGCGGCGTGCTTAACACATGCAAGTCGAACGATGAAGCCTAGCTTGCTAGGTGGATTAGTGGCGAACGGGTGAGTAATACGTGAGTAACCTACCTTTAACTCTGGGATAAGCCCGGGAAACTGGGTCTAATACCGGATACGACCAATCTCCGCATGGGGTGTTGGTGGAAAGCGTTATGTAGTGGTTATAGATGGGCTCACGGCCTATCAGCTTGTTGGTGAGGTAACGGCTCACCAAGGCGACGACGGGTAGCCGGCCTGAGAGGGTGACCGGCCACACTGGGACTGAGACACG	0	0	0	0	0	0	0	0	0	0	0	0	0	0	0	0	0	0	0	0	0	0	0	0	0	0	0	0	0	0	0	0	0	0	0	0	0	0	0	0	0	0	0	0	0	0	0	0
>Phy387	ACGCTGGCGGCGTGCTTAACACATGCAAGTCGAACGATGAAGCCTAGCTTGCTAGGTGGATTAGTGGCGAACGGGTGAGTAATACGTGAGTAACCTACCTTTAACTCTGGGATAAGCCCGGGAAACTGGGTCTAATACCGGATACGACCGATCTCCGCATGGGGTGTTGGTGGAAAGCGTTATGTAGTGGTTATAGATGGGCTCACGGCCTATCAGCTTGTTGGTGAGGTAACGGCTCACCAAGGCGACGACGGGTAGCCGGCCTGAGAGGGTGACCGGCCACACTGGGACTGAGACACG	0	0	0	0	0	0	0	0	0	0	0	0	0	0	0	0.0315259	0	0	0	0	0	0	0	0	0	0	0	0	0	0	0	0	0	0	0	0	0	0	0	0	0	0	0	0	0	0	0	0
>Phy576	ACGCTGGCGGCGTGCTTAACACATGCAAGTCGAACGATGAAGCCTAGCTTGCTAGGTGGATTAGTGGCGAACGGGTGAGTAATACGTGAGTAACCTACCTTTAACTCTGGGATAAGCCTGGGAAACTGGGTCTAATACCGGATACGACCAATCTCCGCATGGGGTGTTGGTGGAAAGCGTTATGTAGTGGTTATAGATGGGCTCACGGCCTATCAGCTTGTTGGTGAGGTAACAGCTCACCAAGGCGACGACGGGTAGCCGGCCTGAGAGGGTGACCGGCCACACTGGGACTGAGACACG	0	0	0	0	0	0	0	0	0	0	0	0	0	0	0	0	0	0	0	0	0	0	0	0	0	0	0	0	0	0	0	0	0	0	0	0	0	0	0	0	0	0	0	0	0	0	0	0
>Phy1259	ACGCTGGCGGCGTGCTTAACACATGCAAGTCGAACGATGAAGCCTAGCTTGCTAGGTGGATTAGTGGCGAACGGGTGAGTAATACGTGAGTAACCTACCTTTAACTCTGGGATAAGCCTGGGAAACTGGGTCTAATACCGGATACGACCAATCTCCGCATGGGGTGTTGGTGGAAAGCGTTATGTAGTGGTTATAGATGGGCTCACGGCCTATCAGCTTGTTGGTGAGGTAACAGCTCACCAAGGCGACGACGGGTAGCCGGCCCGAGAGGGTGACCGGCCACACTGGAACTGAGACACG	0	0	0	0	0	0	0	0	0	0	0	0	0	0	0	0	0	0	0	0	0	0	0	0	0	0	0	0	0	0	0	0	0	0	0	0	0	0	0	0	0	0	0	0	0	0	0	0
>Phy1389	ACGCTGGCGGCGTGCTTAACACATGCAAGTCGAACGATGAAGCCTAGCTTGCTAGGTGGATTAGTGGCGAACGGGTGAGTAATACGTGAGTAACCTACCTTTAACTCTGGGATAAGCCCGGGAAACTGGGTCTAATACCGGATACGACCGATCTCCGCATGGGGTGTTGGTGGAAAGCGTTATGTAGTGGTTATAGATGGGCTCACGGCCTATCAGCTTGTTGGTGAGGTAACGGCTCACCAAGGCGACGACGGGTAGCCGGCCTGAGAGGGTGACCGGCCACACTGGGGCTGAGACACG	0	0	0	0	0	0	0	0	0	0	0	0	0	0	0	0	0	0	0	0	0	0	0	0	0	0	0	0	0	0	0	0	0	0	0	0	0	0	0	0	0	0	0	0	0	0	0	0
>Phy1563	CCGCTGGCGGCGTGCTTAACACATGCAAGTCGAACGATGAAGCCTAGCTTGCTAGGTGGATTAGTGGCGAACGGGTGAGTAATACGTGAGTAACCTACCTTTAACTCTGGGATAAGCCCGGGAAACTGGGTCTAATACCGGATACGACCAATCTCCGCATGGGGTGTTGGTGGAAAGCGTTATGTAGTGGTTATAGATGGGCTCACGGCCTATCAGCTTGTTGGTGAGGTAACGGCTCACCAAGGCGACGACGGGTAGCCGGCCTGAGAGGGTGACCGGCCACACTGGGACTGAGACACG	0	0	0	0	0	0	0	0	0	0	0	0	0	0	0	0	0	0	0	0	0	0	0	0	0	0	0	0	0	0	0	0	0	0	0	0	0	0	0	0	0	0	0	0	0	0	0	0
>Phy1834	ACGCTGGCGGCGTGCTTAACACATGCAAGTCGAACGATGAAGCCTAGCTTGCTAGGTGGATTAGTGGCGAACGGGTGAGTAATACGTGAGTGACCTACCTTTGACTCTGGGATAAGCCTGGGAAACTGGGTCTAATACCGGGTACGACCAATCTCCGCATGGGGTGTTGGTGGAAAGCGTTATGGAGTGGTTTTAGATGGGCTCACGGCCTATCAGCTTGTTGGTGAGGTAATGGCTTACCAAGGCGACGACGGGTAGCCGGCCTGAGAGGGTGACCGGCCACACTGGGACTGAGACACG	0	0	0	0	0	0	0	0	0	0	0	0	0	0	0	0	0	0	0	0	0	0	0	0	0	0	0	0	0	0	0	0	0	0	0	0	0	0	0	0	0	0	0	0	0	0	0	0
>Phy2696	ACGCTGGCGGCGTGCTTAACACATGCAAGTCGAACGATGAAGCCCTTTCGGGGGTGGATTAGTGGCGAACGGGTGAGTAACACGTGAGCAACCTGCCCTTGACTCTGGGATAAGCCTGGGAAACTGGGTCTAATACCGGATAGGACTCCTCATCGCATGGTGGGGGGTGGAAAGCCTTGTGCGGTCTTGGATGGGCTCGCGGCCTATCAGCTTGTTGGTGGGGTGATGGCCTACCAAGGCGACGACGGGTAGCCGGCCTAAGAGGGTGACCGGCCACACTGGGACTGAGACACG	0	0	0	0	0	0	0	0	0	0	0	0	0	0	0	0	0	0	0	0	0	0	0	0	0	0	0	0	0	0	0	0	0	0	0	0	0	0	0	0	0	0	0	0	0	0	0	0
>Phy2570	ACGCTGGCGGCGTGCCTAATACATGCAAGTCGAGCGAAGTGGAGAGAGCTTGCTCTCAAAGCTTAGCGGCGAACGGGTGAGTAACACGTGAGTAACCTGCCCTTGACTCTGGGATAAGCCTGGGAAACTGGGTCTAATACCGGATATGACTCCTCATCGCATGGTGGGGGGTGGAAAGCTTTTGTGGTTTTGGATGGACTCGCGGCCTATCAGCTTGTTGGTGAGGTAATGGCTCACCAAGGCGACGACGGGTAGCCGGCCTGAGAGGGTGACCGGCCACACTGGGACTGAGACACG	0	0	0	0	0	0	0	0	0	0	0	0	0	0	0	0	0	0	0	0	0	0	0	0	0	0	0	0	0	0	0	0	0	0	0	0	0	0	0	0	0	0	0	0	0	0	0	0
>Phy2038	ACGCTGGCGGCGTGCTTAACACATGCAAGTCGAACGCTGAAGCCCCAGCTTGCTGGGGTGGATGAGTGGCGAACGGGTGAGTAACACGTGAGTAACCTTCCCTTGACTCTGGGATAAGCCTGGGAAACCGGGTCTAATACCGGATACGACCGGTCACCGCATGGTGGCCGGTGGAAAGATTTATCGGTCTTGGATGGACTCGCGGCTTATCAGCTTGTTGGTGGGGTAGTGGCTTACCAAGGCTTTGACGGGTAGCCGGCCTGAGAGGGTGACCGGCCACATTGGGACTGAGATACG	0	0	0	0	0	0	0	0	0	0	0	0	0	0	0	0	0	0	0	0	0	0	0	0	0	0	0	0	0	0	0	0	0	0	0	0	0	0	0	0	0	0	0	0	0	0	0	0
>Phy677	ACGCTGGCGGCGTGCTTAACACATGCAAGTCGAGCGGAAAGGCCCTTCGGGGTACTCGAGCGGCGAACGGGTGAGTAACACGTGAGTAACCTGCCCCAGGCTTTGGGATAACCCTCGGAAACGGGGGTTAATACCGGATATTCATTCTCGGCGGCATCGTCGGGTGTGGAAAGTTTTTCGGCTTGGGATGGGCTCGCGGCCTATCAGCTTGTTGGTGGGGTGATGGCCTACCAAGGCGACGACGGGTAGCCGGCCTGAGAGGGCGACCGGCCACACTGGGACTGAGACACG	0	0	0	0	0	0	0	0	0	0	0	0	0	0	0	0	0	0	0	0	0	0	0	0	0	0	0	0	0	0	0	0	0	0	0	0	0	0	0	0	0	0	0	0	0	0	0	0
>Phy4037	ACGCTGGCGGCGTGCTTAACGCATGCAAGTCGAGCGGAAAGGCCCTTCGGGGTACTCGAGCGGCGAACGGGTGAGTAACACGTGAGCAACCTGCCCTAGGCTTTGGGATAACCCCGGGAAACCGGGGCTAATACCGGATAGGACCTTGCGTCGCATGGCGCTTGGTGGAAAGTTTTTCGGCCTGGGATGGGCTCGCGGCCTATCAGCTTGTTGGTGGGGTGATGGCCTACCAAGGCGACGACGGGTAGCCGGCCTGAGAGGGCGACCGACCACACTGGGACTGAGACACG	0	0	0	0	0	0	0	0	0	0	0	0	0	0	0	0	0	0	0	0	0	0	0	0	0	0	0	0	0	0	0	0	0	0	0	0	0	0	0	0	0	0	0	0	0	0	0	0
>Phy4274	ACGCTGGCGGCGTGCTTAACACATGCAAGTCGAGCGGAAAGGCCCTTCGGGGTACTCGAGCGGCGAACGGGTGAGTAACACGTGAGTAACCTGCCCTAGGCTTTGGGATAACCCCGGGAAACCGGGGCTAATACCGGATAGGACTTCTGGTCGCATGACTGGGGGTGGAAAGTTTTTTCGGCCTGGGATGGGCTCGCGGCCTATCAGCTTGTTGGTGGGGTGATGGCCTACCAAGGCGACGACGGGTAGCCGGCCTGAGAGGGCGACCGGCCACACTGGGACTGAGACACG	0	0	0	0	0	0	0	0	0	0	0	0	0	0	0	0	0	0	0	0	0	0	0	0	0	0	0	0	0	0	0	0	0	0	0	0	0	0	0	0	0	0	0	0	0	0	0	0
>Phy609	ACGCTGGCGGCGTGCTTAACACATGCAAGTCGAGCGGAAAGGCCTCTTCGGGGGTACTCGAGCGGCGAACGTGTGAGTAACACGTGAGTAACCTGCCTCTGGCTTTGGGATAACCCTCGGAAACGGGGGCTAATACCGAATATTCATCCTTCTGGGCATCTGGGGGGTTGGAAAGTTTTTCGGCTGGGGATGGGCTCGCGGCCTATCAGCTTGTTGGTGGGGTAATGGCCTACCAAGGCGGCGACGGGTAGCCGGCCTGAGAGGGCGACCGGCCACACTGGGACTGAGACACG	0	0	0	0	0	0	0	0	0	0	0	0	0	0	0	0	0	0	0	0	0	0	0	0	0	0	0	0	0	0	0	0	0	0	0	0	0	0	0	0	0	0	0	0	0	0	0	0
>Phy3104	ACGCTGGCGGCGTGCTTAACACATGCAAGTCGAGCGGAAAGGCCTCTTCGGGGGTACTCGAGTGGCGAACGGGTGAGTAACACGTGAGTAACCTGCCCCAGTCTTTGGGATAACCCTCGGAAACGGGGGCTAATACCGGATATGACGCACCGGCGCATGTTGTGTGTGTGGAAAGATTTTTTGGTCTGGGATGGGCTCGCGGCCTATCAGCTTGTTGGTGGGGTGATGGCCTACCAAGGCGACGACGGGTAGCCGGCCTGAGAGGGCGACCGGCCACACTGGGACTGAGACACG	0	0	0	0	0	0	0	0	0	0	0	0	0	0	0	0	0	0	0	0	0	0	0	0	0	0	0	0	0	0	0	0	0	0	0	0	0	0	0	0	0	0	0	0	0	0	0	0
>Phy3032	ACGCTGGCGGCGTGCTTAACACATGCAAGTCGAGCGGAAAGGCCCTTCGGGGTACTCGAGCGGCGAACGGGTGAGTAACACGTGAGTAACCTGCCCCAGTCTTTGGGATAACCCTCGGAAACGGGGGCTAATACCGGATACGACCTGGTCTCGCATGGGATCCGGGTGGAAAGGTTTTCTGGTCTGGGATGGGCTCGCGGCCTATCAGCTTGTTGGTGGGGTGATGGCCTACCAAGGCGACGACGGGTAGCCGGCCTGAGAGGGCGACCGGCCACACTGGGACTGAGACACG	0	0	0	0	0	0	0	0	0	0	0	0	0	0	0	0	0	0	0	0	0	0	0	0	0	0	0	0	0	0	0	0	0	0	0	0	0	0	0	0	0	0	0	0	0	0	0	0
>Phy4066	ACGCTGGCGGCGTGCTTAACACATGCAAGTCGAGCGGAAAGGCCCTTCGGGGTACTCGAGCGGCGAACGGGTGAGTAACACGTGAGTAACCTGCCCTGGACTTTGGGATAACCCTCGGAAACGGGGGCTAATACCGGATACGACATACTCTCGCATGGGATGTGTGTGGAAAGGGTTTCTGGTCTGGGATGGGCTCGCGGCCTATCAGCTTGTTGGTGGGGTGATGGCCTACCAAGGCGACGACGGGTAGCCGGCCTGAGAGGGCGACCGGCCACACTGGGACTGAGACACG	0	0	0	0	0	0	0	0	0	0	0	0	0	0	0	0	0	0	0	0	0	0	0	0	0	0	0	0	0	0	0	0	0	0	0	0	0	0	0	0	0	0	0	0	0	0	0	0
>Phy4186	ACGCTGGCGGCGTGCTTAACACATGCAAGTCGAGCGGAAGGGCTCCTTCGGGGGTACTCGAGCGGCGAACGGGTGAGTAACACGTGAGCAACCTGCCCTGGACTTTGGGATAACCCTCGGAAACGGGGGCTAATACCGAATACGACCACGGATCGCATGTTCTTGTGGTGGAAAGTTTTTTCGGTCTGGGATGGGCTCGCGGCCTATCAGCTTGTTGGTGGGGTGATGGCCTACCAAGGCGACGACGGGTAGCCGGCCTGAGAGGGCGACCGGCCACACTGGGACTGAGACACG	0	0	0	0	0	0	0	0	0	0	0	0	0	0	0	0	0	0	0	0	0	0	0	0	0	0	0	0	0	0	0	0	0	0	0	0	0	0	0	0	0	0	0	0	0	0	0	0
>Phy2534	ACGCTGGTGGCGTGCTTAACACATGCAAGTCGAGCGGAAAGGCCCTTCGGGGTACTCGAGCGGCGAACGGGTGAGTAACACGTGAGCAACCTGCCCTTCACTTTGGGATAACCCTCGGAAACGGGGGCTAACACCGGATAGGACCTGCTTCCGCATGGTGGTGGGTGGAAAGTTTTTCGGTGGGGGATGGGCTCGCGGCCTATCAGCTTGTTGGTGGGGTGATGGCCTACCAAGGCGACGACGGGTAGCCGGCCTGAGAGGGCGACCGGCCACACTGGGACTGAGACACG	0	0	0	0	0	0	0	0	0	0	0	0	0	0	0	0	0	0	0	0	0	0	0	0	0	0	0	0	0	0	0	0	0	0	0	0	0	0	0	0	0	0	0	0	0	0	0	0
>Phy3672	ACGCTGGCGGCGTGCTTAACACATGCAAGTCGAGCGGAAAGGCCTTTCGGGGTACTCGAGCGGCGAACGGGTGAGTAACACGTGAGTAACCTGCCCTCAGCTTTGGGATAACCCTCGGAAACGGGGGCTAATACCGGGTATTCACTGTCTGCGGCATCGTGGGTGGTGGAAAGCTTTTGCGGCTGGGGATGGGCTCGCGGCCTATCAGCTTGTTGGTGGGGTGATGGCCTACCAAGGCGGTGACGGGTAGCCGGCCTGAGAGGGCGACCGGCCACACTGGGACTGAGACACG	0	0	0	0	0	0	0	0	0	0	0	0	0	0	0	0	0	0	0	0	0	0	0	0	0	0	0	0	0	0	0	0	0	0	0	0	0	0	0	0	0	0	0	0	0	0	0	0
>Phy2345	ACGCTGGCGGCGTGCTTAACACATGCAAGTCGAGCGGAAAGGCCCTTCGGGGTACTCGAGCGGCGAACGGGTGAGTAACACGTGAGTAACCTGCCCTCAGCTTTGGGATAACCATCGGAAACGGTGGCTAATACCGAATATTCATGGGTCTCGGCATCGGGGTTTGTGGAAAGTTTTTCGGCTGGGGATGGGCTCGCGGCCTATCAGCTTGTTGGTGGGGTAATGGCCTACCAAGGCGTCGACGGGTAGCCGGCCTGAGAGGGCGACCGGCCACACTGGGACTGAGACACG	0	0	0	0	0	0	0	0	0	0	0	0	0	0	0	0	0	0	0	0	0	0	0	0	0	0	0	0	0	0	0	0	0	0	0	0	0	0	0	0	0	0	0	0	0	0	0	0
>Phy3059	ACGCTGGCGGCGTGCTTAACACATGCAAGTCGAGCGGAAAGGCCCTTCGGGGTACTCGAGCGGCGAACGGGTGAGTAACACGTGAGTAACCTGCCCTGGACTTTGGGATAACCCTCGGAAACGGGGGCTAATACCGAATACGACACGCTGACGCATGTTATGTGTGTGGAAAGTTTTTCGGTCTGGGATGGGCTCGCGGCCTATCAGCTTGTTGGTGGGGTGATGGCCTACCAAGGCGACGACGGGTAGCCGGCCTGAGAGGGCGACCGGCCACACTGGGACTGAGACACG	0	0	0	0	0	0	0	0	0	0	0	0	0	0	0	0	0	0	0	0	0	0	0	0	0	0	0	0	0	0	0	0	0	0	0	0	0	0	0	0	0	0	0	0	0	0	0	0
>Phy2312	ACGCTGGCGGCGTGCTTAACACATGCAAGTCGAGCGGAAAGGCCCTTCGGGGTACTCGAGCGGCGAACGGGTGAGTAACACGTGAGTAACCTGCCCCCGGCTTTGGGATAACCATCGGAAACGGTGGCTAATACCGGATATTCACTGCTGGTCGCATGGCTGGTGGTGGAAAGTTTTTCGGCTGGGGATGGGCTCGCGGCCTATCAGCTTGTTGGTGGGGTGATGGCCTACCAAGGCTTTGACGGGTAGCCGGCCTGAGAGGGCGGCCGGCCACACTGGGACTGAGACACG	0	0	0	0	0	0	0	0	0	0	0	0	0	0	0	0	0	0	0	0	0	0	0	0	0	0	0	0	0	0	0	0	0	0	0	0	0	0	0	0	0	0	0	0	0	0	0	0
>Phy894	ACGCTGGCGGCGTGCTTAACACATGCAAGTCGAGCGGAAAGGCCCTTTGGGGTACTCGAGCGGCGAACGGGTGAGTAACACGTGAGTAACCTGCCCTAGGCTCTGGGATAACTGTCGGAAACGATGGCTAATACCGGATATTCAAGCGTGGTCGCATGATCGTGTTTGGAAAGTTTTTCGGCTTGGGATGGGCTCGCGGCCTATCAGCTTGTTGGTGGGGTGATGGCCTACCAAGGCTTCGACGGGTAGCCGGCCTGAGAGGGCGACCGGCCACACTGGGACTGAGACACG	0	0	0	0	0	0	0	0	0	0	0	0	0	0	0	0	0	0	0	0	0	0	0	0	0	0	0	0	0	0	0	0	0	0	0	0	0	0	0	0	0	0	0	0	0	0	0	0
>Phy1894	ACGCTGGCGGCGTGCTTAACACATGCAAGTCGAACGGAAAGGCCCTTTCGGGGGTGCTCGAGTGGCGAACGGGTGAGTAACACGTGGGTGATCTGCCCTGCACTTTGGGATAAGCCTGGGAAACTGGGTCTAATACCGAATACACCCTGCTGGTCGCATGGCCTGGTGGGGGAAAGCTTTTGCGGTGTGGGATGGGCCCGCGGCCTATCAGCTTGTTGGTGGGGTAACGGCCTACCAAGGCGACGATGGGTAGCTGGTCTGAGAGGACGATCAGCCACACTGGGACTGAGACACG	0	0	0	0	0	0	0	0	0	0	0	0	0	0	0	0	0	0	0	0	0	0	0	0	0	0	0	0	0	0	0	0	0	0	0	0	0	0	0	0	0	0	0	0	0	0	0	0
>Phy3907	ACGCTGGCGGCGTGCTTAACACATGCAAGTCGAACGGAAAGGCCCCTTCGGGGGTGCTCGAGTGGCGAACGGGTGAGTAACACGTGGGTGATCTGCCCTGCACTCTGGGATAAGCCTGGGAAACTGGGTCTAATACCGGATAGGACCACGCGCTGCATGGTGTGTGGTGGAAAGCTTTTGTGGTGTGGGATGGGCCCGCGGCCTATCAGCTTGTTGGTGGGGTGATGGCCTACCAAGGCGACGACGGGTAGCCGGCCTGAGAGGGCGACCGGCCACACTGGGACTGAGATACG	0	0	0	0	0	0	0	0	0	0	0	0	0	0	0	0	0	0	0	0	0	0	0	0	0	0	0	0	0	0	0	0	0	0	0	0	0	0	0	0	0	0	0	0	0	0	0	0
>Phy3454	ACGCTGGCGGCGTGCTTAACACATGCAAGTCGAACGGAAAGCGCTCTTCGGAGTGACTCGAGTGGCGAACGGGTGAGTAACACGTGGGTGATCTGCCCTGCACTTTGAGATAAGCCTGGGAAACTGGGTCTAATACCGGATAGGACTACGCACTGCATGGTGTGTGGTGGAAAGCTTTTGCGGTGTGGGATGGGCCCGCGGCCTATCAGCTTGTTGGTGGGGTGATGGCCTACCAAGGCGACGACGGGTAGCCGGCCTGAGAGGGTGTCCGGCCACACTGGGACTGAGATACG	0	0	0	0	0	0	0	0	0	0	0	0	0	0	0	0	0	0	0	0	0	0	0	0	0	0	0	0	0	0	0	0	0	0	0	0	0	0	0	0	0	0	0	0	0	0	0	0
>Phy3265	ACGCTGGCGGCGTGCTTAACACATGCAAGTCGAACGGAAAGGCCCTTTCGGGGGTACTCGAGTGGCGAACGGGTGAGTAACACGTGGGTGATCTGCCCTGCACTTTGGGATAAGCCTGGGAAACTGGGTCTAATACCGAATACACCCTGCTGGTCGCATGGCCTGGTGGGGGAAAGCTTTTGCGGTGTGGGATGGGCCCGCGGCCTATCAGCTTGTTGGTGGGGTGATGGCCTACCAAGGCGACGACGGGTAGCCGGCCTGAGAGGGTGTCCGGCCACACTGGGACTGAGATACG	0	0	0	0	0	0	0	0	0	0	0	0	0	0	0	0	0	0	0	0	0	0	0	0	0	0	0	0	0	0	0	0	0	0	0	0	0	0	0	0	0	0	0	0	0	0	0	0
>Phy4180	ACGCTGGCGGCGTGCTTAACACATGCAAGTCGAGCGGTAAGGCCCTTCGGGGTACACGAGCGGCGAACGGGTGAGTAACACGTGGGTGATCTGCCTCGCACTCTGGGATAAGCCTGGGAAACTGGGTCTAATACCGGATATGACTCTTGGTCGCATGGCCGGGAGTGGAAAGATTTATCGGTGCGAGATGAGCCCGCGGCCTATCAGCTTGTTGGTGGGGTAATGGCCCACCAAGGCGACGACGGGTAGCCGGCCTGAGAGGGCGACCGGCCACACTGGGACTGAGACACG	0	0	0	0	0	0	0	0	0	0	0	0	0	0	0	0	0	0	0	0	0	0	0	0	0	0	0	0	0	0	0	0	0	0	0	0	0	0	0	0	0	0	0	0	0	0	0	0
>Phy4394	ACGCTGGCGGCGTGCTTAACACATGCAAGTCGAGCGGTAAGGCCTTTCGGGGTACACGAGCGGCGAACGGGTGAGTAACACGTGGGTGATCTGCCCTGCACTCTGGGATAAGCTTGGGAAACTGGGTCTAATACCGGATATGACCACAGCATGCATGTGTTGTGGTGGAAAGATTTATCGGTGCAGGATGGGCCCGCGGCCTATCAGCTTGTTGGTGGGGTAAAGGCCTACCAAGGCGACGACGGGTAGCCGACCTGAGAGGGTGACCGGCCACACTGGGACTGAGACACG	0	0	0	0	0	0	0	0	0	0	0	0	0	0	0	0	0	0	0	0	0	0	0	0	0	0	0	0	0	0	0	0	0	0	0	0	0	0	0	0	0	0	0	0	0	0	0	0
>Phy3836	ACGCTGGCGGCGTGCTTAACACATGCAAGTCGAGCGGAAAGGCCCCTTTTGGGGTACTCGAGCGGCGAACGGGTGAGTAACACGTGAGCAACCTGCCCTCAACTTTGGGATAAGCCTGGGAAACTGGGTCTAATACCGGATAGGAACCTTCATCGCATGGTGTTGGTTGGAAAGTGTTAGTGGTTGGGGATGGGCTCGCGGCCTATCAGCTTGTTGGTGGGGTAACGGCCTACCAAGGCTATTACGGGTAGCCGGCCTGAGAGGGCGACCGGCCACACTGGGACTGAGACACG	0	0	0	0	0	0	0	0	0	0	0	0	0	0	0	0	0	0	0	0	0	0	0	0	0	0	0	0	0	0	0	0	0	0	0	0	0	0	0	0	0	0	0	0	0	0	0	0
>Phy3829	ACGCTGGCGGCGTGCTTAACACATGCAAGTCGAGCGGTAAGGCCCCTTCGGGGGTACACGAGCGGCGAACGGGTGAGTAACACGTGAGCAACCTACCCTCAACTTCGGGATAAGCCTCGGAAACGGGGTCTAATACCGGATATGACCACTTTCTTCATGGTTTGTGGTTGAAAGTTCTGGCGGTTGGGGATGGGCTCGCGGCCTATCAGCTTGTTGGTGGGGTAATGGCCTACCAAGGCGTCGACGGGTAGCCGGCCTGAGAGGGCGACCGGCCACACTGGGACTGAGATACG	0	0	0	0	0	0	0	0	0	0	0	0	0	0	0	0	0	0	0	0	0	0	0	0	0	0	0	0	0	0	0	0	0	0	0	0	0	0	0	0	0	0	0	0	0	0	0	0
>Phy3818	ACGCTGACGGTGTGTTTTAGACATGCAAGTCGAACGAGAAAGCCCTTCGGGGTGAGTAAAGTGGCGAACGGGTGAGTAACACGTGAGCAATCTGCCCATCACATCGGGATAACTCCGGGAAACCGGTGCTAATACCGAATATGACCACTTCAGGCATCTGATGGTGGTGGAAAGTTCCGGCGGTGATGGATGAGCTCGCGGCCTATCAGCTTGTTGGTGGGGTAACGGCCCACCAAGGCTTCGACGGGTAGCCGGCCTGAGAGGGTGACCGGCCACACTGGGACTGAGGCACG	0	0	0	0	0	0	0	0	0	0	0	0	0	0	0	0	0	0	0	0	0	0	0	0	0	0	0	0	0	0	0	0	0	0	0	0	0	0	0	0	0	0	0	0	0	0	0	0
>Phy2267	ACGCTGGCGGCGTGCTTAACACATGCAAGTCGAGCGGTAAGGCCCTTCGGGGTACACGAGCGGCGAACGGGTGAGTAACACGTGAGCAATCTGCCCATCACATCGGGATAACTCCGGGAAACCGGTGCTAATACCGAATATGACCACTTCAGGCATCTGATGGTGGTGGAAAGCTCCGGCGGTGATGGATGAGCTCGCGGCCTATCAGCTTGTTGGTGGGGTAACGGCCCACCAAGGCTTCGACGGGTAGCCGGCCTGAGAGGGTGACCGGCCACACTGGGACTGAGACACG	0	0	0	0	0	0	0	0	0	0	0	0	0	0	0	0	0	0	0	0	0	0	0	0	0	0	0	0	0	0	0	0	0	0	0	0	0	0	0	0	0	0	0	0	0	0	0	0
>Phy4371	ACGCTGGCGGCGTGCTTAACACATGCAAGTCGAGCGGTAAGGCCTCCTTTGGGGGGTACACGAGCGGCGAACGGGTGAGTAACACGTGAGTAAACTGCCCTTCACTCTGGGATAAGCACCGGAAACGGTGTCTAATACCGGATACGACCAACTGCTGCATGGTGTGTTGGTGGAAAGTTTTTTCGGTGGGGGATGTGCTCGCGGCCTATCAGCTTGATGGTGGGGTAATGGCCTACCATGGCGTCGACGGGTAGCCGGCCTGAGAGGGTGACCGGTCACACTGGGACTGAGACACG	0	0	0	0	0	0	0	0	0	0	0	0	0	0	0	0	0	0	0	0	0	0	0	0	0	0	0	0	0	0	0	0	0	0	0	0	0	0	0	0	0	0	0	0	0	0	0	0
>Phy3266	ACGCTGGCGGCGTGCTTAACACATGCAAGTCGAGCGGAAAGGCCCCTTCGGGGGTACTCGAGCGGCGAACGGGTGAGTAACACGTGAGTAATCTGCCCTGCGCTTCGGGATAGCTTCGGGAAACCGAAATTAATACCGGATATGACATGCCCTCGCATGGGGGTGTGTGGAAAGCCTTGTGTGGCGCAGGATGTGCTCGCGGCCTATCAGCTTGATGGTGGGGTAATGGCCTACCATGGCTTCGACGGGTAGCCGGCCTGAGAGGGTGACCGGTCACACTGGGACTGAGACACG	0	0	0	0	0	0	0	0	0	0	0	0	0	0	0	0	0	0	0	0	0	0	0	0	0	0	0	0	0	0	0	0	0	0	0	0	0	0	0	0	0	0	0	0	0	0	0	0
>Phy4396	ACGCTGGCGGCGTGCTTAACACATGCAAGTCGAGCGGTAAGGCCTCTTTGGGGGTACACGAGCGGCGAACGGGTGAGTAACACGTGAGTAATCTGCCCTTGGCTCTGGGATAAGCACTCGAAAGGGTGTCTAATACCGGATATGACAGCCTTCCGCATGGGATGGTTGTGGAAAGTTTTTTCGGCTGGGGATGTGCTCGCGGCCTATCAGCTTGTTGGTGGGGTAATGGCCTACCAAGGCTTTGACGGGTAGCCGGCCTGAGAGGGTGACCGGTCACACTGGGACTGAGACACG	0	0	0	0	0	0	0	0	0	0	0	0	0	0	0	0	0	0	0	0	0	0	0	0	0	0	0	0	0	0	0	0	0	0	0	0	0	0	0	0	0	0	0	0	0	0	0	0
>Phy789	ACGCTGGCGGCGTGCTTAACACATGCAAGTCGAGCGGAAAGGCCACTTCGGTGGTACTCGAGCGGCGAACGGGTGAGTAACACGTGAGTAATCTGCCCCTGGCTTCGGGATAGCTTCGGGAAACCGAAATTAATACCGGATATGACATTCTGCCGCATGGTGGGGTGTGGAAAGTTTTTTCGGCCTGGGATGTGCTCGCGGCCTATCAGCTTGTTGGTGGGGTAATGGCCTACCAAGGCTTCGACGGGTAGCCGGCCTGAGAGGGTGACCGGCCACACTGGGACTGAGACACG	0	0	0	0	0	0	0	0	0	0	0	0	0	0	0	0	0	0	0	0	0	0	0	0	0	0	0	0	0	0	0	0	0	0	0	0	0	0	0	0	0	0	0	0	0	0	0	0
>Phy1327	ACGCTGGCGGCGTGCTTAACACATGCAAGTCGAGCGGAAAGGCCTCTTCGGGGGTACTCGAGCGGCGAACGGGTGAGTAACACGTGAGTAATCTGCCCTTGGCTTCGGGATAGCCACCGGAAACGGTGATTAATACCGGATATGACCATTCCTCGCATGGGGTGATGGTGGAAAGTTTTTCGGCCAGGGATGTGCTCGCGGCCTATCAGCTTGATGGCGAGGTAATGGCTCACCATGGCTTCGACGGGTAGCCGGCCTGAGAGGGTGACCGGTCACACTGGGACTGAGACACG	0	0	0	0	0	0	0	0	0	0	0	0	0	0	0	0	0	0	0	0	0	0	0	0	0	0	0	0	0	0	0	0	0	0	0	0	0	0	0	0	0	0	0	0	0	0	0	0
>Phy2890	ACGCTGGCGGCGTGCTTAACACATGCAAGTCGAGCGGTAAGGCCCTTTCGGGGGTACACGAGCGGCGAACGGGTGAGTAACACGTGAGTAATCTGCCCTTCACTCTGGGATAAGCTTCGGAAACGGGGTCTAATACCGGATATGACATCCTCCTGCATGGGTGGGTGTGGAAAGTTTTTTCGGTGGGGGATGTGCTCGCGGCCTATCAGCTTGTTGGTGGGGTAATGGCCTACCAAGGCTTTGACGGGTAGCCGGCCTGAGAGGGTGACCGGTCACACTGGGACTGAGACACG	0	0	0	0	0	0	0	0	0	0	0	0	0	0	0	0	0	0	0	0	0	0	0	0	0	0	0	0	0	0	0	0	0	0	0	0	0	0	0	0	0	0	0	0	0	0	0	0
>Phy3459	ACGCTGGCGGCGTGCTTAACACATGCAAGTCGAGCGGAAAGGCCTCTTTTGGGGTACTCGAGCGGCGAACGGGTGAGTAACACGTGAGTAATCTGCCCTTCACTTGGGGATAACCTCCGGAAACGGTGGCTAATACCCGATATGACCATTCCACGCATGTGGTGGTGGTGGAAAGTTTTTTCGGTGGAGGATGTGCTCGCGGCCTATCAGCTTGTTGGTGGGGTAATGGCCTACCAAGGCTTCGACGGGTAGCCGGCCTGAGAGGGTGACCGGCCACACTGGGACTGAGACACG	0	0	0	0	0	0	0	0	0	0	0	0	0	0	0	0	0	0	0	0	0	0	0	0	0	0	0	0	0	0	0	0	0	0	0	0	0	0	0	0	0	0	0	0	0	0	0	0
>Phy4005	ACGCTGGCGGCGTGCTTAACACATGCAAGTCGAGCGGAAAGGCTCCTTCGGGGGTACTCGAGCGGCGAACGGGTGAGTAACACGTGAGTAATCTGCCCTTGGCTTTGGGATAGCCACCGGAAACGGTGATTAATACCGGATATGACCACTCCTGGCATCAGGTGGTGGTGGAAAGTTTTTCGGCCAGGGATGTGCTCGCGGCCTATCAGCTTGATGGTGAGGTAATGGCTCACCATGGCTTCGACGGGTAGCCGGCCTGAGAGGGTGACCGGTCACACTGGGACTGAGACACG	0	0	0	0	0	0	0	0	0	0	0	0	0	0	0	0	0	0	0	0	0	0	0	0	0	0	0	0	0	0	0	0	0	0	0	0	0	0	0	0	0	0	0	0	0	0	0	0
>Phy4233	ACGCTGGCGGCGTGCTTAACACATGCAAGTCGAGCGGAAAGGCCTCTTCGGGGGTACACGAGCGGCGAACGGGTGAGTAACACGTGAGTAATCTGCCCTTCACTCTGGGATAAGCTTCGGAAACGGGGTCTAATACCGGATATGACGCACCCACGCATGTGGTGTGTGTGGAAACTTTTGTGGGTGGGGGATGTGCTCGCGGCCTATCAGCTTGTTGGTGGGGTAATGGCCTACCAAGGCTTCGACGGGTAGCCGGCCTGAGAGGGTGACCGGTCACACTGGGACTGAGACACG	0	0	0	0	0	0	0	0	0	0	0	0	0	0	0	0	0	0	0	0	0	0	0	0	0	0	0	0	0	0	0	0	0	0	0	0	0	0	0	0	0	0	0	0	0	0	0	0
>Phy4429	ACGCTGGCGGCGTGCTTAACACATGCAAGTCGAGCGGAAAGGCTCCTTCGGGGGTACTCGAGCGGCGAACGGGTGAGTAACACGTGAGTAATCTGCCCATGGCTTTGGGATAGCCACCGGAAACGGTGATTAATACCGGATACGACAATCCTCCGCATGGGGTGGTTGTGGAAAGTTTTTTCGGCCATGGATGTGCTCGCGGCCTATCAGCTTGTTGGTGGGGTAATGGCCTACCAAGGCTTTGACGGGTAGCCGGCCTGAGAGGGTGACCGGTCACACTGGGACTGAGACACA	0	0	0	0	0	0	0	0	0	0	0	0	0	0	0	0.0315259	0	0	0	0	0	0	0	0	0	0	0	0	0	0	0	0	0	0	0	0	0	0	0	0	0	0	0	0	0	0	0	0
>Phy2563	ACGCTGGCGGCGTGCTTAACACATGCAAGTCGAGCGGTAAGGCTCCTTCGGGAGTACACGAGCGGCGAACGGGTGAGTAACACGTGAGCAATCTGCCCTTCACACAGGGATAACTCCGGGAAACCGAAGCTAATACCTGATACGACCACTTCAGGCATCTGATGGTGGTGGAAAGTTCCGGCGGTGAAGGATGAGCTCGCGGCCTATCAGCTTGTTGGTGGGGTAACGGCCCACCAAGGCAACGACGGGTAGCCGGCCTGAGAGGGTGACCGGCCACACTGGGACTGAGACACG	0	0	0	0	0	0	0	0	0	0	0	0	0	0	0	0	0	0	0	0	0	0	0	0	0	0	0	0	0	0	0	0	0	0	0	0	0	0	0	0	0	0	0	0	0	0	0	0
>Phy4390	ACGCTGGTGGCGTGCTTAACACATGCAAGTCGAACGGTGAAGCCCCTTCGGGGGTGGATCAGTGGCGAACGGGTGAGTAACACGTGAGCAACCTGCCCCCTACTTCGGGATAAGCCTTGGAAACGAGGTCTAATACCGGATATGAACGCTTGCCGCATGGTGGGTGTTGGAAAGTTTTTCGGTGGGGGATGGGCTCGCGGCCTATCAGCTTGTTGGTGGGGTAATGGCCTACCAAGGCGTCGACGGGTAGCCGGCCTGAGAGGGCGACCGGCCACACTGGGACTGAGACACG	0	0	0	0	0	0	0	0	0	0	0	0	0	0	0	0	0	0	0	0	0	0	0	0	0	0	0	0	0	0	0	0	0	0	0	0	0	0	0	0	0	0	0	0	0	0	0	0
>Phy3861	ACGCTGGCGGCGTGCTTAACACATGCAAGTCGAACGGTAAGGCCCCTTCGGGGGTACACGAGTGGCGAACGGGTGAGTAACACGTGAGCAACCTACCCTTGACACTGGAATAACAGTTGGAAACAGCTGCTAATGCCGGATACGACCTTCGGTGGCATCACCTGGAGGTGGAAAGTGCTTAGCGGTCAAGGATGGGCTCGCGGCCTATCAGCTAGTTGGTGAGGTAACGGCTCACCAAGGCTTCGACGGGTAGCCGGCCTGAGAGGGCGACCGGCCACACTGGGACTGAGATACG	0	0	0	0	0	0	0	0	0	0	0	0	0	0	0	0	0	0	0	0	0	0	0	0	0	0	0	0	0	0	0	0	0	0	0	0	0	0	0	0	0	0	0	0	0	0	0	0
>Phy222	ACGCTGGCGGCGTGCTTAACACATGCAAGTCGAACGGAAAGGCCCTGCTTTTGTGGGGTGCTCGAGTGGCGAACGGGTGAGTAACACGTGAGTAACCTGCCCTTGACTTTGGGATAACTTCAGGAAACTGGGGCTAATACCGGATAGGAGCTCCTGCTGCATGGTGGGGGTTGGAAAGTTTCGGCGGTTGGGGATGGACTCGCGGCTTATCAGCTTGTTGGTGGGGTAGTGGCTTACCAAGGCTTTGACGGGTAGCCGGCCTGAGAGGGTGACCGGCCACATTGGGACTGAGATACG	0	0	0	0	0	0	0	0	0	0	0	0	0	0	0	0	0	0	0	0	0	0	0	0	0	0	0	0	0	0	0	0	0	0	0	0	0.0630517	0	0	0	0	0	0	0	0.0315259	0	0	0
>Phy1155	ACGCTGGCGGCGTGCTTAACACATGCAAGTCGAACGGAAAGGCCCTGCTTTTGTGGGGTGCTCGAGTGGCGAACGGGCGAGTAACACGTGAGTAACCTGCCCTTGACTTTGGGATAACTTCAGGAAACTGGGGCTAATACCGGATAGGAGCTCCTGCTGCATGGTGGGGGTTGGAAAGTTTCGGCGGTTGGGGATGGACTCGCGGCTTATCAGCTTGTTGGTGGGGTAGTGGCTTACCAAGGCTTTGACGGGTAGCCGGCCTGAGAGGGTGACCGGCCACATTGGGACTGAGATACG	0	0	0	0	0	0	0	0	0	0	0	0	0	0	0	0	0	0	0	0	0	0	0	0	0	0	0	0	0	0	0	0	0	0	0	0	0	0	0	0	0	0	0	0	0	0	0	0
>Phy3105	ACGCTGGCGGCGTACTTAACACATGCAAGTCGAACGGAAAGGCCCTGCTTTTGTGGGGTGCTCGAGTGGCGAACGGGTGAGTAACACGTGAGTAACCTGCCCTTGACTTTGGGATAACTTCAGGAAACTGGGGCTAATACCGGATAGGAGCTCCTGCTGCATGGTGGGGGTTGGAAAGTTTCGGCGGTTGGGGATGGACTCGCGGCTTATCAGCTTGTTGGTGGGGTAGTGGCTTACCAAGGCTTTGACGGGTAGCCGGCCTGAGAGGGTGACCGGCCACATTGGGACTGAGATACG	0	0	0	0	0	0	0	0	0	0	0	0	0	0	0	0	0	0	0	0	0	0	0	0	0	0	0	0	0	0	0	0	0	0	0	0	0	0	0	0	0	0	0	0	0	0	0	0
>Phy4292	ACGCTGGCGGCGTGCTTAACACATGCAAGTCGTACGGTAAGACCCTTTCGGGGGTACACGAGTGGCGAACGGGTGAGTAACACGTGAGTAACCTGCCCACAACTTTGGGATAACGCTAGGAAACTGGTGCTAATACTGGATATGTGCTCCTGCTGCATGGTGGGGGTTGGAAAGCTCCGGCGGTTGTGGATGGACTCGCGGCCTATCAGCTTGTTGGTGGGGTAGTGGCCTACCAAGGCGGCGACGGGTAGCCGGCCTGAGAGGGTGACCGGCCACATTGGGACTGAGATACG	0	0	0	0	0	0	0	0	0	0	0	0	0	0	0	0.0315259	0	0	0	0	0	0	0	0	0	0	0	0	0	0	0	0	0	0	0	0	0	0	0	0	0	0	0	0	0	0	0	0
>Phy3002	ACGCTGGCGGCGTGCTTAACACATGCAAGTCGAACGGTAAGGCCCCTTCGGGGGTACACGAGCGGCGAACGGGTGAGTAACACGTGAGCAACCTGCCTTTGACACTGGAATAACAGCTGGAAACAGCTGCTAATGCCGGATATGACCTTCGGTGGCATCACCTGAAGGTGGAAAGTGCTTTAGCGGTCAAGGATGGGCTCGCGGCCTATCAGCTTGTTGGTGAGGTAACGGCTCACCAAGGCTTCGACGGGTAGCCGGCCTGAGAGGGCGACCGGCCACACTGGGACTGAGACACG	0	0	0	0	0	0	0	0	0	0	0	0	0	0	0	0	0	0	0	0	0	0	0	0	0	0	0	0	0	0	0	0	0	0	0	0	0	0	0	0	0	0	0	0	0	0	0	0
>Phy2119	ACGCTGGCGGCGTGCTTAACACATGCAAGTCGAACGGTAAGGCCCCTTCGGGGGTACACGAGTGGCGAACGGGTGAGTAACACGTGAGCAACCTGCCCTTGACACTGGAATAACAGCTGGAAACAGCTGCTAATGCCGGATATGACCTTCGGTGGCATCACCTGGAGGTGGAAAGTGCTTTAGCGGTCAAGGATGGGCTCGCGGCCTATCAGCTTGTTGGTGAGGTAACGGCTCACCAAGGCTTCGACGGGTAGCCGGCCTGAGAGGGCGACCGGCCACACTGGGACTGAGATACG	0	0	0	0	0	0	0	0	0	0	0	0	0	0	0	0	0	0	0	0	0	0	0	0	0	0	0	0	0	0	0	0	0	0	0	0	0	0	0	0	0	0	0	0	0	0	0	0
>Phy3272	ACGCTGGCGGCGTGCTTAACACATGCAAGTCGAACGGTAAGGCCCCTTCGGGGGTACACGAGTGGCGAACGGGTGAGTAACACGTGAGCAACCTGCCCTTGACACTGGAATAACAGCTGGAAACAGCTGCTAATGCCGGATATGACCTTAGGTGGCATCACCTGGAGGTGGAAAGTGCTTTAGCGGTCAAGGATGGGCTCGCGGCCTATCAGCTTGTTGGTGAGGTAACGGCTCACCAAGGCTTCGACGGGTAGCCGGCCTGAGAGGGCGACCGGCCACACTGGGACTGAGATACG	0	0	0	0	0	0	0	0	0	0	0	0	0	0	0	0	0	0	0	0	0	0	0	0	0	0	0	0	0	0	0	0	0	0	0	0	0	0	0	0	0	0	0	0	0	0	0	0
>Phy664	ACGCTGGCGGCGTGCTTAACACATGCAAGTCGAACGGTAAGGCCCCTTCGGGGGTACACGAGTGGCGAACGGGTGAGTAACACGTGAGCAACCTACCCTTGACACTGGAATAACAGTTGGAAACAGCTGCTAATGCCGGATACGACCTTCGGTGGCATCACCTGGAGGTGGAAAGTGCTTAGCGGTCAAGGATGGGCTCGCGGCCTATCAGCTTGTTGGTGAGGTAACGGCTCACCAAGGCTTCGACGGGTAGCCGGCCTGAGAGGGCGACCGGCCACACTGGGACTGAGATACG	0	0	0	0	0	0	0	0	0	0	0	0	0	0	0	0	0	0	0	0	0	0	0	0	0	0	0	0	0	0	0	0	0	0	0	0	0	0	0	0	0	0	0	0	0	0	0	0
>Phy1316	ACGCTGGCGGCGTGCTTAACACATGCAAGTCGAACGGTAAGGCCCCTTCGGGGGTACACGAGTGGCGAACGGGTGAGTAACACGTGAGCAACCTGCCCTTGACACTGGAATAACAGTTGGAAACAGCTGCTAATGCCGGATACGACCTTCGGTGGCATCACCTGGAGGTGGAAAGTGATTCAGCGGTCAAGGATGGGCTCGCGGCCTATCAGCTTGTTGGTGAGGTAACGGCTCACCAAGGCTTCGACGGGTAGCCGGCCTGAGAGGGCGACCGGCCACACTGGGACTGAGACACG	0	0	0	0	0	0	0	0	0	0	0	0	0	0	0	0	0	0	0	0	0	0	0	0	0	0	0	0	0	0	0	0	0	0	0	0	0	0	0	0	0	0	0	0	0	0	0	0
>Phy3180	ACGCTGGCGGCGTGCTTAACACATGCAAGTCGAACGGTAAGGCCCCTTCGGGGGTACACGAGTGGCGAACGGGTGAGTAACACGTGAGCAACCTGCCCTTGACACTGGAATAACAGCTGGAAACAGCTGCTAATGCCGGATATGACCTTCGGTGGCATCGCCTGGAGGTGGAAAGCGCTTTAGCGGTCAAGGATGGGCTCGCGGCCTATCAGCTTGTTGGTGAGGTAACGGCTCACCAAGGCTTCGACGGGTAGCCGGCCTGAGAGGGCGACCGGCCACACTGGGACTGAGATACG	0	0	0	0	0	0	0	0	0	0	0	0	0	0	0	0	0	0	0	0	0	0	0	0	0	0	0	0	0	0	0	0	0	0	0	0	0	0	0	0	0	0	0	0	0	0	0	0
>Phy3101	ACGCTGGCGGCGTGCTTAACACATGCAAGTCGAGCGGTAAGGCCCTTCGGGGTACACGAGCGGCGAACGGGTGAGTAACACGTGGGTAACATGCCCTGTACTCTGGGATAAGCCCGGGAAACTGGGTCTAATACCGGATACGACCACTGATCGCATGATCGGTGGTGGAAAGTTCCGGCGGTATGGGATGGACCCGCGGCCTATCAGCTTGTTGGTGGGGTAATGGCCTACCAAGGCGACGACGGGTAGCCGGCCTGAGAGGGTGACCGGCCACACTGGGACTGAGACACG	0	0	0	0	0	0	0	0	0	0	0	0	0	0	0	0	0	0	0	0	0	0	0	0	0	0	0	0	0	0	0	0	0	0	0	0	0	0	0	0	0	0	0	0	0	0	0	0
>Phy3708	ACGCTGGCGGCGTGCTTAACACATGCAAGTCGAGCGGTAAGGCCCTTCGGGGTACACGAGCGGCGAACGGGTGAGTAACACGTGGGTGACCTGCCCTCAGCTCTGGGATAAGCCCGGGAAACTGGGTCTAATACCGGATATGACCATCTGCTGCCTGGTGGGTGGTGGAAAGTTTTTTCGGCTGGGGATGGGCCCGCGGCCTATCAGCTTGTTGGTGGGGTGATGGCCTACCAAGGCGACGACGGGTAGCCGGCCTGAGAGGGCGACCGGCCACACTGGGACTGAGACACG	0	0	0	0	0	0	0	0	0	0	0	0	0	0	0	0	0	0	0	0	0	0	0	0	0	0	0	0	0	0	0	0	0	0	0	0	0	0	0	0	0	0	0	0	0	0	0	0
>Phy2348	ACGCTGGCGGCGTGCTTAACACATGCAAGTCGAGCGGTAAGGCCTCTTCGGGGGTACACGAGCGGCGAACGGGTGAGTAACACGTGGGTGACCTGCCCTCAGCTCTGGGATAAGCCTGGGAAACTGGGTCTAATACCGGATATGACCCTCCATCGCATGGTGGGGGGTGGAAAGTTTTTTCGGCTGGGGATGGGCCCGCGGCCTATCAGCTTGTTGGTGGGGTGATGGCCTACCAAGGCGACGACGGGTAGCCGGCCTGAGAGGGCGACCGGCCACACTGGGACTGAGATACG	0	0	0	0	0	0	0	0	0	0	0	0	0	0	0	0	0	0	0	0	0	0	0	0	0	0	0	0	0	0	0	0	0	0	0	0	0	0	0	0	0	0	0	0	0	0	0	0
>Phy3576	ACGCTGGCGGCGTGCTTAACACATGCAAGTCGAGCGGTAAGGCCTCTTCGGGGGTACACGAGCGGCGAACGGGTGAGTAACACGTGGGTGACCTGCCCTCAGCTTCGGGATAAGCCCGCGAAAGTGGGTCTAATACCGGATATGACCTCTGGTTGCATGACTGGTGGTGGAAAGTTTTTCGGCTGGGGATGGGCCCGCGGCCTATCAGCTTGTTGGTGGGGTGATGGCCTACCAAGGCGACGACGGGTAGCCGGCCTGAGAGGGCGACCGGCCACACTGGGACTGAGACACG	0	0	0	0	0	0	0	0	0	0	0	0	0	0	0	0	0	0	0	0	0	0	0	0	0	0	0	0	0	0	0	0	0	0	0	0	0	0	0	0	0	0	0	0	0	0	0	0
>Phy1463	ACGCTGGCGGCGTGCTTAACACATGCAAGTCGAGCGGTAAGGCCTCTTCGGGGGTACACGAGCGGCGAACGGGTGAGTAACACGTGGGTGACCTGCCCTCAGCTCTGGGATAAGCCTGGGAAACTGGGTCTAATACCGGATATGACCTTTCCTCGCATGGGGTTTGGTGGAAAGTTTTTTCGGCTGGGGATGGGCCCGCGGCCTATCAGCTTGTTGGTGGGGTGATGGCCTACCAAGGCGACGACGGGTAGCCGGCCTGAGAGGGCGACCGGCCACACTGGGACTGAGACACG	0	0	0	0	0	0	0	0	0	0	0	0	0	0	0	0	0	0	0	0	0	0	0	0	0	0	0	0	0	0	0	0	0	0	0	0	0	0	0	0	0	0	0	0	0	0	0	0
>Phy3948	ACGCTGGCGGCGTGCTTAACACATGCAAGTCGAGCGGTAAGGCCTCTTCGGGGGTACACGAGCGGCGAACGGGTGAGTAACACGTGGGTGACCTGCCCTCAGCTCTGGGATAAGCCTGGGAAACTGGGTCTAATACCGGATATGACCGGCTCTCGCATGGGGGTTGGTGGAAAGTTTTTCGGCTGGGGATGGGCCCGCGGCCTATCAGCTTGTTGGTGGGGTGATGGCCTACCAAGGCGACGACGGGTAGCCGGCCTGAGAGGGCGACCGGCCACACTGGGACTGAGACACG	0	0	0	0	0	0	0	0	0	0	0	0	0	0	0	0	0	0	0	0	0	0	0	0	0	0	0	0	0	0	0	0	0	0	0	0	0	0	0	0	0	0	0	0	0	0	0	0
>Phy1502	ACGCTGGCGGCGTGCTTAACACATGCAAGTCGAGCGGTAAGGCCCTTTCGGGGGTACACGAGCGGCGAACGGGTGAGTAACACGTGGGTGACCTGCCCTCAGCTCTGGGATAAGCCTGGGAAACTGGGTCTAATACCGGATATGACCTTCCATCGCATGGTGGGGGGTGGAAAGTTTTTCGGCTGGGGATGGGCCCGCGGCCTATCAGCTTGTTGGTGGGGTGATGGCCTACCAAGGCGACGACGGGTAGCCGGCCTGAGAGGGCGACCGGCCACACTGGGACTGAGACACG	0	0	0	0	0	0	0	0	0	0	0	0	0	0	0	0	0	0	0	0	0	0	0	0	0	0	0	0	0	0	0	0	0	0	0	0	0	0	0	0	0	0	0	0	0	0	0	0
>Phy3675	ACGCTGGCGGCGTGCTTAACACATGCAAGTCGAGCGGTAAGGCCCTTTCGGGGGTACACGAGCGGCGAACGGGTGAGTAACACGTGGGTGACCTGCCCCCAGCTCTGGGATAAGCCTGGGAAACTGGGTCTAATACCGGATATGACCTTCCATCGCATGGTGGGGGGTGGAAAGTTTTTCGGCTGGGGATGGGCCCGCGGCCTATCAGCTTGTTGGTGGGGTGATGGCCTACCAAGGCGACGACGGGTAGCCGGCCTGAGAGGGCGACCGGCCACACTGGGGCTGAGACACG	0	0	0	0	0	0	0	0	0	0	0	0	0	0	0	0	0	0	0	0	0	0	0	0	0	0	0	0	0	0	0	0	0	0	0	0	0	0	0	0	0	0	0	0	0	0	0	0
>Phy1853	ACGCTGGCGGCGTGCTTAACACATGCAAGTCGAACGATGAAGCCCTTTCGGGGGTGGATTAGTGGCGAACGGGTGAGTAACACGTGGGTAACCTGTCCTGTACTGTGGGATAAGCCTTGGAAACGGGGTCTAATACCGCATAGGACCATTGCAGGCATCTGTGGTGGTGGAAAGTGTACGTGGTATGGGGTGGGCCCGCGGCCTATCAGCTTGTTGGTGGGGTGATGGCCTACCAAGGCGGTGACGGGTAGCCGGCCTGAGAGGGCGACCGGCCACACTGGGACTGAGACACG	0	0	0	0	0	0	0	0	0	0	0	0	0	0	0	0	0	0	0	0	0	0	0	0	0	0	0	0	0	0	0	0	0	0	0	0	0	0	0	0	0	0	0	0	0	0	0	0
>Phy4141	ACGCTGGCGGCGTGCTTAACACATGCAAGTCGAGCGGTAAGGCCCTTCGGGGTACACGAGCGGCGAACGGGTGAGTAACACGTGGGTAATCTGCCCTGCACTCTGGGATAAGCCCGGGAAACTGGGTCTAATACCGGATATGACTCTGTCACGCATGTGGTGGGGTGGAAAGTTCCGGCGGTGCAGGATGAACCCGCGGCCTATCAGCTTGTTGGTGGGGTAGTGGCCTACCAAGGCGACGACGGGTAGCCGGCCTGAGAGGGCGACCGGCCACACTGGGACTGAGACACG	0	0	0	0	0	0	0	0	0	0	0	0	0	0	0	0	0	0	0	0	0	0	0	0	0	0	0	0	0	0	0	0	0	0	0	0	0	0	0	0	0	0	0	0	0	0	0	0
>Phy2859	ACGCTGGCGGCGTGCTTAACACATGCAAGTCGAGCGGTAAGGCCCTTCGGGGTACACGAGCGGCGAACGGGTGAGTAACACGTGGGTAATCTGCCCTGCACTCTGGGATAAGCCCGGGAAACTGGGTCTAATACCGGATACGACCTTCCCTCGCATGGGGGTGGGTGGAAAGTTCCGGCGGTGCAGGATGAGCCCGCGGCCTATCAGCTTGTTGGTGGGGTGATGGCCTACCAAGGCGACGACGGGTAGCCGGCCTGAGAGGGTGACCGGCCACACTGGGACTGAGGCACG	0	0	0	0	0	0	0	0	0	0	0	0	0	0	0	0	0	0	0	0	0	0	0	0	0	0	0	0	0	0	0	0	0	0	0	0	0	0	0	0	0	0	0	0	0	0	0	0
>Phy2596	ACGCTGGCGGCGTGCTTAACACATGCAAGTCGAACGGTGACGCTAGAGCTTGCTCTGGTTGATCAGTGGCGAACGGGTGAGTAACACGTGAGTAACCTGCCCTTGACTCTGGGATAACTCCGGGAAACCGGGGCTAATACCGGATACGAGACGCGACCGCATGGTCGGCGTCTGGAAAGTTTTTCGGTCAAGGATGGACTCGCGGCCTATCAGCTTGTTGGTGAGGTAATGGCTCACCAAGGCGTCGACGGGTAGCCGGCCTGAGAGGGCGACCGGCCACACTGGGACTGAGACACG	0	0	0	0	0	0	0	0	0	0	0	0	0	0	0	0	0	0	0	0	0	0	0	0	0	0	0	0	0	0	0	0	0	0	0	0	0	0	0	0	0	0	0	0	0	0	0	0
>Phy3245	ACGCTGGCGGCGTGCTTAACACATGCAAGTCGAACGGTGACATCAGAGCTTGCTCTGGTTGATCAGTGGCGAACGGGTGAGTAACACGTGAGTAACCTGCCCTTGACTCTGGGATAACTCCGGGAAACCGGGGCTAATACCGGATACGAGACGCGACCGCATGGTCGGCGTCTGGAAAGTTTTTCGGTCAAGGATGGACTCGCGGCCTATCAGCTTGTTGGTGAGGTAATAGCTCACCAAGGCGTCGACGGGTAGCCGGCCTGAGAGGGCGACCGGCCACACTGGGACTGAGACACG	0	0	0	0	0	0	0	0	0	0	0	0	0	0	0	0	0	0	0	0	0	0	0	0	0	0	0	0	0	0	0	0	0	0	0	0	0	0	0	0	0	0	0	0	0.0630517	0	0	0
>Phy3788	ACGCTGGCGGCGTGCTTAACACATGCAAGTCGAACGGTGACATCAGAGCTTGCTCTGGTTGATCAGTGGCGAACGGGTGAGTAACACGTGAGTAACCTGCCCTTGACTCTGGGATAACTCCGGGAAACCGGGGCTAATACCGGATACGAGACGCGACCGCATGGTCGGCGTCTGGAAAGTTTTTCGGTCAAGGATGGACTCGCGGCCTATCAGCTTGTTGGTGAGGTAATGGCTCACCAAGGCGTCGACGGGTAGCCGGCCTGAGAGGGCGACCGGCCACACTGGGACTGAGACACG	0	0	0	0	0	0	0	0	0	0	0	0	0	0	0	0	0	0	0	0	0	0	0	0	0	0	0	0	0	0	0	0	0	0	0	0	0	0	0	0	0	0	0	0	0	0	0	0
>Phy4464	ACGCTGGCGGCGTGCTTAACACATGCAAGTCGAACGGTGACGCTAGAGCTTGCTCTGGTTGATCAGTGGCGAACGGGTGAGTAACACGTGAGTAACCTGCCCTTGACTCTGGGATAACTCCGGGAAACCGGGGCTAATACCGGATACGAGGCGCGACCGCATGGTCGGCGTCTGGAAAGTTTTTCGGTCAAGGATGGACTCGCGGCCTATCAGCTTGTTGGTGAGGTAATGGCTCACCAAGGCGTCGACGGGTAGCCGGCCTGAGAGGGCGACCGGCCACACTGGGACTGAGACACG	0	0	0	0	0	0	0	0	0	0	0	0	0	0	0	0	0	0	0	0	0	0	0	0	0	0	0	0	0	0	0	0	0	0	0	0	0	0	0	0	0	0	0	0	0	0	0	0
>Phy4485	ACGCTGGCGGCGTGCTTAACACATGCAAGTCGAACGGTGACATCAGAGCTTGCTCTGGTTGATCAGTGGCGAACGGGTGAGTAACACGTGAGTAACCTGCCCTTGACTCTGGGATAACTCCGGGAAACCGGGGCTAATACCGGATACGAGACGCGACCGCATGGTCGGCGTCTGGAAAGTTTTTCGGTCAAGGATGGACTCGCGGCCTATCAGCTTGTTGGTGAGGTAATGGCTTACCAAGGCGTCGACGGGTAGCCGGCCTGAGAGGGCGACCGGCCACACTGGGACTGAGACACG	0	0	0	0	0	0	0	0	0	0	0	0	0	0	0	0	0	0	0	0	0	0	0	0	0	0	0	0	0	0	0	0	0	0	0	0	0	0	0	0	0	0	0	0	0	0	0	0
>Phy3635	ACGCTGGCGGCGTGCTTAACACATGCAAGTCGAACGATGAAGCCTTTCGGGGTGGATTAGTGGCGAACGGGTGAGTAACACGTGGGCAATCTGCCCTGCACTCTGGGACAAGCCCTGGAAACGGGGTCTAATACCGGATAATACCTTCTTCTGCATGGGGGAGGGTTGAAAGCTCCGGCGGTGCAGGATGAGCCCGCGGCCTATCAGCTTGTTGGTGGGGTGATGGCCTACCAAGGCGACGACGGGTAGCCGGCCTGAGAGGGCGACCGGCCACACTGGGACTGAGACACG	0	0	0	0	0	0	0	0	0	0	0	0	0	0	0	0	0	0	0	0	0	0	0	0	0	0	0	0	0	0	0	0	0	0	0	0	0	0	0	0	0	0	0	0	0	0	0	0
>Phy3699	ACGCTGGCGGCGTGCTTAACACATGCAAGTCGAACGATGAAGCCCTTCGGGGTGGATTAGTGGCGAACGGGTGAGTAACACGTGGGCAATCTGCCCTGCACTCTGGGACAAGCCCTGGAAACGGGGTCTAATACCGGATACAACCACTAGGGGCATCCCTTGGTGGTGGAAAGCTCCGGCGGTGCAGGATGAGCCCGCGGCCTATCAGCTTGTTGGTGAGGTAATGGCTCACCAAGGCGACGACGGGTAGCCGGCCTGAGAGGGCGGACGGACACACTGGGACTGAGACACG	0	0	0	0	0	0	0	0	0	0	0	0	0	0	0	0	0	0	0	0	0	0	0	0	0	0	0	0	0	0	0	0	0	0	0	0	0	0	0	0	0	0	0	0	0	0	0	0
>Phy2002	ACGCTGGCGGCGTGCTTAACACATGCAAGTCGAACGATGAACCACTTCGGTGGGGATTAGTGGCGAACGGGTGAGTAACACGTGGGCAATCTGCCCTGCACTCTGGGACAAGCCCTGGAAACGGGGTCTAATACCGGATATGACCATCGGGGGCATCCTCTGATGGTGGAAAGCTCCGGCGGTGCAGGATGAGCCCGCGGCCTATCAGCTTGTTGGTGAGGTAATGGCTCACCAAGGCGACGACGGGTAGCCGGCCTGAGAGGGCGACCGGCCACACTGGGACTGAGACACG	0	0	0	0	0	0	0	0	0	0	0	0	0	0	0	0	0	0	0	0	0	0	0	0	0	0	0	0	0	0	0	0	0	0	0	0	0	0	0	0	0	0	0	0	0	0	0	0
>Phy2597	ACGCTGGCGGCGTGCTTAACACATGCAAGTCGAACGATGAACCGCTTCGGTGGGGATTAGTGGCGAACGGGTGAGTAACACGTGGGCAATCTGCCCTGCACTCTGGGACAAGCCCTGGAAACGGGGTCTAATACCGGATATGACCATCGGGGGCATCCTCTGATGGTGGAAAGCTCCGGCGGTGCAGGATGAGCCCGCGGCCTATCAGCTTGTTGGTGAGGTAATGGCTCACCAAGGCGACGACGGGTAGCCGGCCTGAGAGGGCGACCGGCCACACTGGGACTGAGACACG	0	0	0	0	0	0	0	0	0	0	0	0	0	0	0	0	0	0	0	0	0	0	0	0	0	0	0	0	0	0	0	0	0	0	0	0	0	0	0	0	0	0	0	0	0	0	0	0
>Phy2766	ACGCTGGCGGCGTGCTTAACACATGCAAGTCGAACGATGAACCACTTCGGTGGGGATTAGTGGCGAACGGGTGAGTAACACGTGGGCAATCTGCCCTTCACTCTGGGACAAGCCCTGGAAACGGGGTCTAATACCGGATATCACTCTTGCAGGCATCTGTGAGGGTTGAAAGCTCCGGCGGTGAAGGATGAGCCCGCGGCCAATCAGCTTGTTGGTGAGGTAACGGCTCACCAAGGCGACGACGGGTAGCCGGCCTGAGAGGGCGACCGGCCACACTGGGACTGAGACACG	0	0	0	0	0	0	0	0	0	0	0	0	0	0	0	0	0	0	0	0	0	0	0	0	0	0	0	0	0	0	0	0	0	0	0	0	0	0	0	0	0	0	0	0	0	0	0	0
>Phy1191	ACGCTGGCGGCGTGCTTAACACATGCAAGTCGAACGATGAACCACTTCGGTGGGGATTAGTGGCGAACGGGTGAGTAACACGTGGGCAATCTGCCCTGCACTCTGGGACAAGCCCTGGAAACGGGGTCTAATACCGGATATGACCGTCTTGGGCATCCTTGATGGTGTAAAGCTCCGGCGGTGCAGGATGAGCCCGCGGCCTATCAGCTTGTTGGTGAGGTAACGGCTCACCAAGGCGACGACGGGTAGCCGGCCTGAGAGGGCGACCGGCCACACTGGGACTGAGACACG	0	0	0	0	0	0	0	0	0	0	0	0	0	0	0	0	0	0	0	0	0	0	0	0	0	0	0	0	0	0	0	0	0	0	0	0	0	0	0	0	0	0	0	0	0	0	0	0
>Phy2003	ACGCTGGCGGCGTGCTTAACACATGCAAGTCGAACGATGAACCACTTCGGTGGGGATTAGTGGCGAACGGGTGAGTAACACGTGGGCAATCTGCCCTTCACTCTGGGACAAGCCCTGGAAACGGGGTCTAATACCGGATATCACTCTCGCAGGCATCTGTGAGGGTTGAAAGCTCCGGCGGTGAAGGATGAGCCCGCGGCCTATCAGCTTGTTGGTGAGGTAATGGCTCACCAAGGCGACGACGGGTAGCCGGCCTGAGAGGGCGACCGGCCACACTGGGACTGAGACACG	0	0	0	0	0	0	0	0	0	0	0	0	0	0	0	0	0	0	0	0	0	0	0	0	0	0	0	0	0	0	0	0	0	0	0	0	0	0	0	0	0	0	0	0	0	0	0	0
>Phy2443	ACGCTGGCGGCGTGCTTAACACATGCAAGTCGAACGATGAACCACTTCGGTGGGGATTAGTGGCGAACGGGTGAGTAACACGTGGGCAATCTGCCCTGCACTCTGGGACAAGCCCTGGAAACGGGGTCTAATACCGGATACAACCACTAGGGGCATCTCTTGGTGGTGGAAAGCTCCGGCGGTGCAGGATGAGCCCGCGGCCTATCAGCTTGTTGGTGAGGTAATGGCTCACCAAGGCGACGACGGGTAGCCGGCCTGAGAGGGCGACCGGCCACACTGGGACTGAGACACG	0	0	0	0	0	0	0	0	0	0	0	0	0	0	0	0	0	0	0	0	0	0	0	0	0	0	0	0	0	0	0	0	0	0	0	0	0	0	0	0	0	0	0	0	0	0	0	0
>Phy2642	ACGCTGGCGGCGTGCTTAACACATGCAAGTCGAACGATGAACCACTTCGGTGGGGATTAGTGGCGAACGGATGAGTAACACGTGGGCAATCTGCCCTGCACTCTGGGACAAGCCCTGGAAACGGGGTCTAATACCGGATACTGACCCGCCTGGGCATCCAGGCGGTTCGAAAGCTCCGGCGGTGCAGGATGAGCCCGCGGCCTATCAGCTTGTTGGTGAGGTAACGGCTCACCAAGGCGACGACGGGTAGCCGGCCTGAGAGGGCGACCGGCCACACTGGGACTGAGACACG	0	0	0	0	0	0	0	0	0	0	0	0	0	0	0	0	0	0	0	0	0	0	0	0	0	0	0	0	0	0	0	0	0	0	0	0	0	0	0	0	0	0	0	0	0	0	0	0
>Phy2850	ACGCTGGCGGCGTGCTTAACACATGCAAGTCGAACGATGAAGCCCTTCGGGGTGGATTAGTGGCGAACGGGTGAGTAACACGTGGGCAATCTGCCCTGCACTCTGGGACAAGCCCTGGAAACGGGGTCTAATACCGGATATGACCGTCTTGGGCATCCTTGATGGTGTAAAGCTCCGGCGGTGCAGGATGAGCCCGCGGCCTATCAGCTTGTTGGTGAGGTAACGGCTCACCAAGGCGACGACGGGTAGCCGGCCTGAGAGGGCGACCGGCCACACTGGGACTGAGACACG	0	0	0	0	0	0	0	0	0	0	0	0	0	0	0	0	0	0	0	0	0	0	0	0	0	0	0	0	0	0	0	0	0	0	0	0	0	0	0	0	0	0	0	0	0	0	0	0
>Phy3770	ACGCTGGCGGCGTGCTTAACACATGCAAGTCGAACGATGAACCACTTCGGTGGGGATTAGTGGCGAACGGGTGAGTAACACGTGGGCAATCTGCCCTTCACTCTGGGACAAGCCCTGGAAACGGGGTCTAATACCGGATACCACTCTCACAGGCATCTGTGGGGGTTGAAAGCTCCGGCGGTGAAGGATGAGCCCGCGGCCTATCAGCTTGTTGGTGAGGTAACGGCTCACCAAGGCGACGACGGGTAGCCGGCCTGAGAGGGCGACCGGCCACACTGGGACTGAGACACG	0	0	0	0	0	0	0	0	0	0	0	0	0	0	0	0	0	0	0	0	0	0	0	0	0	0	0	0	0	0	0	0	0	0	0	0	0	0	0	0	0	0	0	0	0	0	0	0
>Phy3009	ACGCTGGCGGCGTGCTTAACACATGCAAGTCGAACGGTGAAGCCCTTTCGGGGGTGGATCAGTGGCGAACGGGTGAGTAACACGTGGGCAATCTGCCCTGCACTCTGGGACAACACCGGGAAACCGGTGCTAATACCGGATATGACCGGCCATCGCATGGTGGTTGGTGGAAAGCTCCGGCGGTGCAGGATGAGCCCGCGGCCTATCAGCTTGTTGGTGAGGTAGTGGCTCACCAAGGCGACGACGGGTAGCCGGCCTGAGAGGGCGACCGGCCACACTGGGACTGAGACACG	0	0	0	0	0	0	0	0	0	0	0	0	0	0	0	0	0	0	0	0	0	0	0	0	0	0	0	0	0	0	0	0	0	0	0	0	0	0	0	0	0	0	0	0	0	0	0	0
>Phy898	ACGCTGGCGGCGTGCTTAACACATGCAAGTCGAGCGGAAAGGCCCTTCGGGGTACTCGAGCGGCGAACGGGTGAGTAACACGTGAGCAACCTGCCCCTGACTCTGGGATAAGCCCGGGAAACTGGGTCTAATACCGGATACGACCGCCTCCCGCATGGGGTGGTGGTGGAAAGTTTTTCGGTTGGGGATGGGCTCGCGGCCTATCAGCTTGTTGGTGGGGTAGTGGCCTACCAAGGCGACGACGGGTAGCCGGCCTGAGAGGGCGACCGGCCACACTGGGACTGAGACACG	0	0	0	0	0	0	0	0	0	0	0	0	0	0	0	0	0	0	0	0	0	0	0	0	0	0	0	0	0	0	0	0	0	0	0	0	0	0	0	0	0	0	0	0	0	0	0	0
>Phy4121	ACGCTGGCGGCGTGCTTAACACATGCAAGTCGAGCGGAAAGGCCCTTCGGGGTACTCGAGCGGCGAACGGGTGAGTAACACGTGAGCAACCTGCCCCTGACTCTGGGATAAGCCCGGGAAACTGGGTCTAATACCGGATATGACCGCCCCTGGCATCAGGTGGTGGTGGAAAGTTTTTCGGTCGGGGATGGGCTCGCGGCCTATCAGCTTGTTGGTGGGGTAGTGGCCTACCAAGGCGACGACGGGTAGCCGGCCTGAGAGGGCGACCGGCCACACTGGGACTGAGACACG	0	0	0	0	0	0	0	0	0	0	0	0	0	0	0	0	0	0	0	0	0	0	0	0	0	0	0	0	0	0	0	0	0	0	0	0	0	0	0	0	0	0	0	0	0	0	0	0
>Phy3713	ACGCTGGCGGCGTGCTTAACACATGCAAGTCGAGCGGAAAGGCCCCTTCGGGGGTACTCGAGCGGCGAACGGGTGAGTAACACGTGAGTAACCTGCCCCTGACTCTGGGATAAGCCTGGGAAACTGGGTCTAATACCGGATATGACCACTGGCCGCATGGTTTGGTGGTGGAAAGTTTTTCGGTTGGGGATGGGCTCGCGGCCTATCAGCTTGTTGGTGGGGTGATGGCCTACCAAGGCGACGACGGGTAACCGGCCTGAGAGGGCGACCGGTCACACTGGGACTGAGACACG	0	0	0	0	0	0	0	0	0	0	0	0	0	0	0	0	0	0	0	0	0	0	0	0	0	0	0	0	0	0	0	0	0	0	0	0	0	0	0	0	0	0	0	0	0	0	0	0
>Phy1961	ACGCTGGCGGCGTGCTTAACACATGCAAGTCGAGCGGAAAGGCCCCTTCGGGGGTACTCGAGCGGCGAACGGGTGAGTAACACGTGAGCAACCTGCCCCTGACTCTGGGATAAGCCCGGGAAACTGGGTCTAATACCGGATACGACCACATTCCGCATGGTGTTGTGGTGGAAAGTTTTTCGGTTGGGGATGGGCTCGCGGCCTATCAGCTTGTTGGTGGGGTGATGGCCTACCAAGGCGACGACGGGTAACCGGCCTGAGAGGGCGACCGGTCACACTGGGACTGAGACACG	0	0	0	0	0	0	0	0	0	0	0	0	0	0	0	0	0	0	0	0	0	0	0	0	0	0	0	0	0	0	0	0	0	0	0	0	0	0	0	0	0	0	0	0	0	0	0	0
>Phy4169	ACGCTGGCGGCGTGCTTAACACATGCAAGTCGAGCGGAAAGGCCCCTTCGGGGGTACTCGAGCGGCGAACGGGTGAGTAACACGTGAGTAACCTGCCCCTGACTCTGGGATAAGCCTGGGAAACCGGGTCTAATACCGGATATGACCCTCCATCGCATGGTGTGTGGGTGGAAAGTTTTTCGGTTGGGGATGGGCTCGCGGCCTATCAGCTTGTTGGTGGGGTGATGGCCTACCAAGGCTTCGACGGGTAACCGGCCTGAGAGGGCGACCGGTCACACTGGGACTGAGACACG	0	0	0	0	0	0	0	0	0	0	0	0	0	0	0	0	0	0	0	0	0	0	0	0	0	0	0	0	0	0	0	0	0	0	0	0	0	0	0	0	0	0	0	0	0	0	0	0
>Phy2286	ACGCTGGCGGCGTGCTTAACACATGCAAGTCGAGCGGAAAGGCCCCTTCGGGGGTACTCGAGCGGCGAACGGGTGAGTAACACGTGAGCAGCCTGCCCCTGACTCTGGGATAAGCCTGGGAAACCGGGTCTAATACCGGATACGACCTGTCATCGCATGGTGTACGGGTGGAAAGTTTTTCGGTTGGGGATGGGCTCGCGGCCTATCAGCTTGTTGGTGGGGTGATGGCCTACCAAGGCGACGACGGGTAACCGGCCTGAGAGGGCGACCGGTCACACTGGGACTGAGACACG	0	0	0	0	0	0	0	0	0	0	0	0	0	0	0	0	0	0	0	0	0	0	0	0	0	0	0	0	0	0	0	0	0	0	0	0	0	0	0	0	0	0	0	0	0	0	0	0
>Phy3510	ACGCTGGCGGCGTGCTTAACACATGCAAGTCGAACGATGATCCTGCCTTCGGGCGGGGGATTAGTGGCGAACGGGTGAGTAATACGTGGGTAACCTGCCCCGGACTTCGGGATAAGCCTGGGAAACCGGGTCTAATACCGGATATGACCCCTCCCCGCATGGGGTGGGGGTGGAAAGGGTTTCCGGTCCGGGATGGACCCACGGCCTATCAGCTGGTTGGCGGGGTAACGGCCCACCAAGGCGACGACGGGTAGCCGGCCTGAGAGGGTGGACGGCCACACTGGGACTGAGACACG	0	0	0	0	0	0	0	0	0	0	0	0	0	0	0	0	0	0	0	0	0	0	0	0	0	0	0	0	0	0	0	0	0	0	0	0	0	0	0	0	0	0	0	0	0	0	0	0
>Phy1234	ACGCTGGCGGCGTGCTTAACACATGCAAGTCGAACGGTGAAGCCTCTTCGGGGGTGGATCAGTGGCGAACGGGTGAGTAACACGTGAGCAACCTGCCCTTGACTCTGGGATAACTCCGGGAAACCGGTGCTAATACCGGATATGACGCGCGAAGGCATCTTCTGCGTGTGGAAAGATTTATTGGTCAAGGATGGGCTCGCGGCCTATCAGCTTGTTGGTGGGGTAAAGGCCTACCAAGGCGACGACGGGTAGCCGGCCTGAGAGGGCGATCGGCCACACTGGGACTGAGACACG	0	0	0	0	0	0	0	0	0	0	0	0	0	0	0	0	0	0	0	0	0	0	0	0	0	0	0	0	0	0	0	0	0	0	0	0	0	0	0	0	0	0	0	0	0	0	0	0
>Phy2732	ACGCTGGCGGCGTGCCTAACACATGCAAGTCGAGCGGTGACCCTGCTTCGGTGGGGGATCAGCGGCGAACGGGTGAGTAACACGTGGGTAACCTGCCCTTGACGCCGGGATAACTCCGGGAAACCGGGGCTAATACCGGATAGGAGCTTCTGCCGCATGGTGGGGGTTGGAAAGGGGCCTCGCGAGGGGTTCTGGTCAGGGATGGGCCCGCGGCCTATCAGCTGGTTGGTGGGGTGATGGCCTACCAAGGCGACGACGGGTAGCCGGCCTGAGAGGGTGTTCGGCCACACTGGGACTGAGACACG	0	0	0	0	0	0	0	0	0	0	0	0	0	0	0	0	0	0	0	0	0	0	0	0	0	0	0	0	0	0	0	0	0	0	0	0	0	0	0	0	0	0	0	0	0	0	0	0
>Phy2190	ACGCTGGCGGCGTGCTTAACACATGCAAGTCGAACGGTGAACCCCTTCGGGGGGGATCAGTGGCGAACGGGTGAGTAACACGTGAGCAACCTGCCCCTGACTCTGGGATAACCCCGGGAAACCGGAGCTAATACCGGATATGACATCTTCGGGCATCCGATGGGTGTGGAAAGATTTATCGGTTGGGGATGGGCTCGCGGCCTATCAGCTTGTTGGTGGGGTGATGGCCTACCAAGGCGACGACGGGTAGCCGGCCTGAGAGGGCGACCGGCCACACTGGGACTGAGACACG	0	0	0	0	0	0	0	0	0	0	0	0	0	0	0	0	0	0	0	0	0	0	0	0	0	0	0	0	0	0	0	0	0	0	0	0	0	0	0	0	0	0	0	0	0	0	0	0
>Phy3586	ACGCTGGCGGCGTGCCTAACGCATGCAAGTCGAGCGAGGGCCGCCCGGTGGCAACACCGGGTTGGTGCCTAGCGGCGAACGGGTGAGTAACACGTGGGTAACCTACCCCCGACACCGGGATAAGCCTGGGAAACTGGGTCTAATACCGGATATGAGCCTCCACCGCATGGCGGGGGCTGGAAAGGGTCTCCGGTCGGGGACGGGCCCGCGTCCTATCAGCTTGTTGGTGGGGTAACGGCCTACCAAGGCGACGACGGGTAGCCGGCCTGAGAGGGTGTACGGCCACACTGGGACTGAGACACG	0	0	0	0	0	0	0	0	0	0	0	0	0	0	0	0	0	0	0	0	0	0	0	0	0	0	0	0	0	0	0	0	0	0	0	0	0	0	0	0	0	0	0	0	0	0	0	0
>Phy4395	ACGCTAGCGGCGTGCTTAACACATGCAAGTCGAACGCTGAAGCCCGCTTCGGTGGGTGGATGAGTGGCGAACGGGTGAGTAACACGTGGGCAATCTACCCCGCACTCGGGGATAAGCCTTGGAAACGAGGTCTAATACCCGATAGGACATGCCATCGCATGGTGGTGTGTGGAAAGTGTGTAGCGGTGTGGGATGAGCCCGCGGCCTATCAGCTTGTTGGTGGCGGTGATGGCGCACCAAGGCGACGACGGGTAGCCGGCCTGAGAGGGTGACCGGCCACACTGGGACTGAGACACG	0	0	0	0	0	0	0	0	0	0	0	0	0	0	0	0	0	0	0	0	0	0	0	0	0	0	0	0	0	0	0	0	0	0	0	0	0	0	0	0	0	0	0	0	0	0	0	0
>Phy2488	ACGCTGGCGGCGTGCTTAATACATGCAAGTCGAGCGAGGACCACTTGGTGGCAACACCGGGTGGCTCCTAGCGGCGAACGGGTGAGTAACACGTGGGCAACCTGCCCCCGACTCTGGGATAAGCCCGGGAAACTGGGTCTAATACCGGATATGAGCCTCCTCTGCATGGTGGAGGCTGGAAAGGGTCTCCGGTCGGGGATGGGCCCGCGGCCTATCAGCTTGTTGGTGGGGTAACGGCCTACCAAGGCGACGACGGGTAGCCGGCCTGAGAGGGTGAACGGCCACACTGGGACTGAGACACG	0	0	0	0	0	0	0	0	0	0	0	0	0	0	0	0	0	0	0	0	0	0	0	0	0	0	0	0	0	0	0	0	0	0	0	0	0	0	0	0	0	0	0	0	0	0	0	0
>Phy3447	ACGCTGGCGGCGTGCTTAATACATGCAAGTCGAGCGAGGACCACCCGGTGGCAACACCGGGTGACTCCTAGCGGCGAACGGGTGAGTAACACGTGGGCAACCTGCCCCCGACTCTGGGATAAGCCCGGGAAACTGGGTCTAATACCGGATACGAACCTCCTCCGCATGGTGGAGGTTGGAAAGGGTCTCCGGTCGGGGATGGGCCCGCGGCCTATCAGCTTGTTGGTGGGGTAACGGCCCACCAAGGCGACGACGGGTAGCCGGCCTGAGAGGGTGAACGGCCACACTGGGACTGAGACACG	0	0	0	0	0	0	0	0	0	0	0	0	0	0	0	0	0	0	0	0	0	0	0	0	0	0	0	0	0	0	0	0	0	0	0	0	0	0	0	0	0	0	0	0	0	0	0	0
>Phy2762	ACGCTGGCGGCGTGCTTAATACATGCAAGTCGAGCGAGGACCACCCGGTGGCAACACCGGGTGACTCCTAGCGGCGAACGGGTGAGTAACACGTGGGCAACCTGCCCCCGACTCTGGGATAAGCCCGGGAAACTGGGTCTAATACCGGATACGAGCCTCCTCCGCATGGTGGAGGTTGGAAAGGGTCTCCGGTCGGGGATGGGCCCGCGGCCTATCAGCTTGTTGGTGGGGTAACGGCCCACCAAGGCGACGACGGGTAGCCGGCCTGAGAGGGTGAACGGCCACACTGGGACTGAGACACG	0	0	0	0	0	0	0	0	0	0	0	0	0	0	0	0	0	0	0	0	0	0	0	0	0	0	0	0	0	0	0	0	0	0	0	0	0	0	0	0	0	0	0	0	0	0	0	0
>Phy2992	ACGCTGGCGGCGTGCTTAACACATGCAAGTCGAACGGTGAACCGGGCTTCGGCCCGGGGATCAGTGGCGAACGGGTGCGTAACACGTGGGCAACCTGCCCCAGACTCTGGGATAACCCCGGGAAACCGGGGCTAATACCGGATACTCCGATCGGACCGCATGACTCGATCGGGAAAGCTCCGACGGTCTGGGATGGGCCCGCGGCCTATCAGCTTGTTGGTGGGGTAACGGCCTACCAAGGCGACGACGGGTAGCTGGTCTGAGAGGACGACCAGCCACACTGGAACTGAGATACG	0	0	0	0	0	0	0	0	0	0	0	0	0	0	0	0	0	0	0	0	0	0	0	0	0	0	0	0	0	0	0	0	0	0	0	0	0	0	0	0	0	0	0	0	0	0	0	0
>Phy3952	ACGCTGGCGGCGTGCTTAATACATGCAAGTCGAGCGAGGACCACCTGGTGGCAACACCGGGTGGCTCCTAGCGGCGAACGGGTGAGTAACACGTGGGCAACCTGCCCCCGACTCTGGGATAAGCCCGGGAAACTGGGTCTAATACCGGATACGAGCCTCCTCCGCATGGTGGAGGTTGGAAAGGGTCTCCGGTCGGGGATGGGCCCGCGGCCTATCAGCTTGTTGGTGGGGTAACGGCCCACCAAGGCGACGACGGGTAGCCGGCCTGAGAGGGTGAACGGCCACACTGGGACTGAGACACG	0	0	0	0	0	0	0	0	0	0	0	0	0	0	0	0	0	0	0	0	0	0	0	0	0	0	0	0	0	0	0	0	0	0	0	0	0	0	0	0	0	0	0	0	0	0	0	0
>Phy4336	ACGCTGGCGGCGTGCTTAATACATGCAAGTCGAGCGAGGACCACTTGGTGGCAACACCGGGTGACTCCTAGCGGCGAACGGGTGAGTAACACGTGGGCAACCTGCCCCCGACTCTGGGATAAGCCCGGGAAACTGGGTCTAATACCGGATACGAGCCTCCACCGCATGGCGGAGGTTGGAAAGGGTCTCCGGTCGGGGATGGGCCCGCGGCCTATCAGCTTGTTGGTGGGGTAACGGCCCACCAAGGCGACGACGGGTAGCCGGCCTGAGAGGGCGACCGGCCACACTGGGACTGAGACACG	0	0	0	0	0	0	0	0	0	0	0	0	0	0	0	0	0	0	0	0	0	0	0	0	0	0	0	0	0	0	0	0	0	0	0	0	0	0	0	0	0	0	0	0	0	0	0	0
>Phy3584	ACGCTGGCGGCGTGCTTAACACATGCAAGTCGAGCGGAAAGGCCCTTCGGGGTACTCGAGCGGCGAACGGGTGAGTAACACGTGAGCAACCTGCCCCTGACTCTGGGATAAGCCCGGGAAACTGGGTCTAATACCGGATACGACCACCGTCCGCATGGGCCGGTGGTGGAAAGTTTTTCGGTTGGGGATGGGCTCGCGGCCTATCAGCTTGTTGGTGGGGTAATGGCCTACCAAGGCGACGACGGGTAGCCGGCCTGAGAGGGCGACCGGCCACACTGGGACTGAGACACG	0	0	0	0	0	0	0	0	0	0	0	0	0	0	0	0	0	0	0	0	0	0	0	0	0	0	0	0	0	0	0	0	0	0	0	0	0	0	0	0	0	0	0	0	0	0	0	0
>Phy3450	ACGCTGGCGGCGTGCTTAACACATGCAAGTCGAACGGTGATGCCCAGCTTGCTGGGTGGATCAGTGGCGAACGGGTGAGTAACACGTGAGCAACCTGCCCCTGACTTCGGGATAAGCCTTGGAAACGGGGTCTAATACCGGATATGACGCCTTGCCGCATGGTGGGGTGTGGAAAGTTTTTCGGTTGGGGATGGGCTCGCGGCCTATCAGCTTGTTGGTGGGGTAGTGGCCTACCAAGGCTTTGACGGGTAGCCGGCCTGAGAGGGCGACCGGCCACACTGGGACTGAGACACG	0	0	0	0	0	0	0	0	0	0	0	0	0	0	0	0	0	0	0	0	0	0	0	0	0	0	0	0	0	0	0	0	0	0	0	0	0	0	0	0	0	0	0	0	0	0	0	0
>Phy3958	ACGCTGGCGGCGTGCTTAACACATGCAAGCCGAACGATGAAGCCCTTGTGGTGGATTAGTGGCGAACGGGTGAGTAACACGTGGGTGATCTGCCTCGTACTCTGGGATAAGCCTGGGAAACTGGGTCTAATACCGGATAGGGCCTGCTGCCGCATGGTGGTGGGTGGAAAGATTTGGTTCGGTGCGAGATGGGCCCGCGGCCTATCAGCTTGTTGGTGGGGTAATGGCCCACCAAGGCGACGACGGGTAGCTGGTCTGAGAGGATGGCCAGCCACATTGGGACTGAGACACG	0	0	0	0	0	0	0	0	0	0	0	0	0	0	0	0	0	0	0	0	0	0	0	0	0	0	0	0	0	0	0	0	0	0	0	0	0	0	0	0	0	0	0	0	0	0	0	0
>Phy3565	ACGCTGGCGGCGTGCTTAACACATGCAAGTCGAACGATGATCCGGTTTCGGCCGGGGATTAGTGGCGAACGGGTGAGTAACACGTGGGCAATCTGCCCTGCACTCTGGGACAAGCCCTGGAAACGGGGTCTAATACCGGATAGGACTCGTTGAGGCATCTCGGCGGGTGGAAAGCTCCGGCGGTGCAGGATGGGCCCGCGGCCTATCAGCTTGTTGGTGGGGTGATGGCCTACCAAGGCGACGACGCGTAGCCGACCTGAGAGGGTGATCGGCCGCACTGGGACTGAGACACG	0	0	0	0	0	0	0	0	0	0	0	0	0	0	0	0	0	0	0	0	0	0	0	0	0	0	0	0	0	0	0	0	0	0	0	0	0	0	0	0	0	0	0	0	0	0	0	0
>Phy1655	ACGCTGGCGGCGTGCTTAACACATGCAAGTCGAACGGAAAGGCTCCAGCTTGCTGGAGTACTCGAGTGGCGAACGGGTGAGTAACACGTGGGTAATCTGCCCTGCACTCTGGGATAAGCCTGGGAAACTGGGTCTAATACTGGATATGACCTTTCTCCTTATGGGGTTTGGTGGAAAGTTTTTCGGTGTAGGATGAGCCCGCGGCCTATCAGCTTGTTGGTGGGGTGATGGCCTACCAAGGCGACGACGGGTAGCCGGCCTGAGAGGGTGATCGGCCACATTGGGACTGAGATACG	0	0	0	0	0	0	0	0	0	0	0	0	0	0	0	0	0	0	0	0	0	0	0	0	0	0	0	0	0	0	0	0	0	0	0	0	0	0	0	0	0	0	0	0	0	0	0	0
>Phy2911	ACGCTGGCGGCGTGCTTAACACATGCAAGTCGAACGGGATCCGGGCTTTCGGGTTTGGTGAGAGTGGCGAACGGGTGAGTAACACGTGAGTAACCTGCCCCCTTCTTTGGGATAACGTCGGGAAATCGGCGCTAATACTGGATATTCTTGCTGCATCGCATGGTGTGGTTTGGAAAGGGTTTCTGGTGGGGGATGGGCTCGCGGCCTATCAGCTTGTTGGTGGGGTGATGGCCTACCAAGGCTTTGACGGGTAGCCGGCCTGAGAGGGTGTCCGGCCACACTGGGACTGAGACACG	0	0	0	0	0	0	0	0	0	0	0	0	0	0	0	0	0	0	0	0	0	0	0	0	0	0	0	0	0	0	0	0	0	0	0	0	0	0	0	0	0	0	0	0	0	0	0	0
>Phy2010	ACGCTGGCGGCGTGCTTAACACATGCAAGTCGAACGGTGATGCCCAGCTTGCTGGGTGGATCAGTGGCGAACGGGTGAGTAACACGTGAGCAACCTGCCCCTGACTTCGGGATAAGCCTTGGAAACGGGGTCTAATACCGGATATGACGCCTTGCCGCATGGTGGGGTGTGGAAAGTTTTTCGGTTGGGGATGGGCTCGCGGCCTATCAGCTTGTTGGTGGGGTGATGGCCTACCAAGGCTTTGACGGGTAGCCGGCCTGAGAGGGCGACCGGCCACACTGGGACTGAGACACG	0	0	0	0	0	0	0	0	0	0	0	0	0	0	0	0	0	0	0	0	0	0	0	0	0	0	0	0	0	0	0	0	0	0	0	0	0	0	0	0	0	0	0	0	0	0	0	0
>Phy1522	ACGCTGGCGGCGTGCTTAACACATGCAAGTCGAACGAAAATACCAAGCTTGCTTGGTTGATTAGTGGCGAACGGGTGAGTAACACGTGAGTAACCTGCCCCTTACTTTCTGGATAACTGCTCGAAAGGGTAGCTAATACGGGATATTCTGGCCTTCCTGCATGGGGTGTTGGTGGAAAGCGTTATGTAGTGGTTATAGATGGGCTCACGGCCTATCAGCTTGTTGGTGAGGTAACGGCTCACCAAGGCGACGACGGGTAGCCGGCCTGAGAGGGTGACCGGCCACACTGGGACTGAGACACG	0	0	0	0	0	0	0	0	0	0	0	0	0	0	0	0	0	0	0	0	0	0	0	0	0	0	0	0	0	0	0	0	0	0	0	0	0	0	0	0	0	0	0	0	0	0	0	0
>Phy4089	ACGCTGGCGGCGTGCTTAACACATGCAAGTCGAGCGGAAAGGCCCCTTTTTTGGGGTACTCGAGCGGCGAACGGGTGAGTAACACGTGAGTAACCTGCCCTCAACTTTGGGATAAGCCTGGGAAACTGGGTCTAATACCGGATAGGACCACTGGCCGCATGGTGTGGTGGTGGAAAGTTTTTCGGTTGGGGATGGGCTCGCGGCCTATCAGCTTGTTGGTGGGGTGATGGCCTACCAAGGCGACGACGGGTAGCCGGCCTGAGAGGGTGACCGGCCACACTGGGACTGAGACACG	0	0	0	0	0	0	0	0	0	0	0	0	0	0	0	0	0	0	0	0	0	0	0	0	0	0	0	0	0	0	0	0	0	0	0	0	0	0	0	0	0	0	0	0	0	0	0	0
>Phy2695	ACGCTGGCGGCGTGCTTAACACATGCAAGTCGAACGATGAAGCCCTTTCGGGGGTGGATTAGTGGCGAACGGGTGAGTAACACGTGGGTGATCTGCCTCGTACTCTGGGATAAGCCTGGGAAACTGGGTCTAATACCGGATAGGACCTGCTGCCGCATGGTGGTGGGTGGAAAGATTTTTGTTGGTGCGAGATGGGCCCGCGGCCTATCAGCTTGTTGGTGGGGTAATGGCCTACCAAGGCGACGACGGGTAGCCGGCCTGAGAGGGCGACCGGCCACACTGGGACTGAGACACG	0	0	0	0	0	0	0	0	0	0	0	0	0	0	0	0	0	0	0	0	0	0	0	0	0	0	0	0	0	0	0	0	0	0	0	0	0	0	0	0	0	0	0	0	0	0	0	0
>Phy3773	ACGCTGGCGGCGTGCTTAACACATGCAAGTCGAGCGGAAAGGCCCTTCGGGGTACTCGAGCGGCGAACGGGTGAGTAACACGTGAGTAACCTGCCCTTGGCTTGGGGATAACCATCGGAAACGGTGGCTAATACCGGATATGACACATGGCCGCATGGTGTGTGTGTGGAAAGCTTTTCGGCCAGGGATGGGCTCGCGGCCTATCAGCTTGTTGGTGGGGTGATGGCCTACCAAGGCGACGACGGGTAGCCGGCCTGAGAGGGCGACCGGCCACACTGGGACTGAGACACG	0	0	0	0	0	0	0	0	0	0	0	0	0	0	0	0	0	0	0	0	0	0	0	0	0	0	0	0	0	0	0	0	0	0	0	0	0	0	0	0	0	0	0	0	0	0	0	0
>Phy4112	ACGCTGGCGGCGTGCTTAACACATGCAAGTCGAACGGAAAGGCCCTTTCGGGGGTGCTCGAGTGGCGAACGGGTGAGTAACACGTGGGTGATCTGCCCTGCACTTTGGGATAAGCCTGGGAAACTGGGTCTAATACCGGATAGGACTACGAATCGCATGGTTTGTGGTGGAAAGCTTTTGCGGTGTGGGATGGGCCCGCGGCCTATCAGCTTGTTGGTGGGGTGATGGCCTACCAAGGCGACGACGGGTAGCCGGCCCGAGAGGATGATCAGCCACACTGGGACTGAGACACG	0	0	0	0	0	0	0	0	0	0	0	0	0	0	0	0	0	0	0	0	0	0	0	0	0	0	0	0	0	0	0	0	0	0	0	0	0	0	0	0	0	0	0	0	0	0	0	0
>Phy2920	ACGCTGGCGGCGTGCTTAACACATGCAAGTCGAACGGTGAAGCCCCTTCGGGGGTGGATCAGTGGCGAACGGGTGAGTAACACGTGGGCAATCTGCCCTGCACTCTGGGACAACACCGGGAAACCGGTGCTAATACCGGATATGACCACTGCGGGCATCTGTGGTGGTGGAAAGCTCCGGCGGTGCAGGATGAGCCCGCGGCCTATCAGCTTGTTGGTGAGGTGACGGCTCACCAAGGCGACGACGGGTAGCCGGCCTGAGAGGGCGACCGGCCACACTGGGACTGAGACACG	0	0	0	0	0	0	0	0	0	0	0	0	0	0	0	0	0	0	0	0	0	0	0	0	0	0	0	0	0	0	0	0	0	0	0	0	0	0	0	0	0	0	0	0	0	0	0	0
>Phy3478	ACGCTGGCGGCGTGCTTAACACATGCAAGTCGAGCGGTAAGGCCCTTCGGGGTACACGAGCGGCGAACGGGTGAGTAACACGTGAGCAATCTGCCCATTACTTCGGGATAACTCCGGGAAACCGGAGCTAATACCGGATATGACCACTTCAGGCATCTGATGGTGGTGGAAAGTTCCGGCGGTGATGGATGAGCTCGCGGCCTATCAGCTTGTTGGTGGGGTAGTGGCCTACCAAGGCGACGACGGGTAGCCGGCCTGAGAGGGTGACCGGCCACACTGGGACTGAGACACG	0	0	0	0	0	0	0	0	0	0	0	0	0	0	0	0	0	0	0	0	0	0	0	0	0	0	0	0	0	0	0	0	0	0	0	0	0	0	0	0	0	0	0	0	0	0	0	0
>Phy4074	ACGCTGGCGGCGTGCTTAACACATGCAAGTCGAACGATGAACCACTTCGGTGGGGATTAGTGGCGAACGGGTGAGTAACACGTGGGCAATCTGCCCTTCACTCTGGGACAAGCCCTGGAAACGGGGTCTAATACCGGATATCACTCCCGCAGGCATCTGTGAGGGTTGAAAGCTCCGGCGGTGAAGGATGAGCCCGCGGCCTATCAGCTTGTTGGTGAGGTAACGGCTCACCAAGGCGACGACGGGTAGCTGGTCTGAGAGGATGATCAGCCACACTGGAACTGAAACACG	0	0	0	0	0	0	0	0	0	0	0	0	0	0	0	0	0	0	0	0	0	0	0	0	0	0	0	0	0	0	0	0	0	0	0	0	0	0	0	0	0	0	0	0	0	0	0	0
>Phy3629	ACGCTGGCGGCGTGCTTAACACATGCAAGTCGAGCGGAAAGGCCCCTTCGGGGGTACTCGAGCGGCGAACGGGTGAGTAACACGTGAGTAACCTGCCCCTGACTCTGGGATAAGCCTGGGAAACCGGGTCTAATACCGGATATGACACATTCTCGCATGGGACGTGTGTGGAAAGTTTTTCGGTTGGGGATGGGCTCGCGGCCTATCAGCTTGTTGGTGGGGTGATGGCCTACCAAGGCTTCGACGGGTAACCGGCCTGAGAGGGCGACCGGTCACACTGGGACTGAGACACG	0	0	0	0	0	0	0	0	0	0	0	0	0	0	0	0	0	0	0	0	0	0	0	0	0	0	0	0	0	0	0	0	0	0	0	0	0	0	0	0	0	0	0	0	0	0	0	0
>Phy3719	ACGCTGGCGGCGTGCTTAACACATGCAAGTCGAGCGGAAAGGCCTCCTTCGGGGGGTACTCGAGCGGCGAACGGGTGAGTAACACGTGAGTAATCTGCCCTTCACTTCGGGATAGCTCCGGGAAACCGGGATTAATACCGGATATGACGTGCCCAGGCATCTGGTGTGCGTGGAAAGTTTTTTCGGTGGGGGATGTGCTCGCGGCCTATCAGCTTGTTGGTGGGGTAATGGCCTACCAAGGCTTCGACGGGTAGCCGGCCTGAGAGGGTGACCGGTCACATTGGGACTGAGACACG	0	0	0	0	0	0	0	0	0	0	0	0	0	0	0	0	0	0	0	0	0	0	0	0	0	0	0	0	0	0	0	0	0	0	0	0	0	0	0	0	0	0	0	0	0	0	0	0
>Phy1924	ACGCTGGCGGCGCGCCTAACACATGCAAGTCGAACGAGAGATGAGGAGCTTGCTCTTCAAATCGAGTGGCGAACGGGTGAGTAATGCGTGACCGACCTGCCCCATACACCGGAATAGCTCCTGGAAACGGGTGGTAATGCCGGATGCTCCAGTTGACCGCATGGTCCTCTGGGAAAGCTTTTGCGGTATGGGATGGGGTCGCGTCCTATCAGCTTGATGGCGGGGTAACGGCCCACCATGGCTTCGACGGGTAGCCGGCCTGAGAGGGCGACCGGCCACATTGGGACTGAGATACG	0	0	0	0	0	0	0	0	0	0	0	0	0	0	0	0	0	0	0	0	0	0	0	0	0	0	0	0	0	0	0	0	0	0	0	0	0	0	0	0	0	0	0	0.189155	0	0	0	0
>Phy2547	ACGCTGGCGGCGTGCTTAACACATGCAAGTCGAACGATTGAAGCTGGAGCTTGCTCCGGCCGATTTAGTGGCGGACGGGTGAGTAATGCGTGACCGACCTGCCCCATACACCGGAATAGCTCCTGGAAACGGGTGGTAATGCCGGATGCTCCAGTTGACCGCATGGTCCTCTGGGAAAGCTTTTGCGGTATGGGATGGGGTCGCGTCCTATCAGCTTGATGGCGGGGTAACGGCCCACCATGGCTTCGACGGGTAGCCGGCCTGAGAGGGCGACCGGCCACATTGGGACTGAGATACG	0	0	0	0	0	0	0	0	0	0	0	0	0	0	0	0	0	0	0	0	0	0	0	0	0	0	0	0	0	0	0	0	0	0	0	0	0	0	0	0	0	0	0	0	0	0	0	0
>Phy201	ACGCTGGCGGCGTGCTTAACACATGCAAGTCGAACGGGATCCCAGGAGCTTGCTCCTGGGTGAGAGTGGCGAACGGGTGAGTAATGCGTGACCGACCTGCCCCATACACCGGAATAGCTCCTGGAAACGGGTGGTAATGCCGGATGCTCCAGTTGGATGCATGTCCTTCTGGGAAAGATTCATCGGTATGGGATGGGGTCGCGTCCTATCAGCTTGATGGCGGGGTAACGGCCCACCATGGCTTCGACGGGTAGCCGGCCTGAGAGGGCGACCGGCCACATTGGGACTGAGATACG	0	0	0	0	0	0	0	0	0	0	0	0	0	0	0	0.0630517	0	0	0	0	0	0	0	0	0	0	0	0	0	0	0	0	0	0	0	0	0	1.19798	0.409836	0	0	0	0	2.04918	0	0	0	0
>Phy265	ACGCTGGCGGCGTGCTTAACACATGCAAGTCGAACGGGATCCCAGGAGCTTGCTCCTGGGTGAGAGTGGCGAACGGGTGAGTAATGCGTGACCGACCTGCCCCATACACCGGAATAGCTCCTGGAAACGGGTGGTAATGCCGGATGCTCCAGTTGACCGCATGGTCCTCTGGGAAAGCTTTTGCGGTATGGGATGGGGTCGCGTCCTATCAGCTTGATGGCGGGGTAACGGCCCACCATGGCTTCGACGGGTAGCCGGCCTGAGAGGGCGACCGGCCACATTGGGACTGAGATACG	0	0	0	0	0	0	0	0	0	0	0	0	0	0	0	0	0	0	0	0	0	0	0	0	0	0	0.0315259	0	0	0	0	0	0	0	0	0	0	0.535939	0.157629	0	0	0	0	2.45902	0	0	0	0
>Phy271	ACGCTGGCGGCGTGCTTAACACATGCAAGTCGAACGGGATCCATCAGGCTTTGCTTGGTGGTGAGAGTGGCGAACGGGTGAGTAATGCGTGACCGACCTGCCCCATACACCGGAATAGCTCCTGGAAACGGGTGGTAATGCCGGATGCTCCAGTTGATCGCATGGTCTTCTGGGAAAGCTTTCGCGGTATGGGATGGGGTCGCGTCCTATCAGCTTGACGGCGGGGTAACGGCCCACCGTGGCTTCGACGGGTAGCCGGCCTGAGAGGGCGACCGGCCACATTGGGACTGAGATACG	0	0	0	0	0.0315259	0	0	0	0	0	0	0	0	0	0	0	0	0	0	0	0	0	0	0	0	0	0	0	0	0	0	0	0	0	0	0	0	0	0	0	0	0	0	0	0	0	0	0
>Phy330	ACGCTGGCGGCGTGCTTAACACATGCAAGTCGAACGGGATCCATCAAGCTTGCTTGGTGGTGAGAGTGGCGAACGGGTGAGTAATGCGTGACCGACCTGCCCCATACACCGGAATAGCTCCTGGAAACGGGTGGTAATGCCGGATGCTCCAGTTGATCGCATGGTCTTCTGGGAAAGCTTTCGCGGTATGGGATGGGGTCGCGTCCTATCAGCTTGACGGCGGGGTAACGGCCCACCGTGGCTTCGACGGGTAGCCGGCCTGAGAGGGCGACCGGCCACATTGGGACTGAGATACG	0	0	0	0	0	0.0315259	0	0	0	0	0	0	0	0	0	0	0.0630517	0	0	0	0	0	0	0	0	0	0	0	0	0	0	0	0	0	0	0	0	0	0	0	0	0	0	0	0	0	0	0
>Phy378	ACGCTGGCGGCGTGCTTAACACATGCAAGTCGAACGGGATCCCTGGCAGCTTGCTGCCGGGGTGAGAGTGGCGAACGGGTGAGTAATGCGTGACCGACCTGCCCCATGCACCGGAATAGCTCCTGGAAACGGGTGGTAATGCCGGATGTTCCACATGAGCGCATGCGAGTGTGGGAAAGGCTTTTTGCGGCATGGGATGGGGTCGCGTCCTATCAGCTTGTTGGTGGGGTAACGGCCTACCAAGGCGTTGACGGGTAGCCGGCCTGAGAGGGCGACCGGCCACATTGGGACTGAGATACG	0	0	0	0	0	0	0	0	0	0	0	0	0	0	0	0	0	0	0	0	0	0	0	0	0	0	0	0	0	0	0	0	0	0	0	0	0	0	0	0	0	0	0	0	0	0	0	0
>Phy417	ACGCTGGCGGCGTGCTTAACACATGCAAGTCGAACGGGATCCATCAGGCTTTGCTTGGTGGTGAGAGTGGCGAACGGGTGAGTAATGCGTGACCGACCTGCCCCATACACCGGAATAGCTCCTGGAAACGGGTGGTAATGCCGGATGCTCCGACTCCTCGCATGGGGTGTCGGGAAAGATTTCATCGGTATGGGATGGGGTCGCGTCCTATCAGGTAGTCGGCGGGGTAACGGCCCACCGAGCCTACGACGGGTAGCCGGCCTGAGAGGGCGACCGGCCACATTGGGACTGAGATACG	0	0	0	0	0	0	0	0	0	0	0	0	0	0	0	0	0	0	0	0	0	0	0	0	0	0	0	0	0	0	0	0	0	0	0	0	0	0	0	0	0	0	0	0	0	0	0	0
>Phy499	ACGCTGGCGGCGTGCTTAACACATGCAAGTCGAACGGGATCCCTGGCGGCCTGGCTGTCGGGGTGAGAGTGGCGAACGGGTGAGTAATGCGTGACCAACCTGCCCTGTGCACCGGAATAGCTCCTGGAAACGGGTGGTAATACCGGATGCTCCGCCCCACCGCATGGTGGGGTGGGAAATGCTTTTTGCGGCATGGGATGGGGTCGCGTCCTATCAGCTTGTTGGCGGGGTGATGGCCCACCAAGGCGTTGACGGGTAGCCGGCCTGAGAGGGTGACCGGCCACATTGGGACTGAGATACG	0	0	0	0	0	0	0	0	0	0	0	0	0	0	0	0	0	0	0	0	0	0	0	0	0	0	0	0	0	0	0	0	0	0	0	0	0	0	0	0	0	0	0	0	0	0	0	0
>Phy513	ACGCTGGCGGCGTGCTTAACACATGCAAGTCGAACGGGATCCCAGGAGCTTGCTCCTGGGTGAGAGTGGCGAACGGGTGAGTAATGCGTGACCGACCTGCCCCATACACCGGAATAGCTCCTGGAAACGGGTGGTAATGCCGGATGCTCCAGTTGACCGCATGGTCCTCTGGGAAAGATTCATCGGTATGGGATGGGGTCGCGTCCTATCAGCTTGATGGCGGGGTAACGGCCCACCATGGCTTCGACGGGTAGCCGGCCTGAGAGGGCGACCGGCCACATTGGGACTGAGATACG	0	0	0	0	0	0	0	0	0	0	0	0	0	0	0	0	0	0	0	0	0	0	0	0	0	0	0	0	0	0	0	0	0	0	0	0	0	0	0	0	0	0	0	0	0	0	0	0
>Phy651	ACGCTGGCGGCGTGCTTAACACATGCAAGTCGAACGGGATCCATCAGGCTTTGCTTGGTGGTGAGAGTGGCGAACGGGTGAGTAATGCGTGACCGACCTGCCCCATACACCGGAATAGCTCCTGGAAACGGGTGGTAATGCCGGATGCTCCAGTTGATCGCATGGTCTTCTGGGAAAGCTTTCGCGGTATGGGATGGGGTCGCGTCCTATCAGCTTGACGGCGGGGTAACGGCCCACCGTGGCTTCGACGGGTAGCCAGCCTGAGAGGGCGACCGGCCACATTGGGACTGAGATACG	0	0	0	0	0	0	0	0	0	0	0	0	0	0	0	0	0	0	0	0	0	0	0	0	0	0	0	0	0	0	0	0	0	0	0	0	0	0	0	0	0	0	0	0	0	0	0	0
>Phy754	ACGCTGGCGGCGTGCTTAACACATGCAAGTCGAACGGGATCCGGCCAGCTTGCTGGTTGGTGAGAGTGGCGAACGGGTGAGTAATGCGTGACCGACCTGCCCCATGCTCCGGAATAGCTCCTGGAAACGGGTGGTAATGCCGGATGGTCCAGCATGCTGCATGGCGTGTTGGGAAAGATTTATCGGCGTGGGATGGGGTCGCGTCCTATCAGCTTGACGGTGGGGTGATGGCCTACCGTGGCTTCGACGGGTAGCCGGCCTGAGAGGGCGACCGGCCACATTGGGACTGAGATACG	0	0	0	0	0	0	0	0	0	0	0	0	0	0	0	0	0	0	0	0	0	0	0	0	0	0	0	0	0	0	0	0	0	0	0	0	0	0	0	0	0	0	0	0	0	0	0	0
>Phy782	ACGCTGGCGGCGTGCTTAACACATGCAAGTCGAACGGGATCCATCAAGCTTGCTTGGTGGTGAGAGTGGCGAACGGGTGAGTAATGCGTGACCGACCTGCCCCATGCTCCGGAATAGCTCCTGGAAACGGGTGGTAATGCCGGATGTTCCACATGATCGCATGTGATTGTGGGAAAGATTCTATCGGCGTGGGATGGGGTCGCGTCCTATCAGCTTGTTGGTGAGGTAACGGCTCACCAAGGCTTCGACGGGTAGCCGGCCTGAGAGGGCGACCGGCCACATTGGGACTGAGATACG	0	0	0	0	0	0	0	0	0	0	0	0	0	0	0	0	0	0	0	0	0	0	0	0	0	0	0	0	0	0	0	0	0	0	0	0	0	0	0	0	0	0	0	0	0	0	0	0
>Phy819	ACGCTGGCGGCGTGCTTAACACATGCAAGTCGAACGGGATCCCAGGAGCTTGCTCCTGGGTGAGAGTGGCGAACGGGTGGGTAATGCGTGACCGACCTGCCCCATACACCGGAATAGCTCCTGGAAACGGGTGGTAATGCCGGATGCTCCAGTTGACCGCATGGTCCTCTGGGAAAGCTTTTGCGGTATGGGATGGGGTCGCGTCCTATCAGCTTGATGGCGGGGTAACGGCCCACCATGGCTTCGACGGGTAGCCGGCCTGAGAGGGCGACCGGCCACATTGGGACTGAGATACG	0	0	0	0	0	0	0	0	0	0	0	0	0	0	0	0	0	0	0	0	0	0	0	0	0	0	0	0	0	0	0	0	0	0	0	0	0	0.220681	0	0	0	0	0	0	0	0	0	0
>Phy895	ACGCTGGCGGCGTGCTTAACACATGCAAGTCGAACGGGATCCCAGGAGCTTGCTCCTGGGTGAGAGTGGCGAACGGGTGAGTAATGCGTGACCGACCTGCCCCATACACCGGAATAGCTCCTGGAAACGGGTGGTAATGCCGGATGCTCCAGTTGGATGCATGTCCTTCTGGGAAAGATTCTATCGGTATGGGATGGGGTCGCGTCCTATCAGCTTGATGGCGGGGTAACGGCCCACCATGGCTTCGACGGGCAGCCGGCCTGAGAGGGCGACCGGCCACATTGGGACTGAGATACG	0	0	0	0	0	0	0	0	0	0	0	0	0	0	0	0	0	0	0	0	0	0	0	0	0	0	0	0	0	0	0	0	0	0	0	0	0	0	0	0	0	0	0	0	0	0	0	0
>Phy927	ACGCTGGCGGCGTGCTTAACACATGCAAGTCGAACGGGATCCATCAGGCTTTGCTTGGTGGTGAGAGTGGCGAACGGGCGAGTAATGCGTGACCGACCTGCCCTATACACCGGAATAGCTCCTGGAAACGGGTGGTAATGCCGGATGCTCCGACTCCTCGCATGGGGTGTCGGGAAAGATTTCATCGGTATGGGATGGGGTCGCGTCCTATCAGGTAGTCGGCGGGGTAACGGCCCACCGAGCCTACGACGGGTAGCCGGCCTGAGAGGGCGACCGGCCACATTGGGACTGAGATACG	0	0	0	0	0	0	0	0	0	0	0	0	0	0	0	0	0	0	0	0	0	0	0	0	0	0	0	0	0	0	0	0	0	0	0	0	0	0	0	0.0630517	0	0	0	0	0	0	0	0
>Phy1052	ACGCCGGCGGCGTGCTTAACACATGCAAGTCGAACGGGATCCATCAAGCTTGCTTGGTGGTGAGAGTGGCGAACGGGTGAGTAATGCGTGACCGACCTGCCCCATACACCGGAATAGCTCCTGGAAACGGGTGGTAATGCCGGATGCTCCAGTTGATCGCATGGTCTTCTGGGAAAGCTTTCGCGGTATGGGATGGGGTCGCGTCCTATCAGCTTGACGGCGGGGTAACGGCCCACCGTGGCTTCGACGGGTAGCCGGCCTGAGAGGGCGACCGGCCACATTGGGACTGAAACACG	0	0	0	0	0	0	0	0	0	0	0	0	0	0	0	0	0	0	0	0	0	0	0	0	0	0	0	0	0	0	0	0	0	0	0	0	0	0	0	0	0	0	0	0	0	0	0	0
>Phy1087	ACGCTGGCGGCGTGCTTAACACATGCAAGTCGAACGGGATCCCAGGAGCTTGCTCCTGGGTGAGAGTGGCGAACGGGTGAGTAATGCGTGACCGACCTGCCCCATACACCGGAATAGCTCCTGGAAACGGGTGGTAATGCCGGATGCTCCAGTTGGATGCATGTCCTTCTGGGAAAGATTCATCGGTATGGGATGGGGTCGCGTCCTATCAGCTCGATGGCGGGGTAACGGCCCACCATGGCTTCGACGGGTAGCCGGCCTGAGAGGGCGACCGGCCACATTGGGACTGAGATACG	0	0	0	0	0	0	0	0	0	0	0	0	0	0	0	0	0	0	0	0	0	0	0	0	0	0	0	0	0	0	0	0	0	0	0	0	0	0.441362	0	0	0	0	0	0	0	0	0	0
>Phy1284	ACGCTGGCGGCGTGCTTAACACATGCAAGTCGAACGGGATCGGCTGGAGCTTGCTCCGGCCGTGAGAGTGGCGAACGGGTGAGTAATGCGTGACCGACCTGCCCCATACACCGGAATAGCTCCTGGAAACGGGTGGTAATGCCGGATGCTCCAGTTGGATGCATGTCCTTCTGGGAAAGATTCTATCGGTATGGGATGGGGTCGCGTCCTATCAGCTTGATGGCGGGGTAACGGCCCACCATGGCTTCGACGGGTAGCCGGCCTGAGAGGGCGACCGGCCACATTGGGACTGAGATACG	0	0	0	0	0	0	0	0	0	0	0	0	0	0	0	0	0	0	0	0	0	0	0	0	0	0	0	0	0	0	0	0	0	0	0	0	0	0	0	0	0	0	0	0	0	0	0	0
>Phy1349	ACGCTGGCGGCGTGCTTAACACATGCAAGTCGAACGGGATCCATCAGGCTTTGCTTGGTGGTGAGAGTGGCGAACGGGTGAGTAATGCGTGACCGACCTGCCCCATACACCGGAATAGCTCCTGGAAACGGGTGGTAATGCCGGATGCTCCAGTTGATCGCATGGTCTTCTGGGAAAGCTTTCGCGGTATGGGATGGGGTTGCGTCCTATCAGCTTGACGGCGGGGTAACGGCCCACCGTGGCTTCGACGGGTAGCCGGCCTGAGAGGGCGACCGGCCACATTGGGACTGAGATACG	0	0	0	0	0	0	0	0	0	0	0	0	0	0	0	0	0	0	0	0	0	0	0	0	0	0	0	0	0	0	0	0	0	0	0	0	0	0	0	0	0	0	0	0	0	0	0	0
>Phy1362	ACGCTGGCGGCGTGCTTAACACATGCAAGTCGGACGGGATCCATCAGGCTTTGCTTGGTGGTGAGAGTGGCGAACGGGTGAGTAATGCGTGACCGACCTGCCCCATACACCGGAATAGCTCCTGGAAACGGGTGGTAATGCCGGATGCTCCAGTTGATCGCATGGTCTTCTGGGAAAGCTTTCGCGGTATGGGATGGGGTCGCGTCCTATCAGCTTGACGGCGGGGTAACGGCCCACCGTGGCTTCGACGGGTAGCCGGCCTGAGAGGGCGACCGGCCACATTGGGACTGAGATACG	0	0	0	0	0	0	0	0	0	0	0	0	0	0	0	0	0	0	0	0	0	0	0	0	0	0	0	0	0	0	0	0	0	0	0	0	0	0	0	0	0	0	0	0	0	0	0	0
>Phy1384	ACGCTGGCGGCGTGCTTAACACATGCAAGTCGAACGGGATCCATCAGGCTTTGCTTGATGGTGAGAGTGGCGAACGGGTGAGTAATGCGTGACCGACCTGCCCCATACACCGGAATAGCTCCTGGAAACGGGTGGTAATGCCGGATGCTCCGACTCCTCGCATGGGGTGTCGGGAAAGATTATATCGGTATGGGATGGGTCGCGTCCTATCAGGTAGTCGGCGGGGTAACGGCCCACCGAGCCTACGACGGGTAGCCGGCCTGAGAGGGCGACCGGCCACATTGGGACTGAGATACG	0	0	0	0	0	0	0	0	0	0	0	0	0	0	0	0	0	0	0	0	0	0	0	0	0	0	0	0	0	0	0	0	0	0	0	0	0	0	0	0	0	0	0	0	0	0	0	0
>Phy1458	ACGCTGGCGGCGTGCTTAACACATGCAAGTCGAACGGGATCCATCAAGCTTGCTTGGTGGTGAGAGTGGCGAACGGGTGAGTAATGCGTGACCGACCTGCCCCATACACCGGAATAGCCCCTGGAAACGGGTGGTAATGCCGGATGCTCCAGTTGATCGCATGGTCTTCTGGGAAAGCTTTCGCGGTATGGGATGGGGTCGCGTCCTATCAGCTTGACGGCGGGGTAACGGCCCACCGTGGCTTCGACGGGTAGCCGGCCTGAGAGGGCGACCGGCCACATTGGGACTGAGATACG	0	0	0	0	0	0	0	0	0	0	0	0	0	0	0	0	0	0	0	0	0	0	0	0	0	0	0	0	0	0	0	0	0	0	0	0	0	0	0	0	0	0	0	0	0	0	0	0
>Phy1552	ACGCTGGCGGCGTGCTTAACACATGCAAGTCGAACGGGATCGGCTGGAGCTTGCTCCGGCCGTGAGAGTGGCGAACGGGTGAGTAATGCGTGACCGACCTGCCCCATACACCGGAATAGCTCCTGGAAACGGGTGGTAATGCCGGATGCTCCAGTTGACCGCATGGTCCTCTGGGAAAGATTCATCGGTATGGGATGGGGTCGCGTCCTATCAGCTTGATGGCGGGGTAACGGCCCACCATGGCTTCGACGGGTAGCCGGCCTGAGAGGGCGACCGGCCACATTGGGACTGAGATACG	0	0	0	0	0	0	0	0	0	0	0	0	0	0	0	0	0	0	0	0	0	0	0	0	0	0	0	0	0	0	0	0	0	0	0	0	0	0	0	0	0	0	0	0	0	0	0	0
>Phy1572	ACGCTGGCGGCGTGCTTAACACATGCAAGTCGAACGGGATCCCAGGAGCTTGCTCCTGGGTGAGAGCGGCGAACGGGTGAGTAATGCGTGACCGACCTGCCCCATACACCGGAATAGCTCCTGGAAACGGGTGGTAATGCCGGATGCTCCAGTTGGATGCATGTCCTTCTGGGAAAGATTCATCGGTATGGGATGGGGTCGCGTCCTATCGGCTTGATGGCGGGGTAACGGCCCACCATGGCTTCGACGGGTAGCCGGCCTGAGAGGGCGACCGGCCACATTGGGACTGAGATACG	0	0	0	0	0	0	0	0	0	0	0	0	0	0	0	0	0	0	0	0	0	0	0	0	0	0	0	0	0	0	0	0	0	0	0	0	0	0	0	0	0	0	0	0.126103	0	0	0	0
>Phy1573	ACGCTGGCGGCGTGCTTAACACATGCAAGTCGAACGGGATCGGCTGGAGCTTGCTCCGGCCGTGAGAGTGGCGAACGGGTGAGTAATGCGTGACCGACCTGCCCCATACACCGGAATAGCTCCTGGAAACGGGTGGTAATGCCGGATGCTCCAGTTGGATGCATGTCCTTCTGGGAAAGATTCATCGGTATGGGATGGGGTCGCGTCCTATCAGGTAGTCGGCGGGGTAACGGCCCACCGAGCCTACGACGGGTAGCCGGCCTGAGAGGGCGACCGGCCACATTGGGACTGAGATACG	0	0	0	0	0	0	0	0	0	0	0	0	0	0	0	0	0	0	0	0	0	0	0	0	0	0	0	0	0	0	0	0	0	0	0	0	0	0	0	0	0	0	0	0	0	0	0	0
>Phy1625	ACGCTGGCGGCGTGCTTAACACATGCAGGTCGAACGGGATCCCAGGAGCTTGCTCCTGGGTGAGAGTGGCGAACGGGTGAGTAATGCGTGACCGACCTGCCCCATACACCGGAATAGCTCCTGGAAACGGGTGGTAATGCCGGATGCTCCAGTTGGATGCATGTCCTTCTGGGAAAGATTCATCGGTATGGGATGGGGTCGCGTCCTATCAGCTTGATGGCGGGGTAACGGCCCACCATGGCTTCGACGGGTAGCCGGCCTGAGAGGGCGACCGGCCACATTGGGACTGAGATACG	0	0	0	0	0	0	0	0	0	0	0	0	0	0	0	0	0	0	0	0	0	0	0	0	0	0	0	0	0	0	0	0	0	0	0	0	0	0	0.189155	0	0	0	0	0	0	0	0	0
>Phy1639	ACGCTGGCGGCGTGCTTAACACATGCAAGTCGAACGGGATCGGCTGGAGCTTGCTCCGGCCGTGAGAGTGGCGAACGGGTGAGTAATGCGTGACCGACCTGCCCCGTACACCGGAATAGCTCCTGGAAACGGGTGGTAATGCCGGATGCTCCAGTCCATCGCATGGTGGTCTGGGAAAGATTTTATCGGTATGGGATGGGGTCGCGTCCTATCAGGTAGTCGGCGGGGTAACGGCCCACCGAGCCTACGACGGGTAGCCGGCCTGAGAGGGCGACCGGCCACATTGGGACTGAGATACG	0	0	0	0	0	0	0	0	0	0	0	0	0	0	0	0	0	0	0	0	0	0	0	0	0	0	0	0	0	0	0	0	0	0	0	0	0	0	0	0	0	0	0	0	0	0	0	0
>Phy1694	ACGCTGGCGACGTGCTTAACACATGCAAGTCGAACGGGATCCCTGGCAGCTTGCTGCCGGGGTGAGAGTGGCGAACGGGTGAGTAATGCGTGACCGACCTGCCCCATGCACCGGAATAGCTCCTGGAAACGGGTGGTAATGCCGGATGTTCCACATGAGCGCATGCGAGTGTGGGAAAGGCTTTTTGCGGCATGGGATGGGGTCGCGTCCTATCAGCTTGTTGGTGGGGTAACGGCCTACCAAGGCGTTGACGGGTAGCCGGCCTGAGAGGGCGACCGGCCACATTGGGACTGAGATACG	0	0	0	0	0	0	0	0	0	0	0	0	0	0	0	0	0	0	0	0	0	0	0	0	0	0	0	0	0	0	0	0	0	0	0	0	0	0	0	0	0	0	0	0	0	0	0	0
>Phy1697	ACGCTGGCGGCGTGCTTAACACATGCAAGTCGAACGGGATCCCAGGAGCTTGCTCCTGGGTGAGAGTGGCGAACGGGTGAGTAATGCGTGACCGACTTGCCCCATACACCGGAATAGCTCCTGGAAACGGGTGGTAATGCCGGATGCTCCAGTTGACCGCATGGTCCTCTGGGAAAGCTTTTGCGGTATGGGATGGGGTCGCGTCCTATCAGCTTGATGGCGGGGTAACGGCCCACCATGGCTTCGACGGGTAGCCGGCCTGAGAGGGCGACCGGCCACATTGGGACTGAGATACG	0	0	0	0	0	0	0	0	0	0	0	0	0	0	0	0	0	0	0	0	0	0	0	0	0	0	0	0	0	0	0	0	0	0	0	0	0	0	0	0	0	0	0	0	0	0	0	0
>Phy1725	ACGCTGGCGGCGTGCTTAACACATGCAAGTCGAACGGGATCCATCAAGCTTGCTTGGTGGTGAGAGTGGCGAACGGGTGAGTAATGCGTGACCGACCTGCCCCATACACCGGAATAGCTCCTGGAAACGGGTGGTAATGCCGGATGCTCCAGTTGATCGCATGGTCTTCTGGGAAAGCTTTCGCGGTATGGGATGGGGTCGCGTCCTATCAGCTTGACGGCGGGGTAACGGCCCACCGTGGCTTCGACGGGTAGCTGGCCTGAGAGGGCGACCGGCCACATTGGGACTGAGATACG	0	0	0	0	0	0	0	0	0	0	0	0	0	0	0	0	0	0	0	0	0	0	0	0	0	0	0	0	0	0	0	0	0	0	0	0	0	0	0	0	0	0	0	0	0	0	0	0
>Phy1748	ACGCTGGCGGCGTGCTTAACACATGCAAGTCGAACGGGATCGGCTGGAGCTTGCTCCGGCCGTGAGAGTGGCGAACGGGTGAGTAATGCGTGACCGACCTGCCCCATACACCGGAATAGCTCCTGGAAACGGGTGGTAATGCCGGATGCTCCAGTTGGATGCATGTCCTTCTGGGAAAGATTCATCGGTATGGGATGGGGTCGCGTCCTATCAGCTTGATGGCGGGGTAACGGCCCACCATGGCTTCGACGGGTAGCCGGCCTGAGAGGGCGACCGGCCACATTGGGACTGAGATACG	0	0	0	0	0	0	0	0	0	0	0	0	0	0	0	0	0	0	0	0	0	0	0	0	0	0	0	0	0	0	0	0	0	0	0	0	0	0	0	0	0	0	0	0	0	0	0	0
>Phy1929	ACGCTGGCGGCGTGCTTAACACATGCAAGTCGAACGGGATCGGCTGGAGCTTGCTCCGGCCGTGAGAGTGGCGAACGGGTGAGTAATGCGTGACCGACCTGCCCCATACACCGGAATAGCTCCTGGAAACGGGTGGTAATGCCGGATGCTCCGACATGACGCATGTCGTGTTGGGAAAGATTCTATCGGTATGGGATGGGGTCGCGTCCTATCAGGTAGTCGGCGGGGTAACGGCCCACCGAGCCTACGACGGGTAGCCGGCCTGAGAGGGCGACCGGCCACATTGGGACTGAGATACG	0	0	0	0	0	0	0	0	0	0	0	0	0	0	0	0.0315259	0	0	0	0	0	0	0	0	0	0	0	0	0	0	0	0	0	0	0	0	0	0	0	0	0	0	0	0	0	0	0	0
>Phy1933	ACGCTGGCGGCGTGCTTAACACATGCAAGTCGAACGGGATCCATCGGGCTTTGCTTGGTGGTGAGAGTGGCGAACGGGTGAGTAATGCGTGACCGACCTGCCCCATGCACCGGAATAGCTCCTGGAAACGGGTGGTAATGCCGGATGTTCCAGTTGATCGCATGGTCTTCTGGGAAAGCTTTCGCGGTATGGGATGGGGTCGCGTCCTATCAGCTTGACGGCGGGGTAACGGCCCACCGTGGCTTCGACGGGTAGCCGGCCTGAGAGGGCGACCGGCCACATTGGGACTGAGATACG	0	0	0	0	0	0	0	0	0	0	0	0	0	0	0	0	0	0	0	0	0	0	0	0	0	0	0	0	0	0	0	0	0	0	0	0.0630517	0	0	0	0	0	0	0	0	0	0	0	0
>Phy1942	ACGCTGGCGGCGTGCTTAACACATGCAAGTCGAACGGGATCCAGGCAGCTTGCTGCCTGGTGAGAGTGGCGAACGGGTGAGTAATGCGTGACCGACCTGCCCCATACACCGGAATAGCTCCTGGAAACGGGTGGTAATGCCGGATGCTCCGACTCCTCGCATGGGGTGTCGGGAAAGATTTCATCGGTATGGGATGGGGTCGCGTCCTATCAGGTAGTCGGCGGGGTAACGGCCCACCGAGCCTACGACGGGTAGCCGGCCTGAGAGGGCGACCGGCCACATTGGGACTGAGATACG	0	0	0	0	0	0	0	0	0	0	0	0	0	0	0	0	0	0	0	0	0	0	0	0	0	0	0	0	0	0	0	0	0	0	0	0	0	0	0	0	0	0	0	0	0	0	0	0
>Phy1980	ACGCTGGCGGCGTGCTTAACACATGCAAGTCGAACGGGATCCATCAAGCTTGCTTGGTGGTGAGAGTGGCGAACGGGTGAGTAATGCGTGACCGACCTGCCCCATACACCGGAATAGCTCCTGGAAACGGGTGGTAATGCCGGATGCTCCAGTTGATCGCATGGTCTTCTGGGAAAGCTTTCGCGGTATGGGATGGGGTCGCGTCCTATCAGCTTGACGGCGGGGTAACGGCCCACCGTAGCTTCGACGGGTAGCCGGCCTGAGAGGGCGACCGGCCACATTGGGACTGAGATACG	0	0	0	0	0	0	0	0	0	0	0	0	0	0	0	0	0	0	0	0	0	0	0	0	0	0	0	0	0	0	0	0	0	0	0	0	0	0	0	0	0	0	0	0	0	0	0	0
>Phy1991	ACGCTGGCGGCGTGCTTAACACATGCAAGTCGAACGGGATCCAGGCAGCTTGCTGCTTGGTGAGAGTGGCGAACGGGTGAGTAATGCGTGACCGACCTGCCCCATACACCGGAATAGCTCCTGGAAACGGGTGGTAATGCCGGATGCTCCGACTCCTCGCATGGGGTGTCGGGAAAGATTTCATCGGTATGGGATGGGGTCGCGTCCTATCAGGTAGTCGGCGGGGTAACGGCCCACCGAGCCTACGACGGGTAGCCGGCCTGAGAGGGCGACCGGCCACATTGGGACTGAAACACG	0	0	0	0	0	0	0	0	0	0	0	0	0	0	0	0	0	0	0	0	0	0	0	0	0	0	0	0	0	0	0	0	0	0	0	0	0	0	0	0	0	0	0	0	0	0	0	0
>Phy1997	ACGCTGGCGGCGTGCTTAACACATGCAAGTCGAACGGGATCCCGGGGGTTCGCTCCCGGGTGAGAGTGGCGAACGGGTGAGTAATGCGTGACCGACCTGCCCCGTACACCGGAATAGCTCCTGGAAACGGGTGGTAATGCCGGATGCTCCGGTTGGATGCATGTCCTTCCGGGAAAGGTTCCATCGGTATGGGATGGGGTCGCGTCCTATCAGCTTGATGGCGGGGTAACGGCCCACCATGGCTTCGACGGGTAGCCGGCCTGAGAGGGCGACCGGCCACATTGGGACTGAGATACG	0	0	0	0	0	0	0	0	0	0	0	0	0	0	0	0	0	0	0	0	0	0	0	0	0	0	0	0	0	0	0	0	0	0	0	0	0	0	0	0	0	0	0	0	0	0	0	0
>Phy2052	ACGCTGGCGGCGTGCCTAACACATGCAAGTCGAACGGGATCCATCAAGCTTGCTTGGTGGTGAGAGTGGCGAACGGGTGAGTAATGCGTGACCGACCTGCCCCATACACCGGAATAGCTCCTGGAAACGGGTGGTAATGCCGGATGCTCCGACTCCTCGCATGGGGTGTCGGGAAAGATTCTATCGGTATGGGATGGGGTCGCGTCCTATCAGGTAGTCGGCGGGGTAACGGCCCACCGAGCCTACGACGGGTAGCCGGCCTGAGAGGGCGACCGGCCACATTGGGACTGAGATACG	0	0	0	0	0	0	0	0	0	0	0	0	0	0	0	0	0	0	0	0	0	0	0	0	0	0	0	0	0	0	0	0	0	0	0	0	0	0	0	0	0	0	0	0	0	0	0	0
>Phy2071	ACGCTGGCGGCGTGCTTAACACATGCAAGTCGAACGGGATCCCTGGCAGCTTGCTGCCGGGGTGAGAGTGGCGAACGGGTGAGTAATGCGTGACCAACCTGCCCTGTGCACCGGAATAGCTCCTGGAAACGGGTGGTAATACCGGATGCTCCGCCCCACCGCATGGTGGGGTGGGAAATGCTTTTTTGCGGCATGGGATGGGGTCGCGTCCTATCAGCTTGTTGGCGGGGTGATGGCCCACCAAGGCGTTGACGGGTAGCCGGCCTGAGAGGGTGACCGGCCACATTGGGACTGAGATACG	0	0	0	0	0	0	0	0	0	0	0	0	0	0	0	0	0	0	0	0	0	0	0	0	0	0	0	0	0	0	0	0	0	0	0	0	0	0	0	0	0	0	0	0	0	0	0	0
>Phy2091	ACGCTGGCGGCGTGCTTAACACATGCAAGTCGAACGGGATCCACCGGGCTTTGCTTGGTGGTGAGAGTGGCGAACGGGTGAGTAATGCGTGACCGACCTGCCCCATACACCGGAATAGCTCCTGGAAACGGGTGGTAATGCCGGATGCTCCAGTTGACCGCATGGTCCTCTGGGAAAGATTCATCGGTATGGGATGGGGTCGCGTCCTATCAGCTTGATGGCGGGGTAACGGCCCACCATGGCTTCGACGGGTAGCCGGCCTGAGAGGGCGACCGGCCACATTGGGACTGAGATACG	0	0	0	0	0	0	0	0	0	0	0	0	0	0	0	0	0	0	0	0	0	0	0	0	0	0	0	0	0	0	0	0	0	0	0	0	0	0	0	0	0	0	0	0	0	0	0	0
>Phy2095	ACGCTGGCGGCGTGCTTAACACATGCAAGTCGAACGGGATCCCAGGAGCTTGCTCCTGGGTGAGAGTGGCGAACGGGTGAGTAATGCGTGACCGACCTGCCCCATACACCGGAATAGCTCCTGGAAACGGGTGGTAATGCCGGATGCTCCAGTTGGATGCATGTCCTTCTGGGAAAGATTCATCGGTATGGGATGGGGTCGCGTTCTATCAGCTTGATGGCGGGGTAACGGCCCACCATGGCTTCGACGGGTAGCCGGCCTGAGAGGGCGACCGGCCACATTGGGACTGAGATACG	0	0	0	0	0	0	0	0	0	0	0	0	0	0	0	0	0	0	0	0	0	0	0	0	0	0	0	0	0	0	0	0	0	0	0	0	0	0	0	0	0	0	0	0	0	0	0	0
>Phy2143	ACGCTGGCGGCGCGCCTAACACATGCAAGTCGAACGGGATCCCTGGCGGCCTGGCTGTCGGGGTGAGAGTGGCGAACGGGTGAGTAATGCGTGACCAACCTGCCCTGTGCACCGGAATAGCTCCTGGAAACGGGTGGTAATACCGGATGCTCCGCCCCACCGCATGGTGGGGTGGGAAATGCTTTTTGCGGCATGGGATGGGGTCGCGTCCTATCAGCTTGTTGGCGGGGTGATGGCCCACCAAGGCGTTGACGGGTAGCCGGCCTGAGAGGGTGACCGGCCACATTGGGACTGAGATACG	0	0	0	0	0	0	0	0	0	0	0	0	0	0	0	0	0	0	0	0	0	0	0	0	0	0	0	0	0	0	0	0	0	0	0	0	0	0	0	0	0	0	0	0	0	0	0	0
>Phy2147	ACGCTGGCGGCGTGCTTAACACATGCAAGTCGAACGGGATCCATCAAGCTTGCTTGGTGGTGAGAGTGGCGAACGGGTGAGTAATGCGTGACCGACCTGCCCCATACACCGGAATAGCTCCTGGAAACGGGTGGTAATGCCGGATGTTCCAGTTGATCGCATGGTCTTCTGGGAAAGCTTTCGCGGTATGGGATGGGGTCGCGCCCTATCAGCTTGACGGCGGGGTAACGGCCCACCGTGGCTTCGACGGGTAGCCGGCCTGAGAGGGCGACCGGCCACATTGGGACTGAGATACG	0	0	0	0	0	0	0	0	0	0	0	0	0	0	0	0	0	0	0	0	0	0	0	0	0	0	0	0	0	0	0	0	0	0	0	0	0	0	0	0	0	0	0	0	0	0	0	0
>Phy2168	ACGCTGGCGGCGTGCTTAACACATGCAAGTCGAACGGGATCCCAGGAGCTTGCTCCTGGGTGAGAGTGGCGAACGGGTGAGTAATGCGTGACCGACCTGCCCCATACACCGGAATAGCTCCTGGAAACGGGTGGTAATGCCGGATGCTCCAGTTGATCGCATGGTCTTCTGGGAAAGCTTTCGCGGTATGGGATGGGGTCGCGTCCTATCAGCTTGACGGCGGGGTAACGGCCCACCGTGGCTTCGACGGGTAGCCGGCCTGAGAGGGCGACCGGCCACATTGGGACTGAGATACG	0	0	0	0	0	0	0	0	0	0	0	0	0	0	0	0	0	0	0	0	0	0	0	0	0	0	0	0	0	0	0	0	0	0	0	0	0	0	0	0	0	0	0	0	0	0	0	0
>Phy2274	ACGCTGGCGGCGTGCTTAACACATGCAAGTCGAACGTGATCCATCAGGCTTTGCTTGGTGGTGAGAGTGGCGAACGGGTGAGTAATGCGTGACCGACCTGCCCCATACACCGGAATAGCTCCTGGAAACGGGTGGTAATGCCGGATGCTCCGACTCCTCGCATGGGGTGTCGGGAAAGATTCTATCGGTATGGGATGGGGTCGCGTCCTATCAGGTAGTCGGCGGGGTAACGGCCCACCGAGCCTACGACGGGTAGCCGGCCTGAGAGGGCGACCGGCCACATTGGGACTGAGATACG	0	0	0	0	0	0	0	0	0	0	0	0	0	0	0	0	0	0	0	0	0	0	0	0	0	0	0	0	0	0	0	0	0	0	0	0	0	0	0	0	0	0	0	0	0	0	0	0
>Phy2335	ACGCTGGCGGCGTGCCTAACACATGCAAGTCGAACGGGATCCATCAGGCTTTGCTTGGTGGTGAGAGTGGCGAACGGGTGAGTAATGCGTGACCGACCTGCCCCATACACCGGAATAGCTCCTGGAAACAGGTGGTAATGCCGGATGCTCCAGTTGGATGCATGTCCTTCTGGGAAAGATTCTATCGGTATGGGATGGGGTCGCGTCCTATCAGCTTGATGGCGGGGTAACGGCCCACCATGGCTTCGACGGGTAGCCGGCCTGAGAGGGCGACCGGCCACATTGGGACTGAGATGCG	0	0	0	0	0	0	0	0	0	0	0	0	0	0	0	0	0	0	0	0	0	0	0	0	0	0	0	0	0	0	0	0	0	0	0	0	0	0	0	0	0	0	0	0	0	0	0	0
>Phy2384	ACGCTGGCGGCGTGCTTAACACATGCAAGTCGAACGGGATCTCAGGAGCTTGCTCCTGGGTGAGAGTGGCGAACGGGTGAGTAATGCGTGACCGACCTGCCCCATACACCGGAATAGCTCCTGGAAACGGGTGGTAATGCCGGATGCTCCGACTCCTCGCATGGGGTGTCGGGAAAGATTTCATCGGTATGGGATGGGGTCGCGTCCTATCAGGTAGTCGGCGGGGTAACGGCCCACCGAGCCTACGACGGGTAGCCGGCCTGAGAGGGCGACCGGCCACATTGGGACTGAGATACG	0	0	0	0	0	0	0	0	0	0	0	0	0	0	0	0	0	0	0	0	0	0	0	0	0	0	0	0	0	0	0	0	0	0	0	0	0	0	0	0	0	0	0	0	0	0	0	0
>Phy2428	ACGCTGGCGGCGTGCTTAACACATGCAAGTCGAACGGGATCCATCAAGCTTGCTTGGTGGTGAGAGTGGCGAACGGGTGAGTAATGCGTGACCGACCTGCCCCATACACCGGAATAGCTCCTGGAAACGGGTGGTAATGCCGGATGCTCCAGTTGATCACATGGTCTTCTGGGAAAGCTTTCGCGGTATGGGATGGGGTCGCGTCCTATCAGCTTGACGGCGGGGTAACGGCCCACCGTGGCTTCGACGGGTAGCCGGCCTGAGAGGGCGACCGGCCACATTGGGACTGAGATACG	0	0	0	0	0	0	0	0	0	0	0	0	0	0	0	0	0	0	0	0	0	0	0	0	0	0	0	0	0	0	0	0	0	0	0	0	0	0	0	0	0	0	0	0	0	0	0	0
>Phy2552	ACGCTGGCGGCGTGCTTAACACATGCAAGTCGAACGGGATCCCAGGAGCTTGCTCCTGGGTGAGAGTGGCGAACGGGTGAGTAATGCGTGACCGACCTGCCCCATACACCGGAATAGCTCCTGGAAACGGGTGGTAATGCCGGATGCTCCAGTTGGATGCATGTCCTTCTGGGAAAGATTCATCGGTATGGGATGGGGTCGCGTCCTATCAGCTTGATGGCGGGGTAACGGCCCACCATGGCCTCGACGGGTAGCCGGCCTGAGAGGGCGACCGGCCACATTGGGACTGAGACACG	0	0	0	0	0	0	0	0	0	0	0	0	0	0	0	0	0	0	0	0	0	0	0	0	0	0	0	0	0	0	0	0	0	0	0	0	0	0	0	0	0	0	0	0.0945776	0	0	0	0
>Phy2584	ACGCTGGCGGCGTGCTTAACACATGCAAGTCGAACGGGATCCCAGGAGCTTGCTCCTGGGTGAGAGTGGCGAACGGGTGAGTAATGCGTGACCGACCTGCCCCATACACCGGAATAGCTCCTGGAAACGGGTGGTAATGCCGGATGCTCCAGTTGACCGCATGGTCCTCTGGGAAAGCTTTTGCGGTATGGGATGGGGTCGCGTCCTATCAGCTTGATGGCGGGGTAACGGCCCACCATGGCTTCGACGGGTGGCCGGCCTGAGAGGGCGACCGGCCACATTGGGACTGAGATACG	0	0	0	0	0	0	0	0	0	0	0	0	0	0	0	0	0	0	0	0	0	0	0	0	0	0	0	0	0	0	0	0	0	0	0	0	0	0	0	0	0	0	0	0	0	0	0	0
>Phy2631	ACGCTGGCGGCGTGCTTAACACATGCAAGTCGAACGGGATCCATCGGGCTTTGCTTGGTGGTGAGAGTGGCGAACGGGTGAGTAATGCGTGACCGACCTGCCCCATGCTCCGGAATAGCTCCTGGAAACGGGTGGTAATGCCGGATGTTCCACATGATCGCATGTGATTGTGGGAAAGATTCTATCGGCGTGGGATGGGGTCGCGTCCTATCAGCTTGTTGGTGAGGTAACGGCTCACCAAGGCTTCGACGGGTAGCCGGCCTGAGAGGGCGACCGGCCACATTGGGACTGAGATACG	0	0	0	0	0	0	0	0	0	0	0	0	0	0	0	0	0	0	0	0	0	0	0	0	0	0	0	0	0	0	0	0	0	0	0	0	0	0	0	0	0	0	0	0	0	0	0	0
>Phy2923	ACGCTGGCGGCGTGCTTAACACATGCAAGTCGAACGGGATCCCGGGGGTTCGCTCCCGGGTGAGAGTGGCGAACGGGTGAGTAATGCGTGACCGACCTGCCCCATACACCGGAATAGCTCCTGGAAACGGGTGGTAATGCCGGATGCTCCAGTCCATCGCATGGTGGTCTGGGAAAGATTCTATCGGTATGGGATGGGGTCGCGTCCTATCAGGTAGTCGGCGGGGTAACGGCCCACCGAGCCTACGACGGGTAGCCGGCCTGAGAGGGCGACCGGCCACATTGGGACTGAGATACG	0	0	0	0	0	0	0	0	0	0	0	0	0	0	0	0	0	0	0	0	0	0	0	0	0	0	0	0	0	0	0	0	0	0	0	0	0	0	0	0	0	0	0	0	0	0	0	0
>Phy3100	ACGCTGGCGGCGTGCTTAACGCATGCAAGTCGAACGGGATCCCTGGCGGCCTGGCTGTCGGGGTGAGAGTGGCGAACGGGTGAGTAATGCGTGACCAACCTGCCCTGTGCACCGGAATAGCTCCTGGAAACGGGTGGTAATACCGGATGCTCCGCCCCACCGCATGGTGGGGTGGGAAATGCTTTTTGCGGCATGGGATGGGGTCGCGTCCTATCAGCTTGTTGGCGGGGTGATGGCCCACCAAGGCGTTGACGGGTAGCCGGCCTGAGAGGGTGACCGGCCACATTGGGACTGAGATACG	0	0	0	0	0	0	0	0	0	0	0	0	0	0	0	0	0	0	0	0	0	0	0	0	0	0	0	0	0	0	0	0	0	0	0	0	0	0	0	0	0	0	0	0	0	0	0	0
>Phy3226	ACGCTGGCGGCGTGCTTAACACATGCAAGTCGAACGGGATCCATCAAGCTTGCTTGGTGGTGAGAGTGGCGAACGGGTGAGTAATGCGTGACCGACCTGCCCCATGCTCCGGAATAGCTCCTGGAAACGGGTGGTAATGCCGGATGTTCCACATGATCGCATGTGATTGTGGGAAAGATTCTATCGGCGTGGGATGGGGTCGCGTCCTATTAGCTTGTTGGTGAGGTAACGGCTCACCAAGGCTTCGACGGGTAGCCGGCCTGAGAGGGCGACCGGCCACATTGGGACTGAGATACG	0	0	0	0	0	0	0	0	0	0	0	0	0	0	0	0	0	0	0	0	0	0	0	0	0	0	0	0	0	0	0	0	0	0	0	0	0	0	0	0	0	0	0	0	0	0	0	0
>Phy3229	ACGCTGGCGGCGTGCTTAACACATGCAAGTCGAACGGGATCGGCTGGAGCTTGCTCCGGCCGTGAGAGTGGCGAACGGGTGAGTAATGCGTGACCGACCTGCCCCATACACCGGAATAGCTCCTGGAAACGGGTGGTAATGCCGGATGCTCCGACATGACGCATGTCGTGTTGGGAAAGATTCATCGGTATGGGATGGGGTCGCGTCCTATCAGGTAGTCGGCGGGGTAACGGCCCACCGAGCCTACGACGGGTAGCCGGCCTGAGAGGGCGACCGGCCACATTGGGACTGAGATACG	0	0	0	0	0	0	0	0	0	0	0	0	0	0	0	0	0	0	0	0	0	0	0	0	0	0	0	0	0	0	0	0	0	0	0	0	0	0	0	0	0	0	0	0	0	0	0	0
>Phy3254	ACGCTGGCGGCGTGCTTAACACATGCAAGTCGAACGGGATCCATCAGGCTTTGCTTGGTGGTGAGAGTGGCGAACGGGTGAGTAATGCGTGACCGACCTGCCCCATACACCGGAATAGCTCCTGGAAACGGGTGGTAATGCCGGATGCTCCGACTCCTCGCATGGGGTGTCGGGAAAGATTATATCGGTGTGGGATGGGGTCGCGTCCTATCAGGTAGTCGGCGGGGTAACGGCCCACCGAGCCTACGACGGGTAGCCGGCCTGAGAGGGCGACCGGCCACATTGGGACTGAGATACG	0	0	0	0	0	0	0	0	0	0	0	0	0	0	0	0	0	0	0	0	0	0	0	0	0	0	0	0	0	0	0	0	0	0	0	0	0	0	0	0	0	0	0	0	0	0	0	0
>Phy3359	ACGCTGGCGGCGTGCTTAGCACATGCAAGTCGAACGGGATCCATCAGGCTTTGCTTGGTGGTGAGAGTGGCGAACGGGTGAGTAATGCGTGACCGACCTGCCCCATACACCGGAATAGCTCCTGGAAACGGGTGGTAATGCCGGATGCTCCGACTCCTCGCATGGGGTGTCGGGAAAGATTTCATCGGTATGGGATGGGGTCGCGTCCTATCAGGTAGTCGGCGGGGTAACGGCCCACCGAGCCTACGACGGGTAGCCGGCCTGAGAGGGCGACCGGCCACATTGGGACTGAGATACG	0	0	0	0	0	0	0	0	0	0	0	0	0	0	0	0	0	0	0	0	0	0	0	0	0	0	0	0	0	0	0	0	0	0	0	0	0	0	0	0	0	0	0	0	0	0	0	0
>Phy3368	ACGCTGGCGGCGTGCTTAACACATGCAAGTCGAACGGGATCCACCGGGCTTTGCTTGGTGGTGAGAGTGGCGAACGGGTGAGTAATGCGTGACCGACCTGCCCCATACACCGGAATAGCTCCTGGAAACGGGTGGTAATGCCGGATGCTCCAGTTGATCGCATGGTCTTCTGGGAAAGCTTTCGCGGTATGGGATGGGGTCGCGTCCTATCAGCTTGACGGCGGGGTAACGGCCCACCGTGGCTTCGACGGGTAGCCGGCCTGAGAGGGCGACCGGCCACATTGGGACTGAGATACG	0	0	0	0	0	0	0	0	0	0	0	0	0	0	0	0	0	0	0	0	0	0	0	0	0	0	0	0	0	0	0	0	0	0	0	0	0	0	0	0	0	0	0	0	0	0	0	0
>Phy3400	ACGCTGGCGGCGTGCTTAACACATGCAAGTCGAACGGGATCCATCAGGCTTTGCTTGGTGGTGAGAGTGGCGAACGGGCGAGTAATGCGTGACCGACCTGCCCCATACACCGGAATAGCTCCTGGAAACGGGTGGTAATGCCGGATGCTCCAGTTGATCGCATGGTCTTCTGGGAAAGCTTTCGCGGTATGGGATGGGGTCGCGTCCTATCAGCTTGACGGCGGGGTAACGGCCCACCGTGGCTTCGACGGGTAGCCGGCCTGAGAGGGCGACCGGCCACATTGGGACTGAGATACG	0	0	0	0	0	0	0	0	0	0	0	0	0	0	0	0	0	0	0	0	0	0	0	0	0	0	0	0	0	0	0	0	0	0	0	0	0	0	0	0	0	0	0	0	0	0	0	0
>Phy3566	ACGCTGGCGGCGTGCTTAACACATGCAAGTCGAACGGGATCGGCTGGAGCTTGCTCCGGCCGTGAGAGTGGCGAACGGGTGAGTAATGCGTGACCGACCTGCCCCATACACCGGAATAGCTCCTGGAAACGGGTGGTAATGCCGGATGCTCCAGTTGACCGCATGGTCCTCTGGGAAAGCTTTTGCGGTATGGGATGGGGTCGCGTCCTATCAGCTTGATGGCGGGGTAACGGCCCACCATGGCTTCGACGGGTGGCCGGCCTGAGAGGGCGACCGGCCACATTGGGACTGAGATACG	0	0	0	0	0	0	0	0	0	0	0	0	0	0	0	0	0	0	0	0	0	0	0	0	0	0	0	0	0	0	0	0	0	0	0	0	0	0	0	0	0	0	0	0	0	0	0	0
>Phy3645	ACGCTGGCGGCGTGCTTAACACATGCAAGTCGAACGGGATCGGCTGGAGCTTGCTCCGGCCGTGAGAGTGGCGAACGGGTGAGTAATGCGTGACCGACCTGCCCCATACACCGGAATAGCTCCTGGAAACGGGTGGTAATGCCGGATGCTCCGACATGACGCATGTCGTGTCGGGAAAGATTCTATCGGTATGGGATGGGGTCGCGTCCTATCAGGTAGTCGGCGGGGTAACGGCCCACCGAGCCTACGACGGGTAGCCGGCCTGAGAGGGCGACCGGCCACATTGGGACTGAGATACG	0	0	0	0	0	0	0	0	0	0	0	0	0	0	0	0	0	0	0	0	0	0	0	0	0	0	0	0	0	0	0	0	0	0	0	0	0	0	0	0	0	0	0	0	0	0	0	0
>Phy3828	ACGCTGGCGGCGTGCTTAACACATGCAAGTCGAACGGGATCCCAGGAGCTTGCTCCTGGGTGAGAGTGGCGAACGGGTGAGTAATGCGTGACCGACCTGCCCCATACACCGGAATAGCTCCTGGAAACGGGTGGTAATGCCGGATGCTCCGACATGACGCATGTCGTGTCGGGAAAGATTCATCGGTATGGGATGGGGTCGCGTCCTATCAGCTTGATGGCGGGGTAACGGCCCACCATGGCTTCGACGGGTAGCCGGCCTGAGAGGGCGACCGGCCACATTGGGACTGAGATACG	0	0	0	0	0	0	0	0	0	0	0	0	0	0	0	0	0	0	0	0	0	0	0	0	0	0	0	0	0	0	0	0	0	0	0	0	0	0	0	0	0	0	0	0	0	0	0	0
>Phy3966	ACGCTGGCGGCGTGCTTAACACATGCAAGTCGAACGGGATCCCAGGAGCTTGCTCCTGGGTGAGAGTGGCGAACGGGTGAGTAATGCGTGACCGACCTGCCCCATACACCGGAATAGCTCCTGGAAACGGGTGGTAATGCCGGATGCTCCGACATGACGCATGTCGTGTCGGGAAAGATTCATCGGTATGGGATGGGGTCGCGTCCTATCAGGTAGTCGGCGGGGTAACGGCCCACCGAGCCTACGACGGGTAGCCGGCCTGAGAGGGCGACCGGCCACATTGGGACTGAGATACG	0	0	0	0	0	0	0	0	0	0	0	0	0	0	0	0	0	0	0	0	0	0	0	0	0	0	0	0	0	0	0	0	0	0	0	0	0	0	0	0	0	0	0	0	0	0	0	0
>Phy4118	ACGCTGGCGGCGTGCTTAACACATGCAAGTCGAACGGGATCCATCGGGCTTTGCTTGGTGGTGAGAGTGGCGAACGGGTGAGTAATGCGTGACCGACCTGCCCCATGCACCGGAATAGCTCCTGGAAACGGGTGGTAATGCCGGATGTTCCAGTTGATCGCATGGTCTTCTGGGAAAGCTTTCGCGGTATGGGATGGGGTCGCGTCCTATCATCTTGACGGCGGGGTAACGGCCCACCGTGGCTTCGACGGGTAGCCGGCCTGAGAGGGCGACCGGCCACATTGGGACTGAGATACG	0	0	0	0	0	0	0	0	0	0	0	0	0	0	0	0	0	0	0	0	0	0	0	0	0	0	0	0	0	0	0	0	0	0	0	0	0	0	0	0	0	0	0	0	0	0	0	0
>Phy3132	ACGCTGGCGGCGTGCCTAACACATGCAAGTCGAACGGAGCTATGCGCTGAACGGAGAGCAGCTTGCTGAAGGAAGTTCTTGTATAGCTTAGTGGCGGACGGGTGAGTAATGCGTGACCAACCTGCCCTGTGCACCGGAATAGCTCCTGGAAACGGGTGGTAATACCGGATGCTCCGCCCCACCGCATGGTGGGGTGGGAAATGCTTTTTGCGGCATGGGATGGGGTCGCGTCCTATCAGCTTGTTGGCGGGGTGATGGCCCACCAAGGCGTTGACGGGTAGCCGGCCTGAGAGGGTGACCGGCCACATTGGGACTGAGATACG	0	0	0	0	0	0	0	0	0	0	0	0	0	0	0	0	0	0	0	0	0	0	0	0	0	0	0	0	0	0	0	0	0	0	0	0	0	0	0	0	0	0	0	0	0	0	0	0
>Phy4090	ACGCTGGCGGCGTGCTTAACACATGCAAGTCGAACGGGATCCCAGGAGCTTGCTCCTGGGTGAGAGTGGCGAACGGGTGAGTAATGCGTGACCGACCTGCCCCATACACCGGAATAGCTCCTGGAAACGGGTGGTAATGCCGGATGCTCCAGTTGGATGCATGTCCTTCTGGGAAAGATTCATCGGTATGGGATGGGCTCGCGTCCGATTAGCTAGTTGGCGGGGTAACGGCCCACCAAGGCTACGATCGGTAGGGGTTCTGAGAGGAAGGCCCCCCACAATGGGACTGAGACACG	0	0	0	0	0	0	0	0	0	0	0	0	0	0	0	0	0	0	0	0	0	0	0	0	0	0	0	0	0	0	0	0	0	0	0	0	0	0	0	0	0	0	0	0	0	0	0	0
>Phy2156	ACGCTGGCGGCACGCTTAACACATGCAAGTCGAACGATTAAAGCACCTTCGGGTGTGTATAGAGTGGCGAACGGCTGAGTAACACGTGGGCAACCTGCCCTTCAGTTTGGAATAGCTACGGGAAACCGTGGGTAATACCGGATGATCCACTTCCCTCGCATGAAGGAAGTGGCAAAGATTTATCGCTGAAGGATGGGCCCGCGGCCTGTTAGCTTGTTGGTGAGGTAACGGCTCACCAAGGCAGTAATGGGTAGCCGGGTTGAGAGACCGACCGGCCAGATTGGGACTGAGACACG	0	0	0	0	0	0	0	0	0	0	0	0	0	0	0	0	0	0	0	0	0	0	0	0	0	0	0	0	0	0	0	0	0	0	0	0	0	0	0	0	0	0	0	0	0	0	0	0
>Phy3860	ACGCTGGCGGCGTGCTTAACACATGCAGGTCGAACGCTGAAGACCTGGCTTTTGTTGGGTTGGATGAGTGGCGAACGGCTGAGTAACACGTGGGCAACCTGCCCCTCTCATTGGGATAGCCACGGGAAACCGTGGATAATACCGAATACTTCGAGTCTCCCGCATGGAAGACTCGAGAAAGCTCCGGCGGAGAGGGATGGGCCCGCGGCCTGTTAGCTTGTTGGTGGGGTAACGGCCTACCAAGGCAATGATGGGTAGCTGGGTTGAGAGACCGACCAGCCACACTGGAACTGAGACACG	0	0	0	0	0	0	0	0	0	0	0	0	0	0	0	0	0	0	0	0	0	0	0	0	0	0	0	0	0	0	0	0	0	0	0	0	0	0	0	0	0	0	0	0	0	0	0	0
>Phy1254	ACGCTGGCGGCGCGCCTAACACATGCAAGTCGAACGATTAAAGCACCTTCGGGTGTGTATAAAGTGGCGAACGGCTGAGTAACACGTGGGCAACCTGCCCCTCTCATTGGGATAGCCACGGGAAACCGTGGATAATACCGAATACTTCGGGACTTCCGCATGGAAGACTCGAGAAAGCTCCGGCGGAGAGGGATGGGCCCGCGGCCTGTTAGCTTGTTGGTGGGGTAACGGCCTACCAAGGCAATGATGGGTAGCTGGGTTGAGAGACCGACCAGCCAGATTGGGACTGAGACACG	0	0	0	0	0	0	0	0	0	0	0	0	0	0	0	0	0	0	0	0	0	0	0	0	0	0	0	0	0	0	0	0	0	0	0	0	0	0	0	0	0	0	0	0	0	0	0	0
>Phy4411	ACGCTGGCGGCGCGCCTAACACATGCAAGTCGAACGGTTAAAGCATCTTCGGATGTGTATAAAGTGGCGAACGGCTGAGTAACACGTGGGCAACCTGCCCTTTGCACTGGGATAGCCTCGGGAAACCGAGGTTAATACCGGATACTCCATATTTGTCGCATGGCGAATATGGGAAAGCTCCGGCGGCAAAGGATGGGCCCGCGGCCTGTTAGCTAGTTGGTGGGGTAGTGGCCTACCAAGGCAATGATGGGTAGCCGGGTTGAGAGACCGACCGGCCAGATTGGGACTGAGACACG	0	0	0	0	0	0	0	0	0	0	0	0	0	0	0	0	0	0	0	0	0	0	0	0	0	0	0	0	0	0	0	0	0	0	0	0	0	0	0	0	0	0	0	0	0	0	0	0
>Phy380	ACGCTGGCGGCGCGCCTAACACATGCAAGTCGAACGGCACCCCTCTCCGGAGGGAAGCGAGTGGCGAACGGCTGAGTAACACGTGGAGAACCTGCCCCCTCCCCCGGGATAGCCGCCCGAAAGGACGGGTAATACCGGATACCCCGGGGTGCCGCATGGCACCCCGGCTAAAGCCCCGACGGGAGGGGATGGCTCCGCGGCCCATCAGGTAGACGGCGGGGTGACGGCCCACCGTGCCGACAACGGGTAGCCGGGTTGAGAGACCGACCGGCCAGATTGGGACTGAGACACG	0	0	0	0	0	0	0	0	0	0	0	0	0	0	0	0	0	0	0	0	0	0	0	0	0	0	0	0	0	0	0	0	0	0	0	0	0	0	0	0	0	0	0	0	0	0	0	0
>Phy488	ACGCTGGCGGCGCGCCTAACACATGCAAGTCGAACGGCACCCACCTTCGGGTGGAAGCGAGTGGCGAACGGCTGAGTAACACGTGGAGAACCTGCCCCCTCCCCCGGGATAGCCGCCCGAAAGGACGGGTAATACCGGATACCCCGGGGTGCCGCATGGCACCCCGGCTAAAGCCCCGACGGGAGGGGATGGCTCCGCGGCCCATCAGGTAGACGGCGGGGTGACGGCCCACCGTGCCGACAACGGGTAGCCGGGTTGAGAGACCGACCGGCCAGATTGGGACTGAGACACG	0	0	0	0	0	0	0	0	0	0	0	0	0	0	0	0	0	0	0	0	0	0	0	0	0	0	0	0	0	0	0	0	0	0	0	0	0	0	0	0	0	0	0	0.157629	0	0	0	0
>Phy550	ACGCTGGCGGCGCGCCTAACACATGCAAGTCGAACGGCACCTGCCCTCGGGCAGAAGCGAGTGGCGAACGGCTGAGTAACACGTGGAGAACCTGCCCCCTCCCCCGGGATAGCCGCCCGAAAGGACGGGTAATACCGGATACCCCGGGGTGCCGCATGGCACCCCGGCTAAAGCCCCGACGGGAGGGGATGGCTCCGCGGCCCATCAGGTAGACGGCGGGGTGACGGCCCACCGTGCCGACAACGGGTAGCCGGGTTGAGAGACCGACCGGCCAGATTGGGACTGAGACACG	0	0	0	0	0	0	0	0	0	0	0	0	0	0	0	0	0	0	0	0	0	0	0	0	0	0	0	0	0	0	0	0	0	0	0	0	0	0.220681	0	0	0	0	0	0.598991	0	0	0	0
>Phy702	ACGCTGGCGGCGCGCCTAACACATGCAAGTCGAACGGCACCTATCTTCGGGTAGAAGCGAGTGGCGAACGGCTGAGTAACACGTGGAGAACCTGCCCCCTCCCCCGGGATAGCCGCCCGAAAGGACGGGTAATACCGGATACCCCGGGGTGCCGCATGGCACCCCGGCTAAAGCCCCGACGGGAGGGGATGGCTCCGCGGCCCATCAGGTAGACGGCGGGGTGACGGCCCACCGTGCCGACAACGGGTAGCCGGGTTGAGAGACCGACCGGCCAGATTGGGACTGAGACACG	0	0	0	0	0	0	0	0	0	0	0	0	0	0	0	0	0	0	0	0	0	0	0	0	0	0	0	0	0	0	0	0	0	0	0	0	0	0	0	0	0	0	0	0	0	0	0	0
>Phy799	ACGCTGGCGGCGCGCCTAACACATGCAAGTCGAACGGCACCCCTCTCCGGAGGGAAGCGAGTGGCGAACGGCTGAGTAACACGTGGAGAACCTGCCCCCTCCCCCGGGATAGCCGCCCGAAAGGACGGGTAATACCGGATACCCCCGGGCGCCGCATGGCGCCCGGGCTAAAGCCCCGACGGGAGGGGATGGCTCCGCGGCCCATCAGGTAGACGGCGGGGTGACGGCCCACCGTGCCGACAACGGGTAGCCGGGTTGAGAGACCGACCGGCCAGATTGGGACTGAGACACG	0	0	0	0	0	0	0	0	0	0	0	0	0	0	0	0	0	0	0	0	0	0	0	0	0	0	0	0	0	0	0	0	0	0	0	0	0	0	0	0	0	0	0	0	0	0	0	0
>Phy867	ACGCTGGCGGCGCGCCTAACACATGCAAGTCGAACGGCACCTATCTTCGGATAGAAGCGAGTGGCGAACGGCTGAGTAACACGTGGAGAACCTGCCCCCTCCCCCGGGATAGCCGCCCGAAAGGACGGGTAATACCGGATACCCCGGGGTGCCGCATGGCACCCCGGCTAAAGCCCCGACGGGAGGGGATGGCTCCGCGGCCCATCAGGTAGACGGCGGGGTGACGGCCCACCGTGCCGACAACGGGTAGCCGGGTTGAGAGACCGACCGGCCAGATTGGGACTGAGACACG	0	0	0	0	0	0	0	0	0	0	0	0	0	0	0	0	0	0	0	0	0	0	0	0	0	0	0	0	0	0	0	0	0	0	0	0	0	0	0	0	0	0	0	0	0	0	0	0
>Phy1153	ACGCTGGCGGCGCGCCTAACACATGCAAGTCGAACGGCACCTATCTTCGGATAGAAGCGAGTGGCGAACGGCTGAGTAACACGTGGAGAACCTGCCCCCTCCCCCGGGATAGCCGCCCGAAAGGACGGGTAATACCGGATACCCCGGGGTGCCGCATGGCACCCCGGCTAAAGCCCCGACGGGAGGGGATGGCTCCGTGGCCCATCAGGTAGACGGCGGGGTGACGGCCCACCGTGCCGACAACGGGTAGCCGGGTTGAGAGACCGACCGGCCAGATTGGGACTGAGACACG	0	0	0	0	0	0	0	0	0	0	0	0	0	0	0	0	0	0	0	0	0	0	0	0	0	0	0	0	0	0	0	0	0	0	0	0	0	0	0	0	0	0	0	0	0	0	0	0
>Phy1206	ACGCTGGCGGCGCGCCTAACACATGCAAGTCGAACGGCACCTATCTTCGGATAGAAGCGAGTGGCGAACGGCTGAGTAACACGTGGAGAACCTGCCCCCTCCCCCGGGATAGCCGCCCGAAAGGACGGGTAATACCGGATACCCCCGGGCGCCGCATGGCGCCCGGGCTAAAGCCCCGACGGGAGGGGATGGCTCCGCGGCCCATCAGGTAGACGGCGGGGTGACGGCCCACCGTGCCGACAACGGGTAGCCGGGTTGAGAGACCGACCGGCCAGATTGGGACTGAGACACG	0	0	0	0	0	0	0	0	0	0	0	0	0	0	0	0	0	0	0	0	0	0	0	0	0	0	0	0	0	0	0	0	0	0	0	0	0	0	0	0	0	0	0	0	0	0	0	0
>Phy1628	ACGCTGGCGGCGCGCCTAACACATGCAAGTCGAACGGCACCCACCTCCGGGTGGAAGCGAGTGGCGAACGGCTGAGTAACACGTGGAGAACCTGCCCCCTCCCCCGGGATAGCCGCCCGAAAGGACGGGTAATACCGGATACCCCGGGGTGCCGCATGGCACCCCGGCTAAAGCCCCGACGGGAAGGGATGGCTCCGCGGCCCATCAGGTAGACGGCGGGGTGACGGCCCACCGTGCCGACAACGGGTAGCCGGGTTGAGAGACCGACCGGCCAGATTGGGACTGAGACACG	0	0	0	0	0	0	0	0	0	0	0	0	0	0	0	0	0	0	0	0	0	0	0	0	0	0	0	0	0	0	0	0	0	0	0	0	0	0	0	0	0	0	0	0	0	0	0	0
>Phy1647	ACGCTGGCGGCGCGCCTAACACATGCAAGTCGAACGGCACCCCTCTCCGGAGGGAAGCGAGTGGCGAACGGCTGAGTAACACGTGGAGAACCTGCCCCCTCCCCCGGGATAGCCGCCCGAAAGGACGGGTAATACCGGATACCCCCGGGCGCCGCATGGCGCCCGGGCTAAAGCCCCGACGGGAGGGGATGGCTCCGCGGCCCATCAGGTAGACGGCGGGGTGACGGCCCACCGTGCCGACAACGGGTAGCCGGGTTGAGAGACCGACCGGCCGGATTGGGACTGAGACACG	0	0	0	0	0	0	0	0	0	0	0	0	0	0	0	0	0	0	0	0	0	0	0	0	0	0	0	0	0	0	0	0	0	0	0	0	0	0	0	0	0	0	0	0	0	0	0	0
>Phy2623	ACGCTGGCGGCGCGCCTAACACATGCAAGTCGAACGGCACCCCTCTCCGGAGGGAAGCGAGTGGCGAACGGCTGAGTAACACGTGGAGAACCTGCCCCCTCCCCCGGGATAGCCGCCCGAAAGGACAGGTAATACCGGATACCCCGGGGTGCCGCATGGCGCCCCGGCTAAAGCCCCGACGGGAGGGGATGGCTCCGCGGCCCATCAGGTAGACGGCGGGGTGACGGCCCACCGTGCCGACAACGGGTAGCCGGGTTGAGAGACCGACCGGCCAGATTGGGACTGAGACACG	0	0	0	0	0	0	0	0	0	0	0	0	0	0	0	0	0	0	0	0	0	0	0	0	0	0	0	0	0	0	0	0	0	0	0	0	0	0	0	0	0	0	0	0	0	0	0	0
>Phy2834	ACGCTGGCGGCGCGCCTAACACATGCAAGTCGAACGGCACCCCTCTCCGGAGGGAAGCGAGTGGCGAACGGCTGAGTAATACGTGGAGAACCTGCCCCCTCCCCCGGGATAGCCGCCCGAAAGGACGGGTAATACCGGATACCCCCGGGCGCCGCATGGCGCCCGGGCTAAAGCCCCGACGGGAGGGGATGGCTCCGCGGCCCATCAGGTAGACGGCGGGGTGACGGCCCACCGTGCCGACAACGGGTAGCCGGGTTGAGAGACCGACCGGCCAGATTGGGACTGAGACACG	0	0	0	0	0	0	0	0	0	0	0	0	0	0	0	0	0	0	0	0	0	0	0	0	0	0	0	0	0	0	0	0	0	0	0	0	0	0	0	0	0	0	0	0	0	0	0	0
>Phy2836	ACGCTGGCGGCGCGCCTAACACATGCAAGCCGAACGGCACCTGCCCTCAGGCAGAAGCGAGTGGCGAACGGCTGAGTAACACGTGGAGAACCTGCCCCCTCCCCCGGGATAGCCGCCCGAAAGGACGGGTAATACCGGATACCCCGGGGTGCCGCATGGCACCCCGGCTAAAGCCCCGACGGGAGGGGATGGCTCCGCGGCCCATCAGGTAGACGGCGGGGTGACGGCCCACCGTGCCGACAACGGGTAGCCGGGTTGAGAGACCGACCGGCCAGATTGGGACTGAGACACG	0	0	0	0	0	0	0	0	0	0	0	0	0	0	0	0	0	0	0	0	0	0	0	0	0	0	0	0	0	0	0	0	0	0	0	0	0	0	0	0	0	0	0	0.189155	0	0	0	0
>Phy2968	ACGCTGGCGGCGCGCCTAACACATGCAAGTCGAACGGCACCCATCTTCGGATGGAAGCGAGTGGCGAACGGCTGAGTAACACGTGGAGAACCTGCCCCCTCCCCCGGGATAGCCGCCCGAAAGGACGGGTAATACCGGATACCCCGGGGTGCCGCATGGCACCCCGGCTAAAGCCCCGACGGGAGGGGATGGCTCCGCGGCCCATCAGGTAGACGGCGGGGTGACGGCCCACCGTGCCGACAACGGGTAGCCGGGTTGAGAGACCGACCGGCCAGATTGGGACTGAGACACG	0	0	0	0	0	0	0	0	0	0	0	0	0	0	0	0	0	0	0	0	0	0	0	0	0	0	0	0	0	0	0	0	0	0	0	0	0	0	0	0	0	0	0	0	0	0	0	0
>Phy3211	ACGCTGGCGGCGCGCCTAACACATGCAAGTCGAACGGCACCCCTCTCCGGAGGGAAGCGAGTGGCGAACGGCTGAGTAACACGTGGAGAACCTGCCCCCTCCCCCGGGATAGCCGCCCGAAAGGACGGGTAATACCGGATACCCCCGGGCGCCGCATGGCGCCCGGGCTAAAGCCCCGACGGGAGGGGATGGCTCCGCGGCCCATCTGGTAGACGGCGGGGTGACGGCCCACCGTGCCGACAACGGGTAGCCGGGTTGAGAGACCGACCGGCCAGATTGGGACTGAGACACG	0	0	0	0	0	0	0	0	0	0	0	0	0	0	0	0	0	0	0	0	0	0	0	0	0	0	0	0	0	0	0	0	0	0	0	0	0	0	0	0	0	0	0	0	0	0	0	0
>Phy3759	ACGCTGGCGGCGCGCCTAACACATGCAAGTCGAACGGCACCCACCTCCGGGTGGAAGCGAGTGGCGAACGGCTGAGTAACACGTGGAGAACCTGCCCCCTCCCCCGGGATAGCCGCCCGAAAGGACGGGTAATACCGGATACCCCCGGGTGCCGCATGGCGCCCGGGCTAAAGCCCCGACGGGAGGGGATGGCTCCGCGGCCCATCAGGTAGACGGCGGGGTGACGGCCCACCGTGCCGACAACGGGTAGCCGGGTTGAGAGACCGACCGGCCAGATTGGGACTGAGACACG	0	0	0	0	0	0	0	0	0	0	0	0	0	0	0	0	0	0	0	0	0	0	0	0	0	0	0	0	0	0	0	0	0	0	0	0	0	0	0	0	0	0	0	0	0	0	0	0
>Phy3931	ACGCTGGCGGCGCGCCTAACACATGCAAGTCGAACGGCACCTGCCTTCGGGCAGAAGCGAGTGGCGAACGGCTGAGTAACACGTGGAGAACCTGCCCCCTCCCCCGGGATAGCCGCCCGAAAGGACGGGTAATACCGGATACCCCGGGGTGCCGCATGGCACCCCGGCTAAAGCCCCGACGGGAGGGGATGGCTCCGCGGCCCATCAGGTAGACGGCGGGGTGACGGCCCACCGTGCCGACAACGGGTAGCCGGGTTGAGAGACCGACCGGCCAGATTGGGACTGAGACACG	0	0	0	0	0	0	0	0	0	0	0	0	0	0	0	0	0	0	0	0	0	0	0	0	0	0	0	0	0	0	0	0	0	0	0	0	0	0	0	0	0	0	0	0	0	0	0	0
>Phy4398	ACGCTGGCGGCGCGCCTAACACATGCAAGTCGAACGGCACCCCTCCTCGGAGGGAAGCGAGTGGCGAACGGCTGAGTAACACGTGGAGAACCTGCCCCCTCCTCGGGGATAGCCGCGGGAAACCGCGGGTAAAACCCGATGACCCCGACGGGCCGCATGGCCCGCCGGGCAAATCTCCGGAGGGAGGGGATGGCTCCGCGGCCCATCAGGTAGACGGCGGGGTGACGGCCCACCGTGCCGACAACGGGTAGCCGGGTTGAGAGACCGACCGGCCAGATTGGGACTGAGACACG	0	0	0	0	0	0	0	0	0	0	0	0	0	0	0	0	0	0	0	0	0	0	0	0	0	0	0	0	0	0	0	0	0	0	0	0	0	0	0	0	0	0	0	0	0	0	0	0
>Phy2825	ACGCTAGCTACAGGCTTAACACATGCAAGTCGCGGGGTAACATCTGGTAGAGCTTGCTCTTCCAGGATGACGACCGGCGCACGGGTGAGTAACACGTGACCAACCTGCCCCTTGCTCCGGGACAACCCAGGGAAACCTCGGCTAATACCGGATACTCCGCGCAGCCCGCATGGGAGGCGCGGGAAAGCCCAGACGGCAAGGGATGGGGTCGCGGCCCATTAGGTAGACGGCGGGGTAACGGCCCACCGTGCCCGCGATGGGTAGCCGGGTTGAGAGACCGATCGGCCACATTGGGACTGAGACACG	0	0	0	0	0	0	0	0	0	0	0	0	0	0	0	0	0	0	0	0	0	0	0	0	0	0	0	0	0	0	0	0	0	0	0	0	0	0	0	0	0	0	0	0	0	0	0	0
>Phy1562	ACGCTGGCGGCGTGCTTAACACATGCAAGTCGAACGATTAACCCGCCCTCGGGCGGTTATAGAGTGGCGAACGGGTGAGTAACACGTGACCAACCTGCCCCTTGCTCCGGGACAACCCAGGGAAACCTCGGCTAATACCGGATACTCCGCGCAGCCCGCATGGGAGGCGCGGGAAAGCCCAGACGGCAAGGGATGGGGTCGCGGCCCATTAGGTAGACGGCGGGGTAACGGCCCACCGTGCCCGCGATGGGTAGCCGGGTTGAGAGACCGATCGGCCACATTGGGACTGAGATACG	0	0	0	0	0	0	0	0	0	0	0	0	0	0	0	0	0	0	0	0	0	0	0	0	0	0	0	0	0	0	0	0	0	0	0	0	0	0	0	0	0	0	0	0	0	0	0	0
>Phy957	ACGCTGGCGGCGTGCCTAACACATGCAAGTCGAACGGTTAAACCGCCCTTCGGGGCGGACATACAGTGGCGAACGGGTGAGTAACACGTGACCAACCTGCCCCGCACCCCGGGACAACCGCCGGAAACGGCGGCTAATACCGGATACTCTCCGAGGCGCGCATGCGCCACGGAGGAAAGCTCCGACGGTGCGGGATGGGGTCGCGGCCCATTAGGTAGTAGGCGGGGCAACGGCCCACCTAGCCTGCGATGGGTAGCCGGCCTGAGAGGGCGATCGGCCACATTGGGACTGAGATACG	0	0	0	0	0	0	0	0	0	0	0	0	0	0	0	0	0	0	0	0	0	0	0	0	0	0	0	0	0	0	0	0	0	0	0	0	0	0	0	0	0	0	0	0	0	0	0	0
>Phy943	ACGCTGGCGGCGTGCCTAACACATGCAAGTCGAACGGTTAAGCCGGCTTCGGCCGGGAATACAGTGGCGAACGGGTGAGTAACACGTGACCAACCTGCCCCCCGCTCCGGGACAACCGCTGGAAACGGCGGCTAATACCGGGTACTCCGCGGGCCCCGCATGGGGCCGGCGGGAAAGCCCAGGCGGCGGGGGATGGGGTCGCGGCCCATTAGGTAGTAGGCGGGGTAGAGGCCCACCTAGCCGACGATGGGTAGCCGGACTGAGAGGTCGACCGGCCACATTGGGACTGAGATACG	0	0	0	0	0	0	0	0	0	0	0	0	0	0	0	0	0	0	0	0	0	0	0	0	0	0	0	0	0	0	0	0	0	0	0.0315259	0	0	0	0	0	0	0	0	0	0	0	0	0
>Phy1990	ACGCTGGCGGCGTGCCTAACACATGCAAGTCGAACGGTTAAACCGCCCTCGGGCGGACATACAGTGGCGAACGGGTGAGTAACACGTGACCAACCTGCCCCGCGCTCCGGGACAACCGCTGGAAACGGCGGCTAATACCGGATACTCCGCGGCCCCCGCATGGGGGCGGCGGGAAAGCCCCGACGGCGCGGGATGGGGTCGCGGCCCATTAGGTAGTAGGCGGGGTAGAGGCCCACCTAGCCGACGATGGGTAGCCGGACTGAGAGGTCGATCGGCCACATTGGGACTGAGATACG	0	0	0	0	0	0	0	0	0	0	0	0	0	0	0	0	0	0	0	0	0	0	0	0	0	0	0.0315259	0	0	0	0	0	0	0	0	0	0	0	0	0	0	0	0	0	0	0	0	0
>Phy4483	ACGCTGGCGGCGTGCCTAACACATGCAAGTCGAACGGTTAAGCCGGCTTCGGCCGGGTATAGAGTGGCGAACGGGTGAGTAACACGTGACCAACCTGCCCCCCGCTCCGGGACAACCGCTGGAAACGGCGGCTAATACCGGGTACTCCGCGGGCCCCGCATGGGGCCGGCGGGAAAGCCCAGGCGGCGGGGGATGGGGTCGCGGCCCATTAGGTAGTAGGCGGGGTAGAGGCCCACCTAGCCGACGATGGGTAGCCGGACTGAGAGGTCGACCGGCCACACTGGGACTGAGACACG	0	0	0	0	0	0	0	0	0	0	0	0	0	0	0	0	0	0	0	0	0	0	0	0	0	0	0	0	0	0	0	0	0	0	0	0	0	0	0	0	0	0	0	0	0	0	0	0
>Phy523	ACGCTGGCGGCGCGCCTAACACATGCAAGTCGAACGGGAAGCGGGGCCTCCGGGCCCCGCCGAGAGTGGCGAACGGCTGAGTAACACGTGGGCAACCTGCCCCCTCCACCGGGACAGCCTCGGGAAACCGTGGGTAATACCGGATACTCCGGGACGGCCGCATGGCCGGCCCGGGAAAGCCCAGACGGGAGGGGATGGGCCCGCGGCCTGTTAGCTAGTCGGCGGGGTAACGGCCCACCGAGGCGATTATGGGTAGCCGGGTTGAGAGACCGACCGGCCAGATTGGGACTGAGACACG	0	0	0	0	0	0	0	0	0	0	0	0	0	0	0	0	0	0	0	0	0	0	0	0	0	0	0	0	0	0	0	0	0	0	0	0	0	0	0	0	0	0	0	0	0	0	0	0
>Phy537	ACGCTGGCGGCGCGCCTAACACATGCAAGTCGAACGAGAAGCACCTCTTCGGAGGTGTGGATAGTGGCGAACGGCTGAGTAACACGTGGGCAACCTGCCCCTCTCATCGGGATAGCCTCGGGAAACCGGGGATAATACCGGATACTCCGACGCTTTCGCATGGAAGCGTTGGGAAAGCTCTGGCGGAGAGGGATGGGCCCGCGGCCTGTTAGCTAGTTGGCGGGGTAACGGCCCACCAAGGCTTCTATGGGTAGCCGGGTTGAGAGACCGACCGGCCAGATTGGGACTGAGACACG	0	0	0	0	0	0	0	0	0	0	0	0	0	0	0	0	0	0	0	0	0	0	0	0	0	0	0	0	0	0	0	0	0	0	0	0	0	0	0	0	0	0	0	0	0	0	0	0
>Phy2486	ACGCTGGCGGCGCGCCTAACACATGCAAGTCGAACGGTTAAGACGCACTTCGGTGCGTGAATAGAGTGGCGAACGGCTGAGTAACACGTGGGCAACCTGCCCCCCGCACCGGGATAGCCTCGCGAAAGCGTGATTAATACCGGGTACTCCGGCACCACCGCATGGCGGTGCCGGGAGAGCGTTAGCGGCGGGGGATGGGCCCGCGGCCTGTTAGCTAGTTGGCGGGGCAACGGCCCACCAAGGCGATTATGGGTAGCCGGGTTGAGAGACCGACCGGCCAGATTGGGACTGAGACACG	0	0	0	0	0	0	0	0	0	0	0	0	0	0	0	0	0	0	0	0	0	0	0	0	0	0	0	0	0	0	0	0	0	0	0	0	0	0	0	0	0	0	0	0	0	0	0	0
>Phy2632	ACGCTGGCGGCGCGCCTAACACATGCAAGTCGAACGGTTAAGACGCCTTCGGGCGTGTATAAAGTGGCGAACGGCTGAGTAACACGTGGGCAACCTGCCCCTCGCACCGGGACAGCCTCGGGAAACCGTGGTTAATACCGGATACTCCGCGCACCCCGCATGGGGCGCGCGGGAAAGCCCAGACGGCGAGGGATGGGCCCGCGGCCTGTTAGCTAGTTGGTGGGGCAACGGCCCACCAAGGCGATGATGGGTAGCCGGGTTGAGAGACCGACCGGCCAGATTGGGACTGAGACACG	0	0	0	0	0	0	0	0	0	0	0	0	0	0	0	0	0	0	0	0	0	0	0	0	0	0	0	0	0	0	0	0	0	0	0	0	0	0	0	0	0	0	0	0	0	0	0	0
>Phy3305	ACGCTGGCGGCGCGCCTAACACATGCAAGTCGAACGGTTAAGGCGCCCTTCGGGGCGCGCATAGAGTGGCGAACGGCTGAGTAACACGTGGGCAACCTGCCCTCCGCACCGGGACAGCCTCGGGAAACCGTGGGTAATACCGGGTACTCCGCCACCCCCGCATGGGGGAGGCGGGAGAGCGTATGCGGCGGGGGATGGGCCCGCGGCCTGTTAGCTAGTTGGCGGGGCAACGGCCCACCAAGGCGATTATGGGTAGCTGGGTTGAGAGACCGACCAGCCAGATTGGGACTGAGACACG	0	0	0	0	0	0	0	0	0	0	0	0	0	0	0	0	0	0	0	0	0	0	0	0	0	0	0	0	0	0	0	0	0	0	0	0	0	0	0	0	0	0	0	0	0	0	0	0
>Phy3307	ACGCTGGCGGCGCGCCTAACACATGCAAGTCGAACGGTTAAGACGCCTTCGGGCGTGTATAAAGTGGCGAACGGCTGAGTAACACGTGGGCAACCTGCCCCTCGCACCGGGACAGCCTCGGGAGACCGTGGTTAATACCGGATACTCCGCGCACCCCGCATGGGGCGCGCGGGAAAGCCCAGACGGCGAGGGATGGGCCCGCGGCCTGTTAGCTAGTTGGTGGGGCAACGGCCCACCAAGGCGATGATGGGTAGCCGGGTTGAGAGACCGACCGGCCAGATTGGGACTGAGACACG	0	0	0	0	0	0	0	0	0	0	0	0	0	0	0	0	0	0	0	0	0	0	0	0	0	0	0	0	0	0	0	0	0	0	0	0	0	0	0	0	0	0	0	0	0	0	0	0
>Phy2937	ACGCTGGCGGCGTGCCTAACACATGCAAGTCGAACGATTAAACCGCCCTCGGGCGGACATAGAGTGGCGAACGGGTGAGTAACACGTGACCAACCTGCCCCGCGCTCCGGGACAACCGCTGGAAACGGCGGCTAATACCGGGTACTCCGGGAGGGCCCCATGGCCCTGCCGGGAAAGCCTTCACGGCGCGGGATGGGGTCGCGGCCCATTAGGTAGTAGGCGGGGTAACGGCCCACCTAGCCCGCGATGGGTAGCCGGACTGAGAGGTCGACCGGCCACATTGGGACTGAGATACG	0	0	0	0	0	0	0	0	0	0	0	0	0	0	0	0	0	0	0	0	0	0	0	0	0	0	0	0	0	0	0	0	0	0	0	0	0	0	0	0	0	0	0	0	0	0	0	0
>Phy2220	ACGCTGGCGGCGTGCTTAACACATGCAAGTCGAACGATTAAACCGCCCTCGGGCGGAAATAGAGTGGCGAACGGGTGAGTAACACGTGACCAACCTGCCCCGCGCTCCGGGACAACCGCTGGAAACGGCGGCTAATACCGGATACTCCGGCCAGCCCGCATGGGCCGGCCGGGAAAGCCTTCACGGCGCGGGATGGGGTCGCGGCCCATTAGGTAGTAGGCGGGGTAACGGCCCACCTAGCCCGCGATGGGTAGCCGGACTGAGAGGTCGACCGGCCACATTGGGACTGAGATACG	0	0	0	0	0	0	0	0	0	0	0	0	0	0	0	0	0	0	0	0	0	0	0	0	0	0	0	0	0	0	0	0.0315259	0	0	0	0	0	0	0	0	0	0	0	0	0	0	0	0
>Phy4402	ACGCTGGCGGCGTGCCTAACACATGCAAGTCGAACGATGAAACCGCCCTCGGGCGGACATGAAGTGGCGAACGGGTGAGTAACACGTGACCGACCTGCCCCCCGCCCAGGGACAGCCCCCCGAAAGGGGGATTAATACCTGGTACTCCGGAAGCGGCGCATGCCGCATCCGGGAAAGCTCTCGCGGCGGGGGATGGGGTCGCGGCCCATCAGGTAGACGGCGGGGCAGAGGCCCACCGTGCCGACGACGGGTAGCCGGGTTGAGAGACCGACCGGCCACATTGGGACTGAGATACG	0	0	0	0	0	0	0	0	0	0	0	0	0	0	0	0	0	0	0	0	0	0	0	0	0	0	0	0	0	0	0	0	0	0	0	0	0	0	0	0	0	0	0	0	0	0	0	0
>Phy1090	ACGCTAGCTACAGGCTTAACACATGCAAGTCGAGGGGCAGCATGGTCTTAGCTTGCTAAGGCCGATGGCGACCGGCGCACGGGTGAGTAACACGTATCCAACCTGCCGTCTACTCTTGGACAGCCCCCCGAAAGGGGGATTAATACCTGGTACTCCGGCAAGGACGCATGTCCTGGCCGGGAAAGCCTTGGCGGCGGGGGATGGGGTCGCGGCCCATCAGGTAGACGGCGGGGCAGAGGCCCACCGTGCCGACGACGGGTAGCCGGGTTGAGAGACCGACCGGCCACATTGGGACTGAGATACG	0	0	0	0	0	0	0	0	0	0	0	0	0	0	0	0	0	0	0	0	0	0	0	0	0	0	0	0	0	0	0	0	0	0	0	0	0	0	0	0	0	0	0	0	0	0	0	0
>Phy2908	ACGCTGGCGGCGCGCCTAACACATGCAAGTCGAACGAGTAAGACGCCTTCGGGCGTGGATAGAGTGGCGAACGGGTGAGTAACACGTGACCAACCTGCCCCCTCCTCCGGGACAACCTCGGGAAACCGAGGCTAATACCGGATACTCCGGGCCCCCCGCATGGGGAGCCCGGGAAAGCCCATGCGGGAGGGGATGGGGTCGCGGCCCATCAGGTAGACGGCGGGGTAACGGCCCACCGTGGCTTCGACGGGTAGCCGACCTGAGAGGGTGATCGGCCACACTGGGACTGAGACACG	0	0	0	0	0	0	0	0	0	0	0	0	0	0	0	0	0	0	0	0	0	0	0	0	0	0	0	0	0	0	0	0	0	0	0	0	0	0	0	0	0	0	0	0.189155	0	0	0	0
>Phy4473	ACGCTGGCGGCGCGCCTAACACATGCAAGTCGAACGAGTAAGACGCCTTCGGGCGTGGATAGAGTGGCGAACGGGTGAGTAACACGTGACCAACCTGCCCCCTCCTCCGGGACAACCTCGGGAAACCGAGGCTAATACCGGATACTCCGGGCCCCCCGCATGGGGGGCCCGGGAAAGCCCTGACGGGAGGGGATGGGGTCGCGGCCCATCAGGTAGACGGCGGGGTAACGGCCCACCGTGCCTACTACGGGTAGCCGGGCTGAGAGGCCGATCGGCCACATTGGGACTGAGACACG	0	0	0	0	0	0	0	0	0	0	0	0	0	0	0	0	0	0	0	0	0	0	0	0	0	0	0	0	0	0	0	0	0	0	0	0	0	0	0	0	0	0	0	0	0	0	0	0
>Phy2314	ACGCTGGCGGCGTGCTTAACACATGCAAGTCGAACGATTAACCCACCTTCGGGTGGTCATAGAGTGGCGAACGGGTGAGTAACACGTGACCAACCTGCCTCATGCATCGGGATAACTGCTGGAAACGGCAGCTAATACCGGATACTCCTGCAACTTCGCATGGAGATGCAAGGAAAGCTTTTGCGGCATGAGATGGGGTCGCGGCCCATTAGGTAGACGGTGAGGTAGTGGCTCACCGTGCCTGCGATGGGTAGCCGGACTGAGAGGTCGATCGGCCACATTGGGACTGAGATACG	0	0	0	0	0	0	0	0	0	0	0	0	0	0	0	0	0	0	0	0	0	0	0	0	0	0	0	0	0	0	0	0	0	0	0	0	0	0	0	0	0	0	0	0	0	0	0	0
>Phy540	ACGCTGGCGGCGTGCTTAACACATGCAAGTCGAACGATTAACCCACCTTCGGGTGGTCATAGAGTGGCGAACGGGTGAGTAACACGTGACCAACCTGCCTCATGCATCGGGATAACTGCTGGAAACGGCAGCTAATACCGGATACTCTTGCAACTTCGCATGGAGATGCAAGGAAAGCTTTTGCGGCATGAGATGGGGTCGCGGCCCATTAGGTAGACGGTGAGGTAGTGGCTCACCGTGCCTGCGATGGGTAGCCGGACTGAGAGGTCGATCGGCCACATTGGGACTGAGATACG	0	0	0	0	0	0	0	0	0	0	0	0	0	0	0	0	0	0	0	0	0	0	0.0315259	0	0	0	0	0	0	0.0315259	0	0	0	0	0	0	0	0	0	0	0.0315259	0	0	0	0	0	0	0
>Phy4151	ACGCTAGCGGCAGGCTTAACACATGCAAGTCGAGGGGCAGCGGGGAGGAAGCTTGCTTTCTCCGCCGGCGACCGGCGCACGGGTGAGTAACACGTGACCAACCTGCCTCATGCATCGGGATAACTGCTGGAAACGGCAGCTAATACCGGATACTCTTGCGACTTCGCATGGAGATGCAAGGAAAGCTTTCGCGGCATGAGATGGGGTCGCGGCCCATTAGGTAGACGGTGAGGTAGTGGCTCACCGTGCCTGCGATGGGTAGCCGGACTGAGAGGTCGATCGGCCACATTGGGACTGAGATACG	0	0	0	0	0	0	0	0	0	0	0	0	0	0	0	0	0	0	0	0	0	0	0	0	0	0	0	0	0	0	0	0	0	0	0	0	0	0	0	0	0	0	0	0	0	0	0	0
>Phy1217	ACGCTGGCGGCGTGCTTAACACATGCAAGTCGAACGATTAACCCACCTTCGGGTGGTCATAGAGTGGCGAACGGGTGAGTAACACGTGACCAACCTGCCTCATGCATCGGGATAACTGCTGGAAACGGCAGCTAATACCGGATACTCTTGCAACTTCGCATGGAGATGCAAGGAAAGCTTTCGCGGCATGAGATGGGGTCGCGGCCCATTAGGTAGACGGTGAGGTAGTGGCTCACCGTGCCTGCGATGGGTAGCCGGACTGAGAGGTCGATCGGCCACATTGGGACTGAGATACG	0	0	0	0	0	0	0	0	0	0	0	0	0	0	0	0	0	0	0	0	0	0	0	0	0	0	0	0	0	0	0	0	0	0	0	0	0	0	0	0	0	0	0	0	0	0	0	0
>Phy433	ACGCTGGCGGCGTGCTTAACACATGCAAGTCGAACGATTAACCCACCTTCGGGTGGTTATAGAGTGGCGAACGGGTGAGTAACACGTGACCAACCTGCCTCATGCATCGGGATAACTGCTGGAAACGGCAGCTAATACCGGATACTCTTGCAACTTCGCATGGAGATGCAAGGAAAGCTTTCGCGGCATGAGATGGGGTCGCGGCCCATTAGGTAGACGGTGAGGTAGTGGCTCACCGTGCCTGCGATGGGTAGCCGGACTGAGAGGTCGATCGGCCACATTGGGACTGAGATACG	0	0	0	0	0	0	0	0	0	0	0	0	0	0	0	0	0	0	0	0	0	0	0	0	0	0	0	0	0	0	0	0	0	0	0	0	0	0	0	0	0	0	0	0	0	0	0	0
>Phy298	ACGCTGGCGGCGTGCCTAACACATGCAAGTCGAACGAATAACCCGCCTTCGGGCGGTCATAGAGTGGCGAACGGGTGAGTAACACGTGACCAACCTGCCCCGCACCCCGGGACAACCGCCGGAAACGGCGGCTAATACCGGATACTCCGGGCCTCGCGCATGCGCGGCCCGGGAAAGCCCAGACGGTGCGGGATGGGGTCGCGGCCCATTAGGTAGTAGGCGGGGCAACGGCCCACCTAGCCTGCGATGGGTAGCCGGCCTGAGAGGGCGATCGGCCACATTGGGACTGAGATACG	0	0	0	0	0	0	0	0	0	0	0	0	0	0	0	0	0	0	0	0	0	0	0	0	0	0	0.0315259	0	0	0	0	0	0	0	0.0315259	0	0	0	0	0	0	0	0	0	0	0	0	0
>Phy4497	ACGCTGGCGGCGTGCCTAACACATGCAAGTCGAACGAATAACCCGCCTTCGGGCGGTCATAGAGTGGCGAACGGGTGAGTAACACGTGACCAACCTGCCCCGCACCCCGGGACAACCGCCGGAAACGGCGGCTAATACCGGATACTCCGGGCCTCGCGCATGCGCGGCCCGGGAAAGCCCAGACGGTGCGGGATGGGGTCGCGGCCCATTAGGTAGTAGGCGGGGCAACGGCCCACCTAGCCTGCGATGGGTAGCCGGCCTGAGAGGGCGATCGGCCACATTGGGACTGAGACACG	0	0	0	0	0	0	0	0	0	0	0	0	0	0	0	0	0	0	0	0	0	0	0	0	0	0	0	0	0	0	0	0	0	0	0	0	0	0	0	0	0	0	0	0	0	0	0	0
>Phy342	ACGCTGGCGGCGTGCCTAACACATGCAAGTCGAACGATTAAACCGCCCTCGGGCGGACATAGAGTGGCGAACGGGTGAGTAACACGTGACCAACCTGCCCCGCGCTCCGGGACAACCGCTGGAAACGGCGGCTAATACCGGATACTCCGGGAGGGCCCCATGGCCCTGCCGGGAAAGCCGAGACGGCGCGGGATGGGGTCGCGGCCCATTAGGTAGACGGCGGGGTAACGGCCCACCGTGCCCGCGATGGGTAGCCGGACTGAGAGGTCGACCGGCCACATTGGGACTGAGATACG	0	0	0	0	0	0	0	0	0	0	0	0	0	0	0	0	0	0	0	0	0	0.0315259	0.0945776	0	0	0	0	0	0	0.0315259	0	0	0	0	0.0945776	0	0	0	0	0	0	0	0	0	0	0	0	0.0315259
>Phy3552	ACGCTGGCGGCGTGCCTAACACTTGCAAGTCGAACGATTAAACCGCCCTCGGGCGGACATAGAGTGGCGAACGGGTGAGTAACACGTGACCAACCTGCCCCGCGCTCCGGGACAACCGCTGGAAACGGCGGCTAATACCGGGTACTCCGGGAGGGCCCCATGGCCCTGCCGGGAAAGCCGAGACGGCGCGGGATGGGGTCGCGGCCCATTAGGTAGACGGCGGGGTAACGGCCCACCGTGCCCGCGATGGGTAGCCGGACTGAGAGGTCGACCGGCCACATTGGGACTGAGATACG	0	0	0	0	0	0	0	0	0	0	0	0	0	0	0	0	0	0	0	0	0	0	0	0	0	0	0	0	0	0	0	0	0	0	0	0	0	0	0	0	0	0	0	0	0	0	0	0
>Phy2931	ACGCTGGCGGCGTGCTTAACACATGCAAGTCGAACGATTAAAGCGCCTTCGGGCGTGTATAGAGTGGCGAACGGGTGAGTAACACGTGATCAACCTGCCTCGCACACCGGGATAACTACTGGAAACGGTAGCTAATACCGGATACTATCCGAACCTCGCATGAGGAGCGGATGAAAGCTTTTGCGGTGCGAGATGGGGTCGCGGCCCATTAGGTAGACGGCGGGGTAACGGCCCACCGTGCCTGCGATGGGTAGCCGGACTGAGAGGTCGATCGGCCACATTGGGACTGAGATACG	0	0	0	0	0	0	0	0	0	0	0	0	0	0	0	0	0	0	0	0	0	0	0	0	0	0	0	0	0	0	0	0	0	0	0	0	0	0	0	0	0	0	0	0	0	0	0	0
>Phy467	ACGCTGGCGGCGTGCCTAACACATGCAAGTCGAACGATTAAACCGCCCTCGGGCGGACATAGAGTGGCGAACGGGTGAGTAACACGTGACCAACCTGCCCCGCGCTCCGGGACAACCGCTGGAAACGGCGGCTAATACCGGGTACTCCGGGAGGGCCCCATGGCCCTGCCGGGAAAGCCGAGACGGCGCGGGATGGGGTCGCGGCCCATTAGGTAGACGGCGGGGTAACGGCCCACCGTGCCCGCGATGGGTAGCCGGACTGAGAGGTCGACCGGCCACATTGGGACTGAGATACG	0	0	0	0	0	0	0	0	0	0	0	0	0	0	0	0	0	0	0	0	0	0	0	0	0	0	0	0.0630517	0	0	0	0	0	0	0	0	0	0	0	0	0.0315259	0	0	0	0	0	0	0
>Phy403	ACGCTGGCGGCGTGCTTAACACATGCAAGTCGAACGATTAACCCGCCTTCGGGCGGTCATAGAGTGGCGAACGGGTGAGTAACACGTGACCAACCTGCCTCGCACATCGGGATAACTGCCGGAAACGGCAGCTAATACCGGATACTATCCCCCTTCCGCATGGGAGGAGGATGAAAGCTTTCGCGGTGCGAGATGGGGTCGCGGCCCATCAGGTAGTAGGTGGGGCAGCAGCCCACCTAGCCTACGACGGGTAGCCGGACTGAGAGGTCGATCGGCCACATTGGGACTGAGATACG	0	0	0	0	0	0	0	0	0	0	0	0	0	0	0	0	0	0	0	0	0	0	0	0	0	0	0	0	0	0.0315259	0	0	0	0	0	0	0	0	0	0	0	0	0	0	0	0	0	0.0630517
>Phy2139	ACGCTGGCGGCGTGCCTAACACATGCAAGTCGAACGATTAAACCGTCTTCGGACGGATATAGAGTGGCGAACGGGTGAGTAACACGTGACCAACCTGCCCCCTACTCCGGGACAACCTTGGGAAACCGAGGCTAATACCGGATGCTCCCTCCCCTCCGCATGGCGGGGAGGGGAAAGCCCAGACGGTAGGGGATGGGGTCGCGGCCCATCAGGTAGACGGCGGGGTAGCGGCCCACCGTGCTTTCGACGGGTAGCCGGGTTGAGAGACCGACCGGCCACATTGGGACTGAGATACG	0	0	0	0	0	0	0	0	0	0	0	0	0	0	0	0	0	0	0	0	0	0	0	0	0	0	0	0	0	0	0	0	0	0	0	0	0	0	0	0	0	0	0	0.126103	0	0	0	0
>Phy1936	ACGCTGGCGGCGTGCTTAACACATGCAAGTCGAACGACTAAACCGCCCTCGGGCGGACATAGAGTGGCGAACGGGTGAGTAACACGTGACCAACCTGCCCCCCGCTCCGGGATAACGCGGCGAAAGCCGCGCTAATACCGGGTACTCCGGCGAGGCCGCATGGCCCCGCCGGGAAAGCTCCGGCGGCGGGGGATGGGGTCGCGGCCCATCAGGTAGTAGGCGGGGTGACGGCCCACCTAGCTTTCGACGGGTAGCCGGGCTGAGAGGCCGACCGGCCACATTGGGACTGAGATACG	0	0	0	0	0	0	0	0	0	0	0	0	0	0	0	0	0	0	0	0	0	0	0	0	0	0	0	0	0	0	0	0	0	0	0	0	0	0	0	0	0	0	0	0	0	0	0	0
>Phy4491	ACGCTGGCGGCATGCTTAACACATGCAAGTCGAACGGTTAAACCGGCTTCGGCCGGACATACAGTGGCGAACGGGTGAGTAACACGTGACCAACCTGCCCCGCGCCCCGGGACAGCCTCGGGAAACCGGGATTAATACCGGATACTCCCGCAGGGCCGCATGGCCCCGCGGGGAAAGGTCCGCCGGCGCGGGATGGGGTCGCGGCCCATCAGGTAGTGGGTCGGGCAGAGGCCGGCCCAGCCGACGACGGGTAGCCGGGTTGAGAGACCGACCGGCCACATTGGGACTGAGATACG	0	0	0	0	0	0	0	0	0	0	0	0	0	0	0	0	0	0	0	0	0	0	0	0	0	0	0	0	0	0	0	0	0	0	0	0	0	0	0	0	0	0	0	0	0	0	0	0
>Phy2263	ACGCTGGCGGCGTGCCTAACACATGCAAGTCGAACGATGAAACCGCCCTCGGGCGGACATGAAGTGGCGAACGGGTGAGTAACACGTGACCGACCTGCCCCCCGCCCAGGGACAGCCCCCCGAAAGGGGGATTAATACCTGGTACTCCGGAAGCGGCGCATGCCGCGGCCGGGAAAGCTTCTCGCGGCGGGGGATGGGGTCGCGGCCCATCAGGTAGACGGCGGGGTAGAGGCCCACCGTGCCGACGACGGGTAGCCGGGTTGAGAGACCGACCGGCCACATTGGGACTGAGATACG	0	0	0	0	0	0	0	0	0	0	0	0	0	0	0	0	0	0	0	0	0	0	0	0	0	0	0	0	0	0	0	0	0	0	0	0	0	0	0	0	0	0	0	0	0	0	0	0
>Phy3298	ACGCTGGCGGCGTGCCTAACACATGCAAGTCGAACGATGAAACCGCCCTCGGGCGGACATGAAGTGGCGAACGGGTGAGTAACACGTGACCGACCTGCCCCCCGCCCAGGGACAGCCCCCCGAAAGGGGGATTAATACCTGGTACCCCGGAAGCGGCGCATGCCGCATCCGGGAAAGCTCCGGCGGCGGGGGATGGGGTCGCGGCCCATCAGGTAGACGGCGGGGCAGAGGCCCACCGTGCCGACGACGGGTAGCCGGGTTGAGAGACCGACCGGCCACATTGGGACTGAGATACG	0	0	0	0	0	0	0	0	0	0	0	0	0	0	0	0	0	0	0	0	0	0	0	0	0	0	0	0	0	0	0	0	0	0	0	0	0	0	0	0	0	0	0	0	0	0	0	0
>Phy1204	ACGCTGGCGGCGTGCCTAACACATGCAAGTCGAACGATTAAGCCGGCTTCGGCCGGGCATAGAGTGGCGAACGGGTGAGTAACACGTGACCAACCTGCCCCTTGCTCCGGGACAACCGCTGGAAACGGCGGCTAATACCGGATACTCCGCGGGCCCCGCATGGGGCCGGCGGGAAAGCCCCGACGGCAAGGGATGGGGTCGCGGCCCATTAGGTAGTAGGCGGGGTAACGGCCCACCTAGCCCGCGATGGGTAGCCGGCCTGAGAGGGCGATCGGCCACATTGGGACTGAGATACG	0	0	0	0	0	0	0	0	0	0	0	0	0	0	0	0	0	0	0	0	0	0	0	0	0	0	0	0	0	0	0	0	0	0	0	0	0	0	0	0	0	0	0	0	0	0	0	0
>Phy2436	ACGCTGGCGGCGTGCTTAACACATGCAAGTCGAACGATTAACCCGCCCTCGGGCGGTTATAGAGTGGCGAACGGGTGAGTAACACGTGACCAACCTGCCCCTTGCTCCGGGACAACCCAGGGAAACCTCGGCTAATACCGGATACTCCGCGCAGCCCGCATGGGAGGCGCGGGAAAGCCCAGACGGCGAGGGATGGGGTCGCGGCCCATTAGGTAGACGGCGGGGTAACGGCCCACCGTGCCCGCGATGGGTAGCCGGGTTGAGAGACCGATCGGCCACATTGGGACTGAGATACG	0	0	0	0	0	0	0	0	0	0	0	0	0	0	0	0	0	0	0	0	0	0	0	0	0	0	0	0	0	0	0	0	0	0	0	0	0	0	0	0	0	0	0	0	0	0	0	0
>Phy3150	ACGCTGGCGGCGCGCCTAACACATGCAAGTCGAGCGAGAACCAGGGCTTCGGTCCTGGGGAAAGCGGCGAACGGGTGAGTAACACGTGGGTAATCTGCCCTCGGCACCGGGATAGCCCGGGGAAACCCGGATTAATACCGGACGGCCTCACGAGCTCTCGGGCTCGTGCGAAAAGGTGGCTTCGGCTTCCGGCCGAGGACGAGCCCGCGGCCGATTAGCTTGTTGGTGGGGTAACGGCTCACCAAGGCGACGATCGGTAGCTGGTCTGAGAGGACGATCAGCCACACTGGGACTGAGACACG	0	0	0	0	0	0	0	0	0	0	0	0	0	0	0	0	0	0	0	0	0	0	0	0	0	0	0	0	0	0	0	0	0	0	0	0	0	0	0	0	0	0	0	0	0	0	0	0
>Phy3541	ACGCTGGCGGCGCGCTTAACACATGCAAGTCGAGCGAGAACCACTCCTTCGGGAGTGGGGAAAGCGGCGAACGGGTGAGTAACACGTGGGTAACCCACCCTCGACACTGGGATAGCCCGGGGAAACCCGGATTAATACCGGATACCCTCTCCGATCCGCGGATTGGTGAGAAAAGGTGGCTTCGGCTTCCGGTCGAGGACGGGCCCGCGGCGGATTAGCTTGTTGGTGGGGTAACGGCCCACCAAGGCTGCGATCCGTAGCTGGTCTGAGAGGACGATCAGCCACACTGGGACTGAGACACG	0	0	0	0	0	0	0	0	0	0	0	0	0	0	0	0	0	0	0	0	0	0	0	0	0	0	0	0	0	0	0	0	0	0	0	0	0	0	0	0	0	0	0	0	0	0	0	0
>Phy874	ACGCTGGCGGCGCGCTTAACACATGCAAGTCGAGCGAGAACCAGGGCTTCGGCCCTGGGGACAGCGGCGAACGGGTGAGTAACACGTGGATAACCTGCCCTCGGCACCGGGATAGCCCGAGGAAACTCGGATTAATACCGGATAGCCTTACCGACTCTCGGGTCGGTTCGAAAAGGTAGCTTCGGCCTCCGGCCGAGGATGGGTCCGCGGCGGATTAGCTTGTTGGTGGGGTAATGGCCTACCAAGGCTCCGATCCGTAGCTGGTCTGAGAGGACGATCAGCCACACTGGGACTGAGACACG	0	0	0	0	0	0	0	0	0	0	0	0	0	0	0	0	0	0	0	0	0	0	0	0	0	0	0	0	0	0	0	0	0	0	0	0	0	0	0	0	0	0	0	0	0	0	0	0
>Phy2744	ACGCTGGCGGCGTGCTTAACACATGCAAGTCGTGCGCGAAGGTGGCTTCGGCCACCGGAGAGCGGCGAACGGGTGAGTAACACGTGGGTAATCTGCCCTCGGCACCGGAATAGCCCGGGGAAACCCGGATTAATGCCGGATGGCCCCTCCGGTCTGCGGACCGGCGGGAAAAGGTAGCTTCGGCCTCCGGCCGAGGATGAGCCCGCGGCGGATTAGCTTGTTGGTGGGGTAACGGCCCACCAAGGCGACGATCCGTAGCTGGTCTGAGAGGACGATCAGCCACACTGGGACTGAGACACG	0	0	0	0	0	0	0	0	0	0	0	0	0	0	0	0	0	0	0	0	0	0	0	0	0	0	0	0	0	0	0	0	0	0	0	0	0	0	0	0	0	0	0	0	0	0	0	0
>Phy2788	ACGCTGGTGGCGCGCTTAACACATGCAAGTCGAGCGAGAACCGGGGCTTCGGCCCCGGGGACAGCGGCGAACGGGTGAGTAACACGTGGGTAATCCACCCTCGGCACCGGGATAGCCCGGGGAAACCCGGATTAATACCGGATGGCCCTTCCGCCCCTCGGGGCGGTCGGAAAAGGTAGCTTCGGCCTCCGGCCGAGGACGAGCCCGCGGCGGATTAGCTTGTTGGTGGGGTAACGGCCTACCAAGGCTCCGATCCGTAGCTGGTCTGAGAGGACGATCAGCCACACTGGGACTGAGACACG	0	0	0	0	0	0	0	0	0	0	0	0	0	0	0	0	0	0	0	0	0	0	0	0	0	0	0	0	0	0	0	0	0	0	0	0	0	0	0	0	0	0	0	0	0	0	0	0
>Phy1812	ACGCTGGCGGCGCGCTTAACACATGCAAGTCGAGCGAGAACCGGGGCTTCGGCCCCGGGGACAGCGGCGAACGGGTGAGTAACACGTGGGTAATCCACCCTCGGCACCGGGATAGCCCGGGGAAACCCGGATTAATACCGGATGGCCCTTCCGCCCCTCGGGGCGGTCGGAAAAGGTAGCTTCGGCCTCCGGCCGAGGACGAGCCCGCGGCGGATTAGCTAGTTGGTGGGGTAAAGGCCTACCAAGGCGACGATCCATAGCTGGTCGGAGAGGATGATCAGCCACATTGGGACTGAGACACG	0	0	0	0	0	0	0	0	0	0	0	0	0	0	0	0	0	0	0	0	0	0	0	0	0	0	0	0	0	0	0	0	0	0	0	0	0	0	0	0	0	0	0	0	0	0	0	0
>Phy3926	ACGCTGGCGGCGCGCTTAACACATGCAAGTCGAGCGAGAACCAGTCCTTCGGGGCTGGGGACAGCGGCGAACGGGTGAGTAACACGTGGGTAATCTGCCCTCGGCACCGGAATAGCCCGGGGAAACCCGGATTAATGCCGGATGGCCTCTCGAGCCTTCGGGCTTGCGAGAAAAGGTAGCTTCGGCCTCCGGCCGAGGATGAGCCCGCGGCCGATTAGCTTGTTGGTGGGGTAATGGCTCACCAAGGCGACGATCGGTAGCTGGTCTGAGAGGACGATCAGCCACACTGGGACTGAGACACG	0	0	0	0	0	0	0	0	0	0	0	0	0	0	0	0	0	0	0	0	0	0	0	0	0	0	0	0	0	0	0	0	0	0	0	0	0	0	0	0	0	0	0	0	0	0	0	0
>Phy813	ACGCTGGCGGCGCGCTTAACACATGCAAGTCGAGCGATCGGCCGGGCCTTCGGGCCCGGTACGGAGCGGCGAACGGGTGAGTAACACGTGGGTAATCTGCCCTCGGCACCGGGATAGCCCGGGGAAACCCGGATTAATACCGGATGGCCTCGCGGACTCGAGGGTCTGCGAGAAAAGGTAGCTTCGGCCTCCGGCCGAGGAGGAGCCCGCGGCCGATTAGCTTGTTGGCGGGGTAACGGCCCACCAAGGCGACGATCGGTAGCTGGTGTGAGAGCATGACCAGCCACACTGGGACTGAGACACG	0	0	0	0	0	0	0	0	0	0	0	0	0	0	0	0	0	0	0	0	0	0	0	0	0	0	0	0	0	0	0	0	0	0	0	0	0	0	0	0	0	0	0	0	0	0	0	0
>Phy586	ACGCTGGCGGCGCGCTTAACACATGCAAGTCGAGCGAGAACCGGCCCTTCGGGGTCGGGGACAGCGGCGAACGGGTGAGTAACACGTGAGTAATCTGCCCTCGGCACCGGGATAGCCCGGGGAAACCCGGATTAATACCGGATGGCCTCTCGAGCCCTCGGGCTCGCGAGAAAAGGTAGCTTCGGCCTCCGGCCGAGGAGGAGCTCGCGGCGGATTAGCTTGTTGGCGGGGTAACGGCCCACCAAGGCGACGATCCGTAGCTGGTCTGAGAGGACGATCAGCCACACTGGGACTGAGACACG	0	0	0	0	0	0	0	0	0	0	0	0	0	0	0	0	0	0	0	0	0	0	0	0	0	0	0	0	0	0	0	0	0	0	0	0	0	0	0	0	0	0	0	0	0	0	0	0
>Phy1366	ACGCTGGCGGCGCGCTTAACACATGCAAGTCGAGCGAGAACCAGGCCTTCGGGCCTGGGGACAGCGGCGAACGGGTGAGTAACACGTGGGTAATCTGCCCTCGATTCTGGGATAGCCCGGGGAAACCCGGATTAATACCGGATAGCCTCTCGAGCTCTCGGGCTCGTGAGAAAAGGTAGCTTCGGCCTCCGATCGAGGATGAGCCCGCGGCGGATTAGCTTGTTGGTGGGGTAACGGCTCACCAAGGCGACGATCCGTAGCTGGTCTGAGAGGACGATCAGCCACACTGGGACTGAGACACG	0	0	0	0	0	0	0	0	0	0	0	0	0	0	0	0	0	0	0	0	0	0	0	0	0	0	0	0	0	0	0	0	0	0	0	0	0	0	0	0	0	0	0	0	0	0	0	0
>Phy1617	ACGCTGGCGGCGCGCTTAACACATGCAAGTCGAGCGAGAACCGGTCCTTCGGGACCGGGGACAGCGGCGAACGGGTGAGTAACACGTGGGTAATCTGCCCTCGATTCTGGGATAGCCCGGGGAAACCCGGATTAATACCGGATAGCCTCTCTGGCCTTCGGGCCGGCGAGAAAAGGTAGCTTCGGCCTCCGATCGAGGATGAGCCCGCGGCGGATTAGCTTGTTGGTGGGGTAATGGCCCACCAAGGCGACGATCCGTAGCTGGTCTGAGAGGACGATCAGCCACACTGGGACTGAGACACG	0	0	0	0	0	0	0	0	0	0	0	0	0	0	0	0	0	0	0	0	0	0	0	0	0	0	0	0	0	0	0	0	0	0	0	0	0	0	0	0	0	0	0	0	0	0	0	0
>Phy3730	ACGCTGGCGGCGCGCTTAACACATGCAAGTCGAGCGAGAACCGGCCCTTCGGGGCCGGGGACAGCGGCGAACGGGTGAGTAACACGTGGGTAATCTGCCCTCGGTTCTGGGATAGCCCGGGGAAACCCGGATTAATACCGGATAGCCTCTCGAGCCCTCGGGCTCGCGAGAAAAGGTAGCTTCGGCCTCCGATCGAGGATGAGCCCGCGGCGGATTAGCTTGTTGGTGGGGTAACGGCTCACCAAGGCGACGATCCGTAGCTGGTCTGAGAGGACGATCAGCCACACTGGGACTGAGACACG	0	0	0	0	0	0	0	0	0	0	0	0	0	0	0	0	0	0	0	0	0	0	0	0	0	0	0	0	0	0	0	0	0	0	0	0	0	0	0	0	0	0	0	0	0	0	0	0
>Phy4366	ACGCTGGCGGCATGCCTTACACATGCAAGTCGAACGAGAAAGCCCTTCGGGGTGAGTACAGTGGCGAACGGGTGAGTAACACGTGGGTAACCTGCCCCTCGCAGGGGGACAACCGGAGGAAACTCCGGCTAATACCCCGTACGCTCCGAGGTCCGCATGGTCCTCGGAGGAAAGGTAGCTTCGGCCATCCGGCGAGGGATGGGCCCGCGGTCCATTAGCTAGTTGGTGGGGTAACGGCCCACCAAGGCGACGATGGATAGCTGGTCTGAGAGGATGATCAGCCACACTGGGACTGAGACACG	0	0	0	0	0	0	0	0	0	0	0	0	0	0	0	0	0	0	0	0	0	0	0	0	0	0	0	0	0	0	0	0	0	0	0	0	0	0	0	0	0	0	0	0	0	0	0	0
>Phy3335	ACGCTGACGGTGTGCTTTAGACATGCAAGTCGAACGAGAAAGCCCTTCGGGGTAAGTACAGTGGCGAACGGGTGAGTAACACGTGGGCAATCTGCCCCTCGCAGGGGGACAACCGGGGGAAACCCCGGCTAATACCCCGTACGCTTGTAGAGTCGCATGTCTCTACAAGGAAAGGTAGCTTCGGCCATCCGGCGAGGGATGAGCCCGCGGTGCATTAGCTAGTTGGTGGGGTAGTGGCCTACCAAGGCGACGACGGGTAGCCGGCCTGAGAGGGTGATCGGCCACACTGGGACTGAGACACG	0	0	0	0	0	0	0	0	0	0	0	0	0	0	0	0	0	0	0	0	0	0	0	0	0	0	0	0	0	0	0	0	0	0	0	0	0	0	0	0	0	0	0	0	0	0	0	0
>Phy2330	ACGCTGACGGTGTGCTTTAGACATGCAAGTCGAACGAGAAAGCCCTTCGGGGTGAGTAAAGTGGCGAACGGGTGAGTAACACGTGGGTAACCTGCCCCTCGCAGAGGGATAACCGGGGGAAACCCCGGCTAATACCTCGTACGCTTGCCAGGTCGCATGGCTCGGCAAGGAAAGGTAGCTTCGGCCATCCGGCGAGGGATGGGCCCGCGGTCCATTAGCTAGTTGGTGGGGTAATGGCCCACCAAGGCGACGATGGATAGCTGGTCTGAGAGGATGATCAGCCACACTGGGACTGAGACACG	0	0	0	0	0	0	0	0	0	0	0	0	0	0	0	0	0	0	0	0	0	0	0	0	0	0	0	0	0	0	0	0	0	0	0	0	0	0	0	0	0	0	0	0	0	0	0	0
>Phy3947	ACGCTGACGGTGTGCTTTAGACATGCAAGTCGAACGAGAAAGCCCTTCGGGGTGAGTAGAGTGGCGAACGGGTGAGTAACACGTGGGTAACCTGCCCCTCACTGGGGGATAACCGGGGGAAACCCCGGCTAATACCCCATACGCTTGCTGGGTCGCATGGTCCGGCAAGGAAAGGTAGCTTCGGCCATCCGGTGAGGGATGGGCCCGCGATGCATTAGCTAGTTGGTGGGGTAATGGCCTACCAAGGCTACGATGTATAGCTGGTCTGAGAGGATGATCAGTCACACTGGGACTGAGACACG	0	0	0	0	0	0	0	0	0	0	0	0	0	0	0	0	0	0	0	0	0	0	0	0	0	0	0	0	0	0	0	0	0	0	0	0	0	0	0	0	0	0	0	0	0	0	0	0
>Phy2602	ACGCTGACGGTGTGCTTTAGACATGCAAGTCGAACGAGAAAGCCCTTCGGGGTGAGTACAGTGGCGAACGGGTGAGTAACACGTGGGTAACCTGCCCCTCGCAGAGGGACAACCGGGGGAAACCCCGGCTAATACCTCGTACGCTTGCCGGGCCGCATGGTACCGGCAAGGAAAGGTAGCTTCGGCCATCCGGCGAGGGATGGGCCCGCGGTCCATTAGCTAGTTGGTGGGGTAACGGCTTACCAAGGCGACGATGGATAGCTGGTCTGAGAGGATGGTCAGCCACACTGGGACTGAGACACG	0	0	0	0	0	0	0	0	0	0	0	0	0	0	0	0	0	0	0	0	0	0	0	0	0	0	0	0	0	0	0	0	0	0	0	0	0	0	0	0	0	0	0	0	0	0	0	0
>Phy1023	ACGCTGACGGTGTGCTTTAGACATGCAAGTCGAACGAGAAAGCCCTTCGGGGTGAGTACAGTGGCGAACGGGTGAGTAACACGTGGGTAACCTGCCCCTCGCAGGGGGACAACCGGGGGAAACCCCGGCTAATACCCCGTACGCTCCGAGGTCCGCATGGGCCACGGAGGAAAGGTAGCTTCGGCCATCCGGCGAGGGATGGGCCCGCGGTCCATTAGCTAGTTGGTGGGGTAACGGCTCACCAAGGCGACGATGGATAGCTGGTCTGAGAGGATGATCAGCCACACTGGGACTGAGACACG	0	0	0	0	0	0	0	0	0	0	0	0	0	0	0	0	0	0	0	0	0	0	0	0	0	0	0	0	0	0	0	0	0	0	0	0	0	0	0	0	0	0	0	0	0	0	0	0
>Phy2807	ACGCTGACGGTGTGCTTTAGACATGCAAGTCGAACGAGAAAGCCCTTCGGGGTGAGTAGAGTGGCGAACGGGTGAGTAACACGTGGGTAACCTGCCCCTCGCAGAGGGATAACCGGGGGAAACCCCGGCTAATACCTCGTACGCTTGTAGAGTCGCATGGCTCTACAAGGAAAGGTAGCTTCGGCCATCCGGCGAGGGATGAGCCCGCGGTGCATTAGCTAGTTGGTGAGGTAATGGCTCACCAAGGCGACGATGCATAGCTGGTCTGAGAGGATGATCAGCCACACTGGGACTGAGACACG	0	0	0	0	0	0	0	0	0	0	0	0	0	0	0	0	0	0	0	0	0	0	0	0	0	0	0	0	0	0	0	0	0	0	0	0	0	0	0	0	0	0	0	0	0	0	0	0
>Phy2868	ACGCTGACGGTGTGCTTTAGGCATGCAAGTCGAACGAGAAAACCCTTCGGGGTGAGTAGAGTGGCGAACGGGTGAGTAACACGTGGGCAACCTGCCCCTCGCAGGGGGATAACCGGAGGAAACTCCGGCTAATACCCCGTAAGCTTTCAGAGTCGCATGGCTCTGTAAGGAAAGGTAGCTTCGGCCATCCGGCGAGGGATGGGCCCGCGGTGCATTAGCTAGTTGGTGAGGTAACGGCTCACCAAGGCGACGATGCGTAGCCGACCTGAGAGGGTGATCGGCCACACTGGGACTGAGACACG	0	0	0	0	0	0	0	0	0	0	0	0	0	0	0	0	0	0	0	0	0	0	0	0	0	0	0	0	0	0	0	0	0	0	0	0	0	0	0	0	0	0	0	0	0	0	0	0
>Phy959	ACGCTGACGGTGTGCTTTAGACATGCAAGTCGAACGAGAAAGCCCTTCGGGGTGAGTAGAGTGGCGAACGGGTGAGTAACACGTGGGTAACCTGCCCCTCGCAGAGGGATAACCGGGGGAAACCCCGGCTAATACCTCGTACGCTTGCCGGGTCGCATGGCTTGGCAAGGAAAGGTAGCTTCGGCCATCCGGCGAGGGATGGGCCCGCGGTCCATTAGCTAGTTGGTGAGGTAACGGCCCACCAAGGCGACGATGGATAGCTGGTCTGAGAGGATGATCAGCCACACTGGGACTGAGACACG	0	0	0	0	0	0	0	0	0	0	0	0	0	0	0	0	0	0	0	0	0	0	0	0	0	0	0	0	0	0	0	0	0	0	0	0	0	0	0	0	0	0	0	0	0	0	0	0
>Phy1325	ACGCTGACGGTGTGCTTTAGACATGCAAGTCGAACGAGAAAGCCCTTCGGGGTGAGTAGAGTGGCGAACGGGTGAGTAACACGTGGGTAACCTGCCCCTCGCAGAGGGATAACCGGGGGAAACCCCGGCTAATACCTCGTACGCTTGCCGGGTCGCATGGCTCGGCAAGGAAAGGTAGCTTCGGCCATCCGGCGAGGGATGGGCCCGCGGTCCATTAGCTAGTTGGTGAGGTAACGGCCCACCAAGGCGACGATGGATAGCTGGTCTGAGAGGATGATCAGCCACACTGGGACTGAGACACG	0	0	0	0	0	0	0	0	0	0	0	0	0	0	0	0	0	0	0	0	0	0	0	0	0	0	0	0	0	0	0	0	0	0	0	0	0	0	0	0	0	0	0	0	0	0	0	0
>Phy2121	ACGCTGACGGTGTGCTTTAGGCATGCAAGTCGAACGAGAAAGCCCTTCGGGGTGAGTAGAGTGGCGAACGGGTGAGTAACACGTGGGCAACCTGCCCCTCGCAGGGGGATAACCGGAGGAAACTCCGGCTAATACCCCGTAAGCTTTCAGGGTCGCATGGCCCTGTAAGGAAAGGTAGCTTCGGCCATCCGGCGAGGGATGGGCCCGCGGTGCATTAGCTAGTTGGTGGGGTAACGGCCCACCAAGGCAACGATGCGTAGCTGGTCTGAGAGGATGATCAGCCACACTGGGACTGAGACACG	0	0	0	0	0	0	0	0	0	0	0	0	0	0	0	0	0	0	0	0	0	0	0	0	0	0	0	0	0	0	0	0	0	0	0	0	0	0	0	0	0	0	0	0	0	0	0	0
>Phy2390	ACGCTGACGGTGTGCTTTAGACATGCAAGTCGAACGAGAAAGCCCTTCGGGGTGAGTACAGTGGCGAACGGGTGAGTAACACGTGGGTAACCTGCCCCTCGCAGGGGGACAACTGGGGGAAACCCCGGCTAATACCCCGTACGCTTGCCGGGTCGCATGGCATCGGCAAGGAAAGGTAGCTTCGGCCATCCGGCGAGGGATGGGCCCGCGGTCCATTAGCTAGTTGGTGGGGTAATGGCTCACCAAGGCGACGATGGATAGCTGGTCTGAGAGGATGATCAGCCACACTGGGACTGAGACACG	0	0	0	0	0	0	0	0	0	0	0	0	0	0	0	0	0	0	0	0	0	0	0	0	0	0	0	0	0	0	0	0	0	0	0	0	0	0	0	0	0	0	0	0	0	0	0	0
>Phy2585	ACGCTGACGGTGTGCTTTAGACATGCAAGTCGAACGAGAAAGCCCTTCGGGGTGAGTACAGTGGCGAACGGGTGAGTAACACGTGGGCAATCTGCCCCTCGCAGGGGGACAACCGGGGGAAACCCCGGCTAATACCCCGTACGCTTGTAGAGTCGCATGGCTCAACAAGGAAAGGTAGCTTCGGCCATCCGGCGAGGGATGAGCCCGCGGTGCATTAGCTAGTTGGTGAGGTAATGGCTCACCAAGGCGACGATGCATAGCTGGTCTGAGAGGATGATCAGCCACACTGGGACTGAGACACG	0	0	0	0	0	0	0	0	0	0	0	0	0	0	0	0	0	0	0	0	0	0	0	0	0	0	0	0	0	0	0	0	0	0	0	0	0	0	0	0	0	0	0	0	0	0	0	0
>Phy2830	ACGCTGACGGTGTGCTTTAGACATGCAAGTCGAACGAGAAAGCCCTTCGGGGTGAGTACAGTGGCGAACGGGTGAGTAACACGTGGGCAATCTGCCCCTCGCAGGGGGACAACCGGGGGAAACCCCGGCTAATACCCCGTACGCTTGTAGAGTCGCATGGCTCTACAAGGAAAGGTAGCTTCGGCCATCCGGCGAGGGATGAGCCCGCGGTGCATTAGCTAGTTGGTGAGGTAATGGCTCACCAAGGCGACGATGCATAGCTGGTCTGAGAGGATGATCAGCCACACTGGGACTGAGACACG	0	0	0	0	0	0	0	0	0	0	0	0	0	0	0	0	0	0	0	0	0	0	0	0	0	0	0	0	0	0	0	0	0	0	0	0	0	0	0	0	0	0	0	0	0	0	0	0
>Phy3086	ACGCTGACGGTGTGCTTTAGGCATGCAAGTCGAACGAGAAAGCCCTTCGGGGTGAGTAGAGTGGCGAACGGGTGAGTAACACGTGGGCAACCTGCCCCTCGCAGGGGGATAACCGGAGGAAACTCCGGCTAATACCCCGTAAGCTTTCAGAGTCGCATGGCTCTGTAAGGAAAGGTAGCTTCGGCCATCCGGCGAGGGATGGGCCCGCGGTGCATTAGCTAGTTGGTGGGGTAATGGCCCACCAAGGCAACGATGCGTAGCTGGTCTGAGAGGATGATCAGCCACACTGGGACTGAGACACG	0	0	0	0	0	0	0	0	0	0	0	0	0	0	0	0	0	0	0	0	0	0	0	0	0	0	0	0	0	0	0	0	0	0	0	0	0	0	0	0	0	0	0	0	0	0	0	0
>Phy3201	ACGCTGACGGTGTGCTTTAGACATGCAAGTCGAACGAGAAAGCCCTTCGGGGTGAGTACAGTGGCGAACGGGTGAGTAACACGTGGGTAACCTGCCCCTCGCAGGGGGATAACCGGGGGAAACTCCGGCTAATACCCCGTACGCTTGCCGGGCCGCATGGTCTGGTAAGGAAAAGTAGCTTCGGCCATCCGGCGAGGGATGGGCCCGCGGTCCATTAGCTAGTTGGTGGGGTAACGGCCTACCAAGGCGACGATGGATAGCTGGTCTGAGAGGATGATCAGCCACACTGGGACTGAGACACG	0	0	0	0	0	0	0	0	0	0	0	0	0	0	0	0	0	0	0	0	0	0	0	0	0	0	0	0	0	0	0	0	0	0	0	0	0	0	0	0	0	0	0	0	0	0	0	0
>Phy3237	ACGCTGACGGCGTGCTTTAGACATGCAAGTCGAACGAGAAAGCCCTTCGGGGTGAGTACAGTGGCGAACGGGTGAGTAACACGTGGGTAACCTGCCCCTCGCAGGGGGACAACCGGGGGAAACTCCGGCTAATACCCCGTACGCTTGTCGGGTCGCATGGCCCGGTAAGGAAAGGTAGCTTCGGCCATCCGGCGAGGGATGGGCCCGCGGTACATTAGCTAGTTGGTGGGGTAACGGCTCACCAAGGCGACGATGTATAGCTGGTCTGAGAGGATGATCAGCCACACTGGGACTGAGACACG	0	0	0	0	0	0	0	0	0	0	0	0	0	0	0	0	0	0	0	0	0	0	0	0	0	0	0	0	0	0	0	0	0	0	0	0	0	0	0	0	0	0	0	0	0	0	0	0
>Phy3383	ACGCTGACGGTGTGCTTTAGACATGCAAGTCGAACGCGAAAGCCCTTCGGGGTGAGTAGAGTGGCGAACGGGTGAGTAACACGTGGGTAATCTACCCCTCGCAGGGGGACAACCGGGGGAAACCCCGGCTAATACCCCGTACGCTCCGAGGTCCGCATGGTCCACGGAGGAAAGGTAGCTTCGGCCATCCGGCGAGGGACGAGCCCGCGGTGCATTAGCTAGTTGGTGAGGTAACGGCTCACCAAGGCGACGATGCATAGCTGGTCTGAGAGGATGATCAGCCACACTGGGACTGAGACACG	0	0	0	0	0	0	0	0	0	0	0	0	0	0	0	0	0	0	0	0	0	0	0	0	0	0	0	0	0	0	0	0	0	0	0	0	0	0	0	0	0	0	0	0	0	0	0	0
>Phy3403	ACGCTGACGGTGTGCTTTAGACATGCAAGTCGAACGAGAAAGCCCTTCGGGGTGAGTACAGTGGCGAACGGGTGAGTAACACGTGGGTAACCTGCCCCTCGCAGGGGGACAACCGGGGGAAACCCCGGCTAATACCCCGTACGCTTGCCGGGTCGCATGGCCCGGCAAGAAAAGGTAGCTTCGGCCATCCGGCGAGGGGTGGGCCCGCGGTGCATTAGCTAGTTGGTGGGGTAACGGCTCACCAAGGCGACGATGCATAGCTGGTCTGAGAGGATGATCAGCCACACTGGGACTGAGACACG	0	0	0	0	0	0	0	0	0	0	0	0	0	0	0	0	0	0	0	0	0	0	0	0	0	0	0	0	0	0	0	0	0	0	0	0	0	0	0	0	0	0	0	0	0	0	0	0
>Phy3460	ACGCTGACGGTGTGCTTTAGGCATGCAAGTCGAACGAGAAAGCCCTTCGGGGTGAGTAAAGTGGCGAACGGGTGAGTAACACGTGGGCAACCTGCCCCTCGCAGGGGGACAACCGGAGGAAACTCCGGCTAATACCCCGTACGTTCCCAGGGTCGCATGGCCTCGGGAAGAAAGGTAGCTTCGGCCATCCGGCGAGGGATGGGCCCGCGGTGCATTAGCTAGTTGGTGGGGTAACGGCTCACCAAGGCAACGATGCATAGCTGGTCTGAGAGGATGATCAGCCACACTGGGACTGAGACACG	0	0	0	0	0	0	0	0	0	0	0	0	0	0	0	0	0	0	0	0	0	0	0	0	0	0	0	0	0	0	0	0	0	0	0	0	0	0	0	0	0	0	0	0	0	0	0	0
>Phy3725	ACGCTGACGGTGTGCTTTAGGCATGCAAGTCGAACGAGAAAGCCCTTCGGGGTGAGTAGAGTGGCGAACGGGTGAGTAACACGTGGGCAACCTGCCCCTCGCAGGGGGATAACCGGAGGAAACTCCGGCTAATACCCCGTAAGCTTTCAGAGTCGCATGGCTCTGTAAGGAAAGGTAGCTTCGGCCATCCGGCGAGGGATGGGCCCGCGGTGCATTAGCTAGTTGGTGGGGTAATGGCCCACCAAGGCGACGATGCGTAGCTGGTCTGAGAGGATGATCAGCCACACTGGGACTGAGACACG	0	0	0	0	0	0	0	0	0	0	0	0	0	0	0	0	0	0	0	0	0	0	0	0	0	0	0	0	0	0	0	0	0	0	0	0	0	0	0	0	0	0	0	0	0	0	0	0
>Phy3729	ACGCTGACGGTGTGCTTTAGACATGCAAGTCGAACGAGAAAGCCCTTCGGGGTGAGTACAGTGGCGAACGGGTGAGTAACACGTGGGTAACCTGCCCCTCGCAGGGGGACAACCGGGGGAAACCCCGGCTAATACCCCGTACGCTTGCCGGGTCGCATGGCATCGGCAAGGAAGGGTAGCTTCGGCCATCCGGCGAGGGATGGGCCCGCGGTCCATTAGCTAGTTGGTGGGGTAATGGCTCACCAAGGCGACGATGGATAGCTGGTCTGAGAGGATGATCAGCCACACTGGGACTGAGACACG	0	0	0	0	0	0	0	0	0	0	0	0	0	0	0	0	0	0	0	0	0	0	0	0	0	0	0	0	0	0	0	0	0	0	0	0	0	0	0	0	0	0	0	0	0	0	0	0
>Phy4077	ACGCTGACGGTGTGCTTTAGGCATGCAAGTCGAACGAGAAAGCCCTTCGGGGTGAGTGAAGTGGCGAACGGGTGAGTAACACGTGGGCAACCTGCCCCTCGCAGGGGGACAACCGGAGGAAACTCCGGCTAATACCCCGTACGCTTGTCGAGTCGCATGGCTCGTCAAGGAAAGGTAGCTTCGGCCATCCGGCGAGGGATGGGCCCGCGGTGCATTAGCTAGTTGGTGGGGTAACGGCCCACCAAGGCGACGATGCGTAGCTGGTCTGAGAGGATGATCAGCCACACTGGGACTGAGACACG	0	0	0	0	0	0	0	0	0	0	0	0	0	0	0	0	0	0	0	0	0	0	0	0	0	0	0	0	0	0	0	0	0	0	0	0	0	0	0	0	0	0	0	0	0	0	0	0
>Phy4093	ACGCTGACGGTGTGCTTTAGACATGCAAGTCGAACGAGAAAGCCCTTCGGGGTGAGTACAGTGGCGAACGGGTGAGTAACACGTGGGTAACCTGCCCCTCGCAGGGGGACAACCGGGGGAAACCCCGGCTAATACCCCGTACGCTTGCCGGGTCGCATGGCCCGGCAAGGAAAGGTAGCTTCGGCCATCCGGCGAGGGATGGGCCCGCGGTGCATTAGCTAGTTGGTGGGGTAACGGCTCACCAAGGCGACGATGCATAGCTGGTCTGAGAGGATGATCAGCCACACTGGGACTGAGACACG	0	0	0	0	0	0	0	0	0	0	0	0	0	0	0	0	0	0	0	0	0	0	0	0	0	0	0	0	0	0	0	0	0	0	0	0	0	0	0	0	0	0	0	0	0	0	0	0
>Phy4120	ACGCTGACGGTGTGCTTTAGGCATGCAAGTCGAACGAGAAAGCCCTTCGGGGTGAGTAAAGTGGCGAACGGGTGAGTAACACGTGGGCAACCTGCCCCTCGCAGGGGGATAACCGGAGGAAACTCCGGCTAATACCCCGTAAGCTTTCAGGGTCGCATGACCCTGAAAGGAAAGGTAGCTTCGGCCATCCGGCGAGGGATGGGCCCGCGGTGCATTAGCTAGTTGGTGGGGTAAAGGCCCACCAAGGCGACGATGCGTAGCTGGTCTGAGAGGATGATCAGCCACACTGGGACTGAGACACG	0	0	0	0	0	0	0	0	0	0	0	0	0	0	0	0	0	0	0	0	0	0	0	0	0	0	0	0	0	0	0	0	0	0	0	0	0	0	0	0	0	0	0	0	0	0	0	0
>Phy4379	ACGCTGACGGTGTGCTTTAGACATGCAAGTCGAACGAGAAAGCCCTTCGGGGTGAGTAGAGTGGCGAACGGGTGAGTAACACGTGGGTAACCTGCCCCTCGCAGAGGGATAACCGGGGGAAACCCCGGCTAATACCCCGTACGCTTGTGGAGTCGCATGGCTCCGCAAGGAGAGGTAGCTTCGGCCATCCGGCGAGGGATGAGCCCGCGGTACATTAGCTAGTTGGTGGGGTAATGGCCTACCAAGGCGACGATGTATAGCTGGTCTGAGAGGATGATCAGCCACACTGGGACTGAGACACG	0	0	0	0	0	0	0	0	0	0	0	0	0	0	0	0	0	0	0	0	0	0	0	0	0	0	0	0	0	0	0	0	0	0	0	0	0	0	0	0	0	0	0	0	0	0	0	0
>Phy2735	ACGCTGGCGGCGTGCTTAACACATGCAAGTGGAGCGACGAACCGGGCTTCGGCCCGGGGCAGAGCCGCGAACGGGTGAGTAACACGTGGGTTACCTGCCCCGTTGACAGGGACAACCCGGGGAAACCCGGGCTAATACCTGATGTGCCCTTCGGGGGAAAGGAAGCTTCGGCCTCCGCAACGGGATGGGCCCGCGGCCCATTAGCTTGTTGGTGGGGTAACGGCCTACCAAGGCGACGATGGGTAGCTGGTCTGAGAGGACGATCAGCCACACTGGGACTGAGACACG	0	0	0	0	0	0	0	0	0	0	0	0	0	0	0	0	0	0	0	0	0	0	0	0	0	0	0	0	0	0	0	0	0	0	0	0	0	0	0	0	0	0	0	0	0	0	0	0
>Phy3116	ACGCTGGCGGCGTGCTTAACACATGCAAGTGGAGCGACGAACCGGGGCTTGCCCCGGGGCAGAGCCGCGAACGGGTGAGTAACACGTGGGTTACCTACCCCGATGACCGGGACAACCCGAGGAAACTCGGGCTAATACCGGATGTGGTCTTCGGACGAAAGGAAGCTTCGGCCTCCGCATCGGGACGGGCCCGCGGCGCATTAGCTTGTTGGTGGGGTAACGGCCTACCAAGGCGACGATGCGTAGCTGGTCTGAGAGGACGATCAGCCACACTGGGACTGAGACACG	0	0	0	0	0	0	0	0	0	0	0	0	0	0	0	0	0	0	0	0	0	0	0	0	0	0	0	0	0	0	0	0	0	0	0	0	0	0	0	0	0	0	0	0	0	0	0	0
>Phy2210	ACGCTGGCGGCGTGCTTAACACATGCAAGTGGAGCGACGAACCAGGCTTCGGCCTGGGGCAGAGCCGCGAACGGGTGAGTAACACGTGGGTAACCCACCCCGGTGACCGGGACAACCCGAGGAAACTCGGGCTAATACCGGATGTACTGCTCTCTCATAAGGGAGAACAGGAAAGATAGCTTCGGCCTTCGCACCGGGACGGGCCCGCGGCGCATTAGCTTGTTGGTGGGGTAACGGCCTACCAAGGCGACGATGCGTAGCTGGTCTGAGAGGACGATCAGCCACACTGGGACTGAGACACG	0	0	0	0	0	0	0	0	0	0	0	0	0	0	0	0	0	0	0	0	0	0	0	0	0	0	0	0	0	0	0	0	0	0	0	0	0	0	0	0	0	0	0	0	0	0	0	0
>Phy1895	ACGCTGGCGGCGTGCTTAACACATGCAAGTGGAGCGACGAACCAGGCTTCGGCCTGGGGCAGAGCCGCGAACGGGTGAGTAACACGTGGGTAACCCACCCCGGTGACCGGGACAACCCGAGGAAACTCGGGCTAATACCGGATGTACTGCTCTCTCGCAAGGGAGAGCAGGAAAGATAGCTTCGGCCTTCGCACCGGGACGGGCCCGCGGCGCATTAGCTTGTTGGTGGGGTAACGGCCTACCAAGGCGACGATGCGTAGCTGGTCTGAGAGGACGATCAGCCACACTGGGACTGAGACACG	0	0	0	0	0	0	0	0	0	0	0	0	0	0	0	0	0	0	0	0	0	0	0	0	0	0	0	0	0	0	0	0	0	0	0	0	0	0	0	0	0	0	0	0	0	0	0	0
>Phy2519	ACGCTGGCGGCGTGCTTAACACATGCAAGTGGAGCGACGAACCAGGCTTCGGCCTGGGACAGAGCCGCGAACGGGTGAGTAACACGTGGGTAACCCACCCCGGTGACCGGGACAACCCGAGGAAACTCGGGCTAATACCGGATGTACCGCCCTCTCACAAGGGAGGGCAGGAAAGATAGCTTCGGCCTTCGCACCGGGACGGGCCCGCGGCGCATTAGCTTGTTGGTGGGGTAATGGCCTACCAAGGCGACGATGGGTAGCTGGTCTGAGAGGACGATCAGCCACACTGGGACTGAGACACG	0	0	0	0	0	0	0	0	0	0	0	0	0	0	0	0	0	0	0	0	0	0	0	0	0	0	0	0	0	0	0	0	0	0	0	0	0	0	0	0	0	0	0	0	0	0	0	0
>Phy3377	ACGCTGGCGGCGTGCTTAACACATGCAAGTGGAGCGACGAACCGGGGCTTGCCCCGGGGCAGAGCCGCGAACGGGTGAGTAACACGTGGGTAACCTACCCCGATGACCGGGACAACCCGAGGAAACTCGAGCTAATACCGGATGTGCTCCTTGACCATGAGGTCAAGGCGTAAAGATAGCTTCGGCCTTCGCATCGGGACGGGCCCGCGGCCCATTAGCTTGTTGGTGGGGTAACGGCCTACCAAGGCGACGATGGGTAGCTGGTCTGAGAGGACGATCAGCCACACTGGGACTGAGACACG	0	0	0	0	0	0	0	0	0	0	0	0	0	0	0	0	0	0	0	0	0	0	0	0	0	0	0	0	0	0	0	0	0	0	0	0	0	0	0	0	0	0	0	0	0	0	0	0
>Phy2729	ACGCTGGCGGCGTGCTTAACACATGCAAGTGGAGCGACGAACCGGGCTTCGGCCCGGGGCAAAGCCGCGAACGGGTGAGTAACACGTGGGTAACCTACCCCGATGACCGGGACAACCCGAGGAAACTCGGGCTAATACCGGATGTGCTCCTTGACCGCGAGGTCAAGGCGTAAAGATAGCTTCGGCCTTCGCATCGGGACGGGCCCGCGGCCCATTAGCTTGTTGGTGGGGTAACGGCCTACCAAGGCGACGATGCGTAGCTGGTCTGAGAGGACGATCAGCCACACTGGGACTGAGACACG	0	0	0	0	0	0	0	0	0	0	0	0	0	0	0	0	0	0	0	0	0	0	0	0	0	0	0	0	0	0	0	0	0	0	0	0	0	0	0	0	0	0	0	0	0	0	0	0
>Phy871	ACGCTGGCGGCGTGCTTAACACATGCAAGTGGAGCGACGAACCGGGGCTTGCCCCGGGGCAGAGCCGCGAACGGGTGAGTAACACGTGGGTAACCTACCCCGATGACCGGGACAACCCGAGGAAACTCGGGCTAATACCGGATGTGCTCCTGAACCATGAGGTTCAGGCGTAAAGATAGCTTCGGCCTTCGCATCGGGACGGGCCCGCGGCCCATTAGCTTGTTGGTGGGGTAACGGCCTACCAAGGCGACGATGGGTAGCTGGTCTGAGAGGACGATCAGCCACACTGGGACTGAGACACG	0	0	0	0	0	0	0	0	0	0	0	0	0	0	0	0	0	0	0	0	0	0	0	0	0	0	0	0	0	0	0	0	0	0	0	0	0	0	0	0	0	0	0	0	0	0	0	0
>Phy2833	ACGCTGGCGGCGTGCTTAACACATGCAAGTGGAGCGACGAACCGGGCTTCGGCCCGGGGCAGAGCCGCGAACGGGTGAGTAACACGTGGGTAACCCACCCCGATGACCGGGACAACCCGAGGAAACTCGGGCTAATACCGGATGTGCTCCTTGGCCCCAAGGCCAAGGCGTAAAGATAGCTTCGGCCTTCGCATCGGGACGGGCCCGCGGCCCATTAGCTTGTTGGTGGGGTAACGGCCTACCAAGGCGACGATGGGTAGCTGGTCTGAGAGGACGATCAGCCACACTGGGACTGAGACACG	0	0	0	0	0	0	0	0	0	0	0	0	0	0	0	0	0	0	0	0	0	0	0	0	0	0	0	0	0	0	0	0	0	0	0	0	0	0	0	0	0	0	0	0	0	0	0	0
>Phy3662	ACGCTGGCGGCGTGCTTAACACATGCAAGTGGAGCGACGAACCGGGGCTTGCCCCGGGGCAGAGCCGCGAACGGGTGAGTAACACGTGGGTAACCCACCCCGATGACCGGGACAACCCGAGGAAACTCGGGCTAATACCGGATGTGCTCCTTGACCGTGAGGTCAAGGCGTAAAGATAGCTTCGGCCTTCGCATCGGGACGGGCCCGCGGCCCATTAGCTTGTTGGTGGGGTAACGGCCTACCAAGGCGACGATGGGTAGCTGGTCTGAGAGGACGATCAGCCACACTGGGACTGAGACAC	0	0	0	0	0	0	0	0	0	0	0	0	0	0	0	0	0	0	0	0	0	0	0	0	0	0	0	0	0	0	0	0	0	0	0	0	0	0	0	0	0	0	0	0	0	0	0	0
>Phy1328	ACGCTGGCGGCGTGCTTAACACATGCAAGTGGAGCGACGAACCGGGGCTTGCCCCGGGGCAGAGCCGCGAACGGGTGAGTAACACGTGGGTAACCCACCTCGATGACCGGGACAACCCGAGGAAACTCGGGCTAATACCGGATGTGATCCTCTTCCGCAAGGAAGTTGATGAAAGATAGCTTTGGCCTTCGCATCGAGACGGGCCCGCGGCCCATTAGCTTGTTGGTGAGGTAACGGCTCACCAAGGCTTCGATGGGTAGCTGGTCTGAGAGGACGATCAGCCACACTGGGACTGAGACACG	0	0	0	0	0	0	0	0	0	0	0	0	0	0	0	0	0	0	0	0	0	0	0	0	0	0	0	0	0	0	0	0	0	0	0	0	0	0	0	0	0	0	0	0	0	0	0	0
>Phy2790	ACGCTGGCGGCGTGCTTAACACATGCAAGTGGAGCGACGAACCGGGCTTCGGCCCGGGGCAGAGCCGCGAACGGGTGAGTAACACGTGGGTAACCTACCCCGATGACCGGGACAACCCGAGGAAACTCGGGCTAATACCGGATGTTCTCGGTTCTCGTAAGGGAATCGAGCAAAGATAGCTTCGGCCTTCGCATCGGGACGGGCCCGCGGCCCATTAGCTTGTTGGTGGGGTAACGGCCTACCAAGGCGACGATGGGTAGCCGGTCTGAGAGGATGATCAGCCACACTGGGACTGAGACACG	0	0	0	0	0	0	0	0	0	0	0	0	0	0	0	0	0	0	0	0	0	0	0	0	0	0	0	0	0	0	0	0	0	0	0	0	0	0	0	0	0	0	0	0	0	0	0	0
>Phy3427	ACGCTGGCGGCGTGCTTAACACATGCAAGTGGAGCGACGAAGCGGGCTTCGGCCCGTGGCAGAGCCGCGAACGGGTGAGTAACACGTGGGTAACCTACCCCGATGACCGGGACAACCCGAGGAAACTCGGGCTAATACCGGATGTTCTGCACTCTCGTAAGGGAGTTCAGCAAAGATAGCTTCGGCCTTCGCATCGGGACGGGCCCGCGGCCCATTAGCTTGTTGGTGAGGTAACGGCTTACCAAGGCGACGATGGGTAGCTGGTCTGAGAGGACGATCAGCCACACTGGGACTGAGACACG	0	0	0	0	0	0	0	0	0	0	0	0	0	0	0	0	0	0	0	0	0	0	0	0	0	0	0	0	0	0	0	0	0	0	0	0	0	0	0	0	0	0	0	0	0	0	0	0
>Phy4387	ACGCTGGCGGCGTGCTTAACACATGCAAGTGGAGCGACGAACCGGGCTTCGGCCCGGGGCAAAGCCGCGAACGGGTGAGTAACACGTGGGTAACCTGCCCCGATGACCGGGACAACCCGAGGAAACTCGGGCTAATACCGGATGTGTTCGTGCCACATCAGTGGCACGAGGAAAGGAAGCTTCGGCCTCCGCATTGGGATGGGCCCGCGGCCCATTAGCTTGTTGGTGGGGTAACGGCCTACCAAGGCTCCGATGGGTAGCTGGTCTGAGAGGACGATCAGCCACACTGGGACTGAGACACG	0	0	0	0	0	0	0	0	0	0	0	0	0	0	0	0	0	0	0	0	0	0	0	0	0	0	0	0	0	0	0	0	0	0	0	0	0	0	0	0	0	0	0	0	0	0	0	0
>Phy1421	ACGCTGGCGGCGTGCTTAACACATGCAAGTGGAGCGACGAACCAGGCTTCGGCCTGGGGCAGAGCCGCGAACGGGTGAGTAACACGTGGGTAACGTGCCCCGATGACCGGGACAACCCGGGGAAACCCGGGCTAATACCGGATGTGCTCCCTCACATCAGTGAGACGAGTAAAGGAAGCTTCGGCCTCCGCATCGGGATCGGCCCGCGGCCCATTAGCTCGTTGGTGAGGTAACGGCTCACCAAGGCCGCGATGGGTAGCTGGTCTGAGAGGACGATCAGCCACACTGGGACTGAGACACG	0	0	0	0	0	0	0	0	0	0	0	0	0	0	0	0	0	0	0	0	0	0	0	0	0	0	0	0	0	0	0	0	0	0	0	0	0	0	0	0	0	0	0	0	0	0	0	0
>Phy4006	ACGCTGGCGGCGTGCTTAACACATGCAAGTGGAGCGACGAACCAGGCTTCGGCCTGGGGCAGAGCCGCGAACGGGTGAGTAACACGTGGGTAACGTGCCCCGATGACCGGGACAACCCGGGGAAACCCGGGCTAATACCGGATGTGCTCCCCTCACACCAGTGAGGGGTGGAAAGGAAGCTTCGGCCTCCGCATCGGGATCGGCCCGCGGCCCATTAGCTTGTTGGTGAGGTAACGGCTCACCAAGGCGACGATGGGTAGCTGGTCTGAGAGGACGATCAGCCACACTGGGACTGAGACACG	0	0	0	0	0	0	0	0	0	0	0	0	0	0	0	0	0	0	0	0	0	0	0	0	0	0	0	0	0	0	0	0	0	0	0	0	0	0	0	0	0	0	0	0	0	0	0	0
>Phy2822	ACGCTGGCGGCGTGCTTAACACATGCAAGTGGAGCGACGAACCAGGCTTCGGCCTGGGGCAGAGCCGCGAACGGGTGAGTAACACGTGGGTAACCTGCCCCGATGACTGGGACAACCCGGGGAAACCCGGGCTAATACCGGATGTGTAGCCGGCTCATAAGAGCCAGCTGGAAAGGGAGCTTCGGCCTCCGCATCGGGATGGGCCCGCGGCCCATTAGCTTGTTGGTGAGGTAACGGCTCACCAAGGCTGCGATGGGTAGCTGGTCTGAGAGGACGATCAGCCACACTGGGACTGAGACACG	0	0	0	0	0	0	0	0	0	0	0	0	0	0	0	0	0	0	0	0	0	0	0	0	0	0	0	0	0	0	0	0	0	0	0	0	0	0	0	0	0	0	0	0	0	0	0	0
>Phy1386	ACACTGGCGGCGTGCTTAACACATGCAAGTGGTGCGACGAACCAGGGCTTGCCCTGGGGCCAAGCCGCGAACGGGTGAGTAACACGTGAGTAACCTGCCCCGATGACCGGGACAACCCGAGGAAACTCGGGCTAATACCGGATGTGGCGCACAGGTCTAAGCCTGTTCGCTAAAGGAAGCTTCGGCCTCCGCATTGGGAGGGGCTCGCGGCCCATTAGCTTGTTGGTGGGGTAACGGCCTACCAAGGCTGCGATGGGTAGCTGGTCTGAGAGGACGATCAGCCACACTGGGACTGAGACACG	0	0	0	0	0	0	0	0	0	0	0	0	0	0	0	0	0	0	0	0	0	0	0	0	0	0	0	0	0	0	0	0	0	0	0	0	0	0	0	0	0	0	0	0	0	0	0	0
>Phy2769	ACGCTGGCGGCGTGCTTAACACATGCAAGTGGAGCGACGAACCGGGGCTTGCCCCGGGGCAAAGCCGCGAACGGGTGAGTAACACGTGGGTAACCTACCCCGATGACCGGGACAACCCGAGGAAACTCGGGCTAATACCGGATGTGCTCTCCACGCTCAAGCGTGGTAAGTAAAGGAAGCTTCGGCCTCCGCATTGGGAGGGGCCCGCGGCCCATTAGCTTGTTGGTGAGGTAACGGCTCACCAAGGCGACGATGGGTAGCTGGTCTGAGAGGACGATCAGCCACACTGGAACTGAGACACG	0	0	0	0	0	0	0	0	0	0	0	0	0	0	0	0	0	0	0	0	0	0	0	0	0	0	0	0	0	0	0	0	0	0	0	0	0	0	0	0	0	0	0	0	0	0	0	0
>Phy3822	ACGCTGGCGGCGTGCTTAACACATGCAAGTGGAGCGACGAACCGGGGCTTGCCCCGGGGCAGAGCCGCGAACGGGTGAGTAACACGTGGGTAACCCACCCCGATGACCGGGACAACCCGAGGAAACTCGGGCTAATACCGGATGTACTCTATTCCCACAAGGGATGTGAGCAAAGGTAGCTTCGGCCTCCGCATCGGGACGGGCCCGCGGCCCATTAGCTTGTTGGTGGGGTAACGGCCTACCAAGGCGACGATGGGTAGCTGGTCTGAGAGGACGATCAGCCACACTGGGACTGAGACACG	0	0	0	0	0	0	0	0	0	0	0	0	0	0	0	0	0	0	0	0	0	0	0	0	0	0	0	0	0	0	0	0	0	0	0	0	0	0	0	0	0	0	0	0	0	0	0	0
>Phy2230	ACGCTGGCGGCGTGCTTAACACATGCAAGTGGAGCGACGAACCAGGCTTCGGCCTGGGGCAGAGCCGCGAACGGGTGAGTAACACGTGGGTAACCTGCCTCGATGACCGGGACAACCCGGGGAAACCCGGGCTAATACCGGATGTGCTGCCCCCACATCAGTGGGGGCTGGAAAGGAAGCTTCGGCCTCCGCATCGAGATGGGCCCGCGGCCCATTAGCTTGTTGGTGAGGTAATGGCTCACCAAGGCTGCGATGGGTAGCTGGTCTGAGAGGACGATCAGCCACACTGGGACTGAGACACG	0	0	0	0	0	0	0	0	0	0	0	0	0	0	0	0	0	0	0	0	0	0	0	0	0	0	0	0	0	0	0	0	0	0	0	0	0	0	0	0	0	0	0	0	0	0	0	0
>Phy3553	ACGCTGGCGACGTGCTTAACACATGCAAGTGGAGCGACGAACCAGGGCTTGCCCTGGGGCAAAGCCGCGAACGGGTGAGTAACACGTGGGTAACCCACCCCGATGATCGGGACAACCCGGGGAAACTCGGGCTAATACCGAATGTGCTTCAGGTTCATGAGGACCTGACGTAAAGATAGCTTCGGCCTTCGCATCGGGACGGGCCCGCGGCCCATTAGCTTGTTGGTGAGGTAACGGCTCACCAAGGCGACGACGGGTAGCCGGCCTGAGAGGGTGACCGGCCACACTGGGACTGAGACACG	0	0	0	0	0	0	0	0	0	0	0	0	0	0	0	0	0	0	0	0	0	0	0	0	0	0	0	0	0	0	0	0	0	0	0	0	0	0	0	0	0	0	0	0	0	0	0	0
>Phy2717	ACGCTGGCGGCGTGCTTAACACATGCAAGTGGAGCGACGAACCAGGGCTTGCCCTGGGGCAGAGCCGCGAACGGGTGAGTAACACGTGGGTAACCTGCCCAGATGACCGGGACAACCCGAGGAAACTCGGGCTAATACCGGATGTGCTGTCCCCACATCAGTGGGGTTAGGAAAGGTAGCTTCGGCTTCCGCATCTGGATGGGCCCGCGGCGCATTAGCTTGTTGGTGAGGTAACGGCTCACCAAGGCTTCGATGCGTAGCTGGTCTGAGAGGACGATCAGCCACACTGGGACTGAGACACG	0	0	0	0	0	0	0	0	0	0	0	0	0	0	0	0	0	0	0	0	0	0	0	0	0	0	0	0	0	0	0	0	0	0	0	0	0	0	0	0	0	0	0	0	0	0	0	0
>Phy905	ACGCTGGCGGCGTGCTTAACACATGCAAGTGGAGCGACGAACCGGGCTTCGGCCCGGGGCAGAGCCGCGAACGGGTGAGTAACACGTGGGTTATCTGCCCAGTTGACAGGGACAACCCGGGGAAACCCGGGCTAATACCTGATGTGCCCCTCGGGGGAAAGGAAGCTTCGGCCTCCGCAACTGGATGAGTCCGCGGCCCATTAGCTTGTTGGTGGGGTAATGGCCTACCAAGGCAACGATGGGTAGCTGGTCTGAGAGGACGATCAGCCACACTGGGACTGAGACACG	0	0	0	0	0	0	0	0	0	0	0	0	0	0	0	0	0	0	0	0	0	0	0	0	0	0	0	0	0	0	0	0	0	0	0	0	0	0	0	0	0	0	0	0	0	0	0	0
>Phy4296	ACGCTGGCGGCGTGCTTAACACATGCAAGTGGAGCGACGAACCAGGCTTCGGCCTGGGGCAGAGCCGCGAACGGGTGAGTAACACGTGGGTAACCCACCCCGGTGACCGGGACAACCCGAGGAAACTTGGGCTAATACCGGATGTACTGCTCTCTCATAAGGGAGAACAGGAAAGATAGCTTCGGCCTTCGCACCGGGACGGGCCCGCGGCGCATTAGCTTGTTGGTAGGGTAAAGGCCTACCAAGGCGACGATGCGTAGCTGGTCTGAGAGGACGATCAGCCACACTGGGACTGAGACACG	0	0	0	0	0	0	0	0	0	0	0	0	0	0	0	0	0	0	0	0	0	0	0	0	0	0	0	0	0	0	0	0	0	0	0	0	0	0	0	0	0	0	0	0	0	0	0	0
>Phy4472	ACGCTGGCGGCGTGCTTAACACATGCAACTTGCACCGGCTGATCAGTGGCGAACGGGTGAGTAACACGTGAGCAACCTGCCCCCGACTCTGGGATAACTCCGGGAAACCGGAGCTAATACCGGATATGACGGTGCCGGGCATCCGGTGCTGTGGAAAGATTTATCGGTTTGGGAGGGCCTCGCGGCCTATCAGCTTGTTGGTGGGGTAACGGTCTACCAAGGCAACGACGGGTAGCTGGTCTGAGAGGACGATCAGCCACACTGGGACTGAGACACG	0	0	0	0	0	0	0	0	0	0	0	0	0	0	0	0	0	0	0	0	0	0	0	0	0	0	0	0	0	0	0	0	0	0	0	0	0	0	0	0	0	0	0	0	0	0	0	0
>Phy3634	ACGCTGGCGGCGTGCCTAACGCATGCAAGTCGAGCGAGGACCGCCCGGTGGCAACACCGGGTCGGTGCCTAGCGGCGAACGGGTGAGTAACACGTGGGTAACCTGCCCCCGACACCGGGATAAGCCTGGGAAACCGGGTCTAATACCGGATATGAGCCTCCTCCGCATGGTGGAGGCTGGAAAGGGTCTCCGGTCGGGGATGGGCCCGCGTCCTATCAGCTTGTTGGTGGGGTAACGGCCTACCAAGGCGACGATCAGTAGCTGGTCTGAGAGGATGATCAGCCACATTGGGACTGAGACACG	0	0	0	0	0	0	0	0	0	0	0	0	0	0	0	0	0	0	0	0	0	0	0	0	0	0	0	0	0	0	0	0	0	0	0	0	0	0	0	0	0	0	0	0	0	0	0	0
>Phy3855	ACGCTGGCGGCGCGCTTCATACATGCAAGTCGAGCGGGGTCCATCGGGCTTGCCCGAGAAGACCTAGCGGCGAACGGGTGCGTAACACGTGAGCAACCTGCCCCGAAGACCGGGATAAGCCGGGGAAACCTGGTCTAATACCGGATGCCCTCACCGGATCGCATGGCTCGGTGAGGAAATGTTTTTTCGCTTCGGGATGGGCTCGCGGCCTATCAGCTTGTTGGTGGGGTAACGGCCTACCAAGGCGACGACGGGTAGCTGGTCTGAGAGGATGTCCAGCCACACTGGGACTGAGACACG	0	0	0	0	0	0	0	0	0	0	0	0	0	0	0	0	0	0	0	0	0	0	0	0	0	0	0	0	0	0	0	0	0	0	0	0	0	0	0	0	0	0	0	0	0	0	0	0
>Phy3300	ACGCTGGCGGCGCGCTTAACACATGCAAGTCGAGCGAGAACCAGGGCTTCGGCCCTGGGGACAGCGGCGAACGGGTGAGTAACACGTGGGTAACCTGCCCTCGGCACCGGAATAGCCCGGGGAAACCCGGATTAATGCCGGATAGCCTCGCGGATCCTCGGGTCTGCGAGAAAAGGTGGCTTCGGCTTCCGGCCGAGGATGGGCCCGCGGCCGATTAGCTTGTTGGTGGGGTGATGGCCTACCAAGGCGACGACGGGTAGCCGGCCTGAGAGGGCGACCGGCCACACTGGGACTGAGACACG	0	0	0	0	0	0	0	0	0	0	0	0	0	0	0	0	0	0	0	0	0	0	0	0	0	0	0	0	0	0	0	0	0	0	0	0	0	0	0	0	0	0	0	0	0	0	0	0
>Phy644	ACGCTGGCGGCGTGCTTAACACATGCAAGTCGAACGATTAACCCAAACTTCGGTTTGGTTATAAAGTGGCGAACGGGTGAGTAACACGTGACCAACCTGCCTTCTAGATCGGGATAACTCAAGGAAACTTGTGCTAATACCGGATACTCCGGAGCAATCGCATGGTAGCTTCGGGAAAGCTTTTGCGCTAGAAGATGGGGTCGCGGCCTATTAGGTAGTTGGTGGGGTAGAGGCCTACCAAGCCTGCGATAGGTAGCCGGGTTGAGAGACTGATCGGCCACATTGGGACTGAGGTACG	0	0	0	0	0	0	0	0	0	0	0	0	0	0	0	0	0	0	0	0	0	0	0	0	0	0	0	0	0	0	0	0	0	0	0	0	0	0	0	0	0	0	0	0	0	0	0	0
>Phy1128	ACGCTGGCGGCGTGCTTAACACATGCAAGTGGAGCGACGAACCGGGGCTTGCCCCGGGGCAGAGCCGCGAACGGGTGAGTAACACGTGGGCAATCTGCCCCTCGCAGGGGGACAACCGGGGGAAACCCCGGCTAATACCCCGTACGCTTGTAGAGTCGCATGGCTCTACAAGGAAAGGTAGCTTCGGCCATCCGGCGAGGGATGAGCCCGCGGTGCATTAGCTAGTTGGTGAGGTAATGGCTCACCAAGGCGACGATGCATAGCTGGTCTGAGAGGATGATCAGCCACACTGGGACTGAGACACG	0	0	0	0	0	0	0	0	0	0	0	0	0	0	0	0	0	0	0	0	0	0	0	0	0	0	0	0	0	0	0	0	0	0	0	0	0	0	0	0	0	0	0	0	0	0	0	0
>Phy3215	ACGCTGGCGGCGTGCTTAACACATGCAAGTGGAGCGACGAACCGGGCTTCGGCCCGGGGCAAAGCCGCGAACGGGTGAGTAACACGTGGGTAACCTGCCCAGATGACCGGGATAACCCGAGGAAACTCGAGCTAATACCGGATGTGCTCGCATCACACCAGTGATGTGCGTAAAGGTAGCTTCGGCCTCCGCATCTGGATGGGCCCGCGGCCCATTAGCTTGTTGGTGGGGTAACGGCCTACCAAGGCGACGATGGGTAGCTGGTCTGAGAGGACGATCAGCCACACTGGGACTGAGACACG	0	0	0	0	0	0	0	0	0	0	0	0	0	0	0	0	0	0	0	0	0	0	0	0	0	0	0	0	0	0	0	0	0	0	0	0	0	0	0	0	0	0	0	0	0	0	0	0
>Phy3904	ACGCTGGCGGCGTGCCTAACACATGCAAGTTGAGCGACGAACCAGGCTTCGGTCTGGGGCAAAGCAGCGAACGGGTGAGTAACACGTGGGTAACCTACCCCGATGATTGGGACAACCCGAGGAAACTCGGGCTAATGCCGAATGTGCTCGCCGGACATCAGTCCGGCGCGTAAAGGAAGCTTCGGCCTCCGCATCGGGAGGGGCCCGCGGCCCATTAGCTAGTTGGTGAGGTAACGGCTCACCAAGGCAACGATGGGTAGCTGGTCTGAGAGGACGATCAGCCACACTGGGACTGAGACACG	0	0	0	0	0	0	0	0	0	0	0	0	0	0	0	0	0	0	0	0	0	0	0	0	0	0	0	0	0	0	0	0	0	0	0	0	0	0	0	0	0	0	0	0	0	0	0	0
>Phy786	ACGCTGGCGGCGTGCTTAACACATGCAAGTGGAGCGACGAACCAGGCTTCGGCCTGGGGCAAAGCCGCGAACGGGTGAGTAACACGTGGGTAACCTGCCCCGATGACCGGGACAACCCGAGGAAACTCGGGCTAATACCGGATGTGCTCTCCTCACATCAGTGAGGAGAGTAAAGGTAGCTTCGGCCTCCGCATCGGGATGGGCCCGCGGCCCATTAGCTTGTTGGTGAGGTAACGGCTCACCAAGGCCGCGATGGGTAGCTGGTCTGAGAGGACGATCAGCCACACTGGGACTGAGACACG	0	0	0	0	0	0	0	0	0	0	0	0	0	0	0	0	0	0	0	0	0	0	0	0	0	0	0	0	0	0	0	0	0	0	0	0	0	0	0	0	0	0	0	0	0	0	0	0
>Phy937	ACGCTGGCGGCGCGCCTAACACATGCAAGTCGAGCGAGAACCAGGGCTTCGGCCCTGGGGACAGCGGCGAACGGGTGAGTAACACGTGGGTAACCTGCCCTCGGCACCGGGATAGCCCGGGGAAACCCGGATTAATACCGGACAGCCTCGCGAGCTCTCGGGCTCGTGAGAAAAGGTGGCTTCGGCTTCCGGCTGAGGATGGGCCCGCGGCCGATTAGCTTGTTGGTGGGGTAACGGCTCACCAAGGCGACGATCGGTAGCTGGTCTGAGAGGACGATCAGCCACACTGGGACTGAGACACG	0	0	0	0	0	0	0	0	0	0	0	0	0	0	0	0	0	0	0	0	0	0	0	0	0	0	0	0	0	0	0	0	0	0	0	0	0	0	0	0	0	0	0	0	0	0	0	0
>Phy3577	ACGCTAGCGGCGTGCCTAAGGTATGCAAGTCGAACGGGGAAGAGAGCTTGCTCTCTTCCTAGTGGCGAACGGTCGCGTAACACGTAGACAACCTGCCTCCGAGTGGGGGATACCAGGAGGAAACTCCTGCTAATACCGCATGTGGCAGAGCGCAGCATTACGCTCTTGCTAAAGGAGCAATTCGCTCGGAGATGGGTCTGCGGCCTATCAGGTAGTTGGTGGGGTAACGGCCTACCAAGCCGACGACGGGTAGCGGGTCTGAGAGGATGATCCGCCGGACGGGGACTGAGACACG	0	0	0	0	0	0	0	0	0	0	0	0	0	0	0	0	0	0	0	0	0	0	0	0	0	0	0	0	0	0	0	0	0	0	0	0	0	0	0	0	0	0	0	0	0	0	0	0
>Phy2344	ACGCTGGCGGCGTGCCTAAAACATGCAAGTCGAACGGCTCCTTCGGGAGCAGTGGCGAACGGCGGAGTAATACGTGAGCAACGTGCCCTAAAGACTGGGATAGTCAGGGGAAACCCTGGGTAATACCGGATGTGGTCTTTTCTAGGATCTAGGAGAGATTAAATGGTTTTTCGCTTTTGGAGCGGCTCACGGCCTATCAGCTAGTTGGTGAGGTAAAGGCTCACCAAGGCTACGACGGGTAACGGGTCTGAGAGGATGATCCGTCCGAGTGGGACTGAGACACG	0	0	0	0	0	0	0	0	0	0	0	0	0	0	0	0	0	0	0	0	0	0	0	0	0	0	0	0	0	0	0	0	0	0	0	0	0	0	0	0	0	0	0	0	0	0	0	0
>Phy3066	ACGCTTGCGGCGTGCCTAAGAAATGCAAGTCGAGCGGGGAGTAGCAATACTCCTAGCGGCGAACGGTCGCGTAACACGTAAGCAACCTGCCCCCAAGACCGGGACAACAGTGGGAAACCGCTGCTAATACCGGATGTGGCCACCGGGAGGCATCTTCTGGTGATTAAAGCCTGTACAAGGGCTTGGGGAGGGGCTTGCGGCCTATCAGCTAGTTGGTGGGGTAACGGCCTACCAAGGCGACGACGGGTAGCTGGTCTGAGAGGACGGCCAGCCGGACTGGGACTGAGACACG	0	0	0	0	0	0	0	0	0	0	0	0	0	0	0	0	0	0	0	0	0	0	0	0	0	0	0	0	0	0	0	0	0	0	0	0	0	0	0	0	0	0	0	0	0	0	0	0
>Phy3236	GCGCTAGCGACAGGCTTAACACATGCAAGTCGAGGGGCAGCACGGGCAGCAATGCCTGGTGGCGACCGGCGCACGGGTGAGTAACGCGTATGCAACTTGCCTATCAGAGGGGATAGCCTTTCGAAAGAAAGATTAATACCCGATGGCATAGTTCTTCCGCATGGTAGGACTATTAAAGAATTTCGGTCATCGATGGGGATGCGTTCCATTAGCTTGTTGGCGGGGTAACGGCCCACCAAGGCATCGATGGATAGGGGTTCTGAGAGGAAGGTCCCCCACATTGGAACTGAGACACG	0	0	0	0	0	0	0	0	0	0	0	0	0	0	0	0	0	0	0	0	0	0	0	0	0	0	0	0	0	0	0	0	0	0	0	0	0	0	0	0	0	0	0	0	0	0	0	0
>Phy4194	ACGCTAGCTACAGGCTTAACACATGCAAGTCGAGGGGCAGCATGATTGAAGCTTGCTTCAATCGATGGCGACCGGCGCACGGGTGAGTAACACGTATCCAACCTGCCGATAACTCGGGAATAGCCTTTCGAAAGAAAGATTAATGCCCGATGGTTTCCCGAATCCGCATGAGAACGGGAATAAAGATTCATCGGTATGCGATGGGGATGCGTCCCATTAGCTTGTTGGCGGGGTAACGGCCCACCAAGGCTACGATGGGTAGGGGTTCTGAGAGGAAGGTCCCCCACATTGGAACTGAGACACG	0	0	0	0	0	0	0	0	0	0	0	0	0	0	0	0	0	0	0	0	0	0	0	0	0	0	0	0	0.0315259	0	0	0	0	0	0	0	0	0	0	0	0	0	0	0	0	0	0	0
>Phy4246	ACGCTAGCTACAGGCTTAACACATGCAAGTCGAGGGGCAGCATGGACCCAGTTTTGCTGGGTTTGATGGCGACCGGCGCACGGGTGAGTAACACGTATCCAACCTCCCGCATACTCGGGGATAGCCTTTCGAAAGAAAGATTAATACCCGATAGTTTCAAGAGTTTGCATGAAAACTTGAATAAAGATTCATTGGTATGCGATGGGGATGCGTTCCATTAGGTAGTAGGCGGGGTAACGGCCCACCTAGCCGACGATGGATAGGGGTTCTGAGAGGAAGGTCCCCCACATTGGAACTGAGACACG	0	0	0	0	0	0	0	0	0	0	0	0	0	0	0	0	0	0	0	0	0	0	0	0	0	0	0	0	0	0	0	0	0	0	0	0	0	0	0	0	0	0	0	0	0	0	0	0
>Phy1060	ACGCTAGCTATAGGCTTAACACATGCAAGTCGAGGGGAAACGGCATTATGTGCTTGCACATTTTGGACGTCGACCGGCGCACGGGTGAGCAACACGTATCCAACCTTCCGGTTACTCCGGTATAGCCTTTCGAAAGAAAGATTAATCCCGGATAGTATGGTGATTCCGCATGGTTTCTCCATTAAAGGATTCCGGTAACCGATGGGGATGCGTTCCATTAGGCGGTTGGCGGGGTAACGGCCCACCAAACCTACGATGGATAGGGGTTCTGAGAGGAAGGCCCCCCACATTGGAACTGAGACACG	0	0	0	0	0	0	0	0	0	0	0	0	0	0	0	0	0	0	0	0	0	0	0	0	0	0	0	0	0	0	0	0	0	0	0	0	0	0	0	0	0	0	0	0	0	0	0	0
>Phy1078	ACGCTAGCTATAGGCTTAACACATGCAAGTCGAGGGGAAACGGCATTATGTGCTTGCACATTCTGGACGTCGACCGGCGCACGGGTGAGTAACACGTATCCAACCTTCCGGTTACTCCGGTATAGCCTTTCGAAAGAAAGATTAATCCCGGATAGTATGGTGATTCCGCATGGTTTCTCCATTAAAGGATTCCGGTAACCGATGGGGATGCGTTCCATTAGGCGGTTGGCGGGGTAACGGCCCACCAAACCTACGATGGATAGGGGTTCTGAGAGGAAGGTCCCCCACATTGGAACTGAGACACG	0	0	0	0	0	0	0	0	0	0	0	0	0	0	0	0	0	0	0	0	0	0	0	0	0	0	0	0	0	0	0	0	0	0	0	0	0	0	0	0	0	0	0	0	0	0	0	0
>Phy3249	ACGCTAGCTACAGGCTTAACACATGCAAGTCGAGGGGCAGCATGAACTTAGCTTGCTAAGTTTGATGGCGACCGGCGCACGGGTGAGTAACACGTATCCAACCTGCCGATGACTCGGGGATAGCCTTTCGAAAGAAAGATTAATACCCGATGGCATAGTTCTTCCGCATGGTAGGACTATTAAAGAATTTCGGTCATCGATGGGGATGCGTTCCATTAGCTTGTTGGCGGGGTAACGGCCTACCAAAGCGACGATCAGTAGCCGGCCTGAGAGGGTGGACGGCCACGTTGGGACTGAGACACG	0	0	0	0	0	0	0	0	0	0	0	0	0	0	0	0	0	0	0	0	0	0	0	0	0	0	0	0	0	0	0	0	0	0	0	0	0	0	0	0	0	0	0	0	0	0	0	0
>Phy656	ACGCTAGCTACAGGCTTAACACATGCAAGTCGAGGGGCAGCATGAACTTAGCTTGCTAAGCTTGATGGCGACCGGCGCACGGGTGAGTAACACGTATCCAACCTCCCGCTTACTCAGGAATAGCCTTTCGAAAGAAAGATTAATGCCTGATGGTATCTTAAGCACACATGTAATTAAGATTAAAGATTTATCGGTAAGCGATGGGGATGCGTTCCATTAGGTAGTAGGCGGGGTAACGGCCCACCTAGCCGACGATGGATAGGGGTTCTGAGAGGAAGGTCCCCCACATTGGAACTGAGACACG	0	0	0	0	0	0	0	0	0	0	0	0	0	0	0	0	0	0	0	0	0	0	0	0	0	0	0	0	0	0	0	0	0	0	0	0	0	0	0	0	0	0	0	0	0	0	0	0
>Phy688	ACGCTAGCTACAGGCTTAACACATGCAAGTCGAGGGGCAGCATGAACTTAGCTTGCTAAGTTTGATGGCGACCGGCGCACGGGTGAGTAACACGTATCCAACCTCCCGCTTACTCAGGAATAGCCTTTCGAAAGAAAGATTAATGCCTGATGGTATCTTAAGCACACATGTAATTAAGATTAAAGATTTATCGGTAAGCGATGGGGATGCGTTCCATTAGGTAGTAGGCGGGGTAACGGCCCACCTAGCCGACGATGGATAGGGGTTCTGAGAGGAAGGTCCCCCACATTGGAACTGAGACACG	0	0	0	0	0	0	0	0	0	0	0	0	0	0	0	0	0	0	0	0	0	0	0	0	0	0	0	0	0	0	0	0	0	0	0	0	0	0	0	0	0	0	0	0	0	0	0	0
>Phy2313	ACGCTAGCGACAGGCTTAACACATGCAAGTCGAGGGGCAGCGGTGGTGAAGGCTTGCCTTTACCAGCCGGCGACCGGCGCACGGGTGAGTAACACGTATCCAACCTGCCTTATACTCCCGGACAGCCTTCTGAAAGGAAGATTAATACGGGATGGTATCACGAGCCAGCATTTTCTCGTGATTAAAGAACTTCGGTATAAGATGGGGATGCGTTCCATTAGATAGTAGGCGGGGTAACGGCCCACCTAGTCGACGATGGATAGGGGTTCTGAGAGGAAGGTCCCCCACATTGGAACTGAGACACG	0	0	0	0	0	0	0	0	0	0	0	0	0	0	0	0	0	0	0	0	0	0	0	0	0	0	0	0	0	0	0	0	0	0	0	0	0	0	0	0	0	0	0	0	0	0	0	0
>Phy2741	ACGCTAGCGACAGGCCTAACACATGCAAGTCGAGGGGCAGCATGGGAGTTTGCTTGCAAACTTCCGATGGCGACCGGCGCACGGGTGAGTAACACGTATCCAACCTGCCGATAACTCGGGGATAGCCTTTCGAAAGAAAGATTAATATCCGATAGGATATCAAGGTCGCATGATCTTGATATTAAAGAATTTCGGTCATCGATGGGGATGCGTTCCATTAGTTAGTTGGCGGGGTAACGGCCCACCAAGACGACGATGGATAGGGGTTCTGAGAGGAAGGTCCCCCACATTGGAACTGAGACACG	0	0	0	0	0	0	0	0	0	0	0	0	0	0	0	0	0	0	0	0	0	0	0	0	0	0	0	0	0	0	0	0	0	0	0	0	0	0	0	0	0	0	0	0	0	0	0	0
>Phy1453	ACGCTAGCTACAGGCTTAACACATGCAAGTCGAGGGGCAGCATGAACTTAGCTTGCTAAGTTTGATGGCGACCGGCGCACGGGTGAGTAACACGTATCCAACCTCCCGCTTACTCAGGAATAGCCTTTCGAAAGAAAGATTAATGCCTGATGGTATCTTAAGCACACATGTAATTAAGATTAAAGATTTATCGGTATGCGATGGGGATGCGTTCCATTAGGTAGTAGGCGGGGTAACGGCCCACCTAGCCGACGATGGATAGGGGTTCTGAGAGGAAGGTCCCCCACATTGGAACTGAGACACG	0	0	0	0	0	0	0	0	0	0	0	0	0	0	0	0	0	0	0	0	0	0	0	0	0	0	0	0	0	0	0	0	0	0	0	0	0	0	0	0	0	0	0	0	0	0	0	0
>Phy1994	ACGCTGGCGGCGTGCTTAACACATGCAAGTCGAGGGGCAGCGGGATTGAAGCTTGCTTCAATCGCCGGCGACCGGCGCACGGGTGAGTAACGCGTATCCAACCTTCCGTACACTCAGGGATAGCCTTTCGAAAGAAAGATTAATACCTGATGGTATGATGAGACTGCATGGTATCATCATTAAAGATTTATCGGTGTACGATGGGGATGCGTTCCATTAGGCAGTAGGCGGGGTAACGGCCCACCTAGCCGACGATGGATAGGGGTTCTGAGAGGAAGGTCCCCCACATTGGAACTGAGACACG	0	0	0	0	0	0	0	0	0	0	0	0	0	0	0	0	0	0	0	0	0	0	0	0	0	0	0	0	0	0	0	0	0	0	0	0	0	0	0	0	0	0	0	0	0	0	0	0
>Phy503	ACGCTAGCGACAGGCTTAACACATGCAAGTCGAGGGGCAGCGGGTAGATGAGCTTGCTCATTTATGCCGGCGACCGGCGCACGGGTGAGTAACACGTATCCAACCTGCCTCATACTCGGGGATAGCCTTTCGAAAGAAAGATTAATACCCGATGTTATAGTCCTACCGCATGATGGGATTATTAAAGAATTTCGGTATGGGATGGGGATGCGTTCCATTAGTTAGTTGGCGGGGTAACGGCCCACCAAGACAACGATGGATAGGGGTTCTGAGAGGAAGGTCCCCCACATTGGAACTGAGACACG	0	0	0	0	0	0	0	0	0	0	0	0	0	0	0	0	0	0	0	0	0	0	0	0	0	0	0	0	0	0	0	0	0	0	0	0	0	0	0	0	0	0	0	0	0	0	0	0
>Phy795	ACGCTAGCTACAGGCTTAACACATGCAAGTCGAGGGGCAGCATGGACTTAGCTTGCTAAGTCCGATGGCGACCGGCGCACGGGTGAGTAACACGTATCCAACCTTCCGGTTACTCCGGTATAGCCTTTCGAAAGAAAGATTAATCCCGGATAGTATGGTGATTCCGCATGGTTTCTCCATTAAAGGATTCCGGTAACCGATGGGGATGCGTTCCATTAGGCGGTTGGCGGGGTAACGGCCCACCAAACCTACGATGGATAGGGGTTCTGAGAGGAAGGTCCCCCACATTGGAACTGAGACACG	0	0	0	0	0	0	0	0	0	0	0	0	0	0	0	0	0	0	0	0	0	0	0	0	0	0	0	0	0	0	0	0	0	0	0	0	0	0	0	0	0	0	0	0	0	0	0	0
>Phy1008	ACGCTAGCTACAGGCTTAACACATGCAAGTCGAGGGGCAGCATGAACTTAGCTTGCTAAGTCCGATGGCGACCGGCGCACGGGTGAGTAACACGTATCCAACCTTCCGGTTACTCCGGTATAGCCTTTCGAAAGAAAGATTAATCCCGGATAGTATGGTGATTCCGCATGGTTTCTCCATTAAAGGATTCCGGTAACCGATGGGGATGCGTTCCATTAGGCGGTTGGCGGGGTAACGGCCCACCAAACCTACGATGGATAGGGGTTCTGAGAGGAAGGTCCCCCACATTGGAACTGAGACACG	0	0	0	0	0	0	0	0	0	0	0	0	0	0	0	0	0	0	0	0	0	0	0	0	0	0	0	0	0	0	0	0	0	0	0	0	0	0	0	0	0	0	0	0	0	0	0	0
>Phy2719	ACGCTAGCTACAGGCTTAACACATGCAAGTCGAGGGGCAGCGGGATTGAAGCTTGCTTCAATTGCCGGCGACCGGCGCACGGGTGAGTAACGCGTATCCAACCTTCCGTACACTCAGGGATAGCCTTTCGAAAGAAAGATTAATACCTGATGGTATGATGAGATCGCATGGTATCATCATTAAAGATTTATCGGTGTACGATGGGGATGCGTTCCATTAGGTAGTAGGCGGGGTAACGGCCCACCTAGCCAACGATGGATAGGGGTTCTGAGAGGAAGGTCCCCCACACTGGAACTGAGACACG	0	0	0	0	0	0	0	0	0	0	0	0	0	0	0	0	0	0	0	0	0	0	0	0	0	0	0	0	0	0	0	0	0	0	0	0	0	0	0	0	0	0	0	0	0	0	0	0
>Phy2753	ACGCTAGCTACAGGCTTAACACATGCAAGTCGAGGGGCAGCATGGACTTAGCTTGCTAAGTCCGATGGCGACCGGCGCACGGGTGAGTAACACGTATCCAACCTTCCGGTTACTCCGGTATAGCCTTTCGAAAGAAAGATTAATCCCGGATAGTATGGTGATTCCGCATGGTTTCTCCATTAAAGGATTCCGGTAACCGATGGGGATGCGTTCCATTAGGCGGTTGGCGGGGTAACGGCCCACCAAACCTACGATGGATAGGGGTTCTGAGAAGAAGGTCCCCCACATTGGAACTGAGACACG	0	0	0	0	0	0	0	0	0	0	0	0	0	0	0	0	0	0	0	0	0	0	0	0	0	0	0	0	0	0	0	0	0	0	0	0	0	0	0	0	0	0	0	0	0	0	0	0
>Phy2854	ACGCTAGCTATAGGCTTAACACATGCAAGTCGAGGGGAAACGGCAGTATGTGCTTGCACATTCTGGACGTCGACCGGCGCACGGGTGAGTAACACGTATCCAACCTTCCGGTTACTCCGGTATAGCCTTTCGAAAGAAAGATTAATCCCGGATAGTATGGTGATTCCGCATGGTTTCTCCATTAAAGGATTCCGGTAACCGATGGGGATGCGTTCCATTAGGCGGTTGGCGGGGTAACGGCCCACCAAACCTACGATGGATAGGGGTTCTGAGAGGAAGGTCCCCCACATTGGAACTGAGACACG	0	0	0	0	0	0	0	0	0	0	0	0	0	0	0	0	0	0	0	0	0	0	0	0	0	0	0	0	0	0	0	0	0	0	0	0	0	0	0	0	0	0	0	0	0	0	0	0
>Phy3319	ACGCTAGCTACAGGCTTAACACATGCAAGTCGAGGGGAAACGATATTGGAAGCTTGCTTCCGATAGGCGTCGACCGGCGCACGGGTGAGTAACGCGTATCCAACCTTCCGTACACTCAGGGATAGCCTTTCGAAAGAAAGATTAATACCTGATGGTATGATGAGATTGCATGATAGCATCATTAAAGATTTATCGGTGTACGATGGGGATGCGTTCCATTAGGTAGTAGGCGGGGTAACGGCCCACCTAGCCGGCGATGGATAGGGGTTCTGAGAGGAAGGTCCCCCACATTGGAACTGAGACACG	0	0	0	0	0	0	0	0	0	0	0	0	0	0	0	0	0	0	0	0	0	0	0	0	0	0	0	0	0	0	0	0	0	0	0	0	0	0	0	0	0	0	0	0	0	0	0	0
>Phy3531	ACGCTAGCGGCAGGCTTAACACATGCAAGTCGAGGGGCAGCGGTGGTGAAGGCTTGCCTTTACCAGCCGGCGACCGACGCACGGGTGAGTAACACGTATCCAACCTGCCGATGACTCGGGGATAGCCTTTCGAAAGAAAGATTAATACCCGATGGCATAGTTCTTCCGCATGGTAGGACTATTAAAGAATTTCGGTCATCGATGGGGATGCGTTCCATTAGCTTGTTGGCGGGGTAACGGCCCACCAAGGCATCGATGGATAGGGGTTCTGAGAGGAAGGTCCCCCACATTGGAACTGAGACACG	0	0	0	0	0	0	0	0	0	0	0	0	0	0	0	0	0	0	0	0	0	0	0	0	0	0	0	0	0	0	0	0	0	0	0	0	0	0	0	0	0	0	0	0	0	0	0	0
>Phy3571	ACGCTAGCTACAGGCTTAACACATGCAAGTCGCGGGGCATCATGGAGGTTGCTTGCAATTTCTGATGGCGACCGGCGCACGGGTGAGTAACACGTATCCAACCTTCCGGTTACTCCGGTATAGCCTTTCGAAAGAAAGATTAATCCCGGATAGTATGGTGATTCCGCATGGTTTCTCCATTAAAGGATTCCGGTAACCGATGGGGATGCGTTCCATTAGGCGGTTGGCGGGGTAACGGCCCACCAAACCTACGATGGATAGGGGTTCTGAGAGGAAGGTCCCCCACATTGGAACTGAGACACG	0	0	0	0	0	0	0	0	0	0	0	0	0	0	0	0	0	0	0	0	0	0	0	0	0	0	0	0	0	0	0	0	0	0	0	0	0	0	0	0	0	0	0	0	0	0	0	0
>Phy3964	ACGCTAGCTACAGGCTTAACACATGCAAGTCGAGGGGCAGCATGAAAGTTTGCTTGCAAACTTTTGATGGCGACCGGCGCACGGGTGAGTAACACGTATCCAACCTGCCTCATACTCGGGGATAGCCTTTCGAAAGAAAGATTAATACCCGATGTCATAGTCCTACCGCATGATGGGATTATTAAAGAATTTCGGTATGGGATGGGGATGCGTTCCATTAGTTAGTTGGCGGGGTAACGGCCCACCGTGGCGACGATCGGTAGCCGGCCTGAGAGGGCGGACGGCCACATTGGGACTGAGACACG	0	0	0	0	0	0	0	0	0	0	0	0	0	0	0	0	0	0	0	0	0	0	0	0	0	0	0	0	0	0	0	0	0	0	0	0	0	0	0	0	0	0	0	0	0	0	0	0
>Phy4133	ACGCTAGCTACAGGCTTAACACATGCAAGTCGAGGGGCGGCATGGACTTAGCTTGCTAAGTCCGATGGCGACCGGCGCACGGGTGAGTAACACGTATCCAACCTTCCGGTTACTCCGGTATAGCCTTTCGAAAGAAAGATTAATCCCGGATAGTATGGTGATTCCGCATGGTTTCTCCATTAAAGGATTCCGGTAACCGATGGGGATGCGTTCCATTAGGCGGTTGGCGGGGTAACGGCCCACCAAACCTACGATGGATAGGGGTTCTGAGAGGAAGGTCCCCCACATTGGAACTGAGACACG	0	0	0	0	0	0	0	0	0	0	0	0	0	0	0	0.0630517	0	0	0	0	0	0	0	0	0	0	0	0	0	0	0	0	0	0	0	0	0	0	0	0	0	0	0	0	0	0	0	0
>Phy23	ACGCTAGCTACAGGCTTAACACATGCAAGTCGAGGGGCAGCATGAACTTAGCTTGCTAAGTTTGATGGCGACCGGCGCACGGGTGAGTAACACGTATCCAACCTGCCGATGACTCGGGGATAGCCTTTCGAAAGAAAGATTAATACCCGATGGCATAGTTCTTCCGCATGGTAGGACTATTAAAGAATTTCGGTCATCGATGGGGATGCGTTCCATTAGCTTGTTGGCGGGGTAACGGCCCACCAAGGCATCGATGGATAGGGGTTCTGAGAGGAAGGTCCCCCACATTGGAACTGAGACACG	0	0	0	0	0.0315259	0	0.0315259	0	0.189155	0.945776	0	0	0	0	0	0	0.882724	0	0	0	0.0315259	1.22951	0	0	0.0315259	0	0.945776	0.725095	0.126103	0.157629	0.91425	0.220681	0	0	2.17528	0.0945776	0.0315259	0.0630517	0	0	0.126103	0	0.567465	0	0.189155	2.42749	0	0
>Phy47	ACGCTAGCTACAGGCTTAACACATGCAAGTCGAGGGGCAGCATGAAAGTTTGCTTGCAAACTTTTGATGGCGACCGGCGCACGGGTGAGTAACACGTATCCAACCTGCCTCATACTCGGGGATAGCCTTTCGAAAGAAAGATTAATACCCGATGTCATAGTCCTACCGCATGATGGGATTATTAAAGAATTTCGGTATGGGATGGGGATGCGTTCCATTAGTTAGTTGGCGGGGTAACGGCCCACCAAGACAACGATGGATAGGGGTTCTGAGAGGAAGGTCCCCCACATTGGAACTGAGACACG	0	0	0	0	0	0	0	0	0	0.472888	0	0	0.0315259	0	0	0	0.315259	0	0	0	0	0.819672	0.283733	0	0	0	0.189155	0.37831	0.157629	0.0315259	0.283733	0.157629	0	0	0.630517	0	0	0	0	0	0.189155	0	0	0	0.157629	0.315259	0	0
>Phy64	ACGCTAGCTACAGGCTTAACACATGCAAGTCGAGGGGCAGCATGGAAGTTTGCTTGCAAACTTTTGATGGCGACCGGCGCACGGGTGAGTAACACGTATCCAACCTGCCTCATACTCGGGGATAGCCTTTCGAAAGAAAGATTAATACCCGATGTCATAGTCCTACCGCATGATGGGATTATTAAAGAATTTCGGTATGGGATGGGGATGCGTTCCATTAGTTAGTTGGCGGGGTAACGGCCCACCAAGACAACGATGGATAGGGGTTCTGAGAGGAAGGTCCCCCACATTGGAACTGAGACACG	0	0	0	0	0	0	0	0	0	0.252207	0	0	0	0	0	0	0.0945776	0	0	0	0	0.472888	0.220681	0	0	0	0	0.346784	0	0.220681	0.220681	0.126103	0	0	0.409836	0	0.315259	0.0630517	0	0	0.157629	0	0.189155	0	0.0630517	0.315259	0	0
>Phy67	ACGCTAGCTACAGGCTTAACACATGCAAGTCGAGGGGCAGCATGGAAGTTTGCTTGCAAACTTCCGATGGCGACCGGCGCACGGGTGAGTAACACGTATCCAACCTGCCGATAACTCGGGGATAGCCTTTCGAAAGAAAGATTAATATCCGATAGCATATCAAGGTCGCATGATCCTGATATTAAAGAATTTCGGTTATCGATGGGGATGCGTTCCATTAGTTAGTTGGCGGGGTAACGGCCCACCAAGACGACGATGGATAGGGGTTCTGAGAGGAAGGTCCCCCACATTGGAACTGAGACACG	0	0	0	0	0	0	0	0	0	0.409836	0	0	0.0315259	0	0	0	0.157629	0	0	0	0	0.220681	0.0945776	0	0	0	0.157629	0.157629	0	0.252207	0.126103	0.0945776	0	0	0.220681	0	0	0.0945776	0	0	0.126103	0	0.126103	0	0.0630517	0.189155	0	0.0315259
>Phy91	ACGCTAGCTACAGGCTTAACACATGCAAGTCGAGGGGCAGCATGAAAGTTTGCTTGCAAACTTTTGATGGCGACCGGCGCACGGGTGAGTAACACGTATCCAACCTGCCTCATACTCGGGGATAGCCTTTCGAAAGAAAGATTAATACCCGATGTCATAGTCCTACCGCATGATGGGATTATTAAAGAATTTCGGTATGGGATGGGGATGCGTTCCATTAGTTAGTTGGCGGGGTAACGGCCCACCAAGACGACGATGGATAGGGGTTCTGAGAGGAAGGTCCCCCACATTGGAACTGAGACACG	0	0	0	0	0	0	0	0	0	0	0	0	0	0	0	0	0	0	0	0	0	0	0	0	0	0	0	0.37831	0	0	0	0	0	0	0.37831	0	0	0	0	0	0	0	0	0	0	0.346784	0	0.0315259
>Phy153	ACGCTAGCTACAGGCTTAACACATGCAAGTCGAGGGGCAGCATGGTCTTAGCTTGCTAAGGCCGATGGCGACCGGCGCACGGGTGAGTAACACGTATCCAACCTGCCGTCTACTCTTGGACAGCCTTCTGAAAGGAAGATTAATACAAGATGGCATCATGAGTCCGCATGTTCACATGATTAAAGGTATTCCGGTAGACGATGGGGATGCGTTCCATTAGATAGTAGGCGGGGTAACGGCCCACCTAGTCTTCGATGGATAGGGGTTCTGAGAGGAAGGTCCCCCACATTGGAACTGAGACACG	0	0	0	0	0.126103	0	0	0	0	0	0	0	0	0	0	0.0315259	0	0	0	0.0630517	0	0	0	0	0.0315259	0	0.0945776	0	0	0	0	0	0	0	0	0	0	0	0	0	0	0	0	0	0	0	0	0
>Phy231	ACGCTAGCTACAGGCTTAACACATGCAAGTCGAGGGGCAGCATGGTCTTAGCTTGCTAAGGCTGATGGCGACCGGCGCACGGGTGAGTAACACGTATCCAACCTGCCGTCTACTCTTGGCCAGCCTTCTGAAAGGAAGATTAATCCAGGATGGGATCATGAGTTCACATGTCCGCATGATTAAAGGTATTTTCCGGTAGACGATGGGGATGCGTTCCATTAGATAGTAGGCGGGGTAACGGCCCACCTAGTCAACGATGGATAGGGGTTCTGAGAGGAAGGTCCCCCACATTGGAACTGAGACACG	0	0	0	0	0.0630517	0	0	0	0	0	0	0	0	0	0	0	0	0	0	0	0	0	0	0	0	0	0	0	0	0	0	0	0	0	0	0	0	0	0	0	0	0	0	0	0	0	0	0
>Phy268	ACGCTAGCTACAGGCTTAACACATGCAAGTCGAGGGGCAGCATGATTGAAGCTTGCTTCAATCGATGGCGACCGGCGCACGGGTGAGTAACACGTATCCAACCTGCCGATAACTCGGGGATAGCCTTTCGAAAGAAAGATTAATACCCGATAGTATAGTATTTCCGCATGGTTTCACTATTAAAGAATTTCGGTTATCGATGGGGATGCGTTCCATTAGATAGTTGGCGGGGTAACGGCCCACCAAGTCAACGATGGATAGGGGTTCTGAGAGGAAGGTCCCCCACATTGGAACTGAGACACG	0	0	0	0	0	0	0	0	0	0	0	0	0	0	0	0	0	0	0	0	0	0	0	0	0	0	0	0	0	0	0	0	0	0	0	0	0	0	0	0	0	0	0	0	0	0	0	0
>Phy290	ACGCTAGCTACAGGCTTAACACATGCAAGTCGAGGGGCAGCATGGTCTTAGCTTGCTAAGGCCGATGGCGACCGGCGCACGGGTGAGTAACACGTATCCAACCTGCCGTCTACTCTTGGACAGCCTTCTGAAAGGAAGATTAATACAAGATGGCATCATGAGTTCACATGTTCACATGATTAAAGGTATTCCGGTAGACGATGGGGATGCGTTCCATTAGATAGTAGGCGGGGTAACGGCCCACCTAGTCTTCGATGGATAGGGGTTCTGAGAGGAAGGTCCCCCACATTGGAACTGAGACACG	0	0	0	0	0	0	0	0	0	0	0	0	0	0	0	0	0	0	0	0	0	0	0	0	0	0	0	0	0	0	0	0	0	0	0	0	0	0	0	0	0	0	0	0	0	0	0	0
>Phy300	ACGCTAGCTACAGGCTTAACACATGCAAGTCGAGGGGCAGCATGAACTTAGCTTGCTAAGTTTGATGGCGACCGGCGCACGGGTGAGTAACACGTATCCAACCTGCCGATGACTCGGGGATAGCCTTTCGAAAGAAAGATTAATACCCGATGGCATAGTTCTTCCGCATGGTAGAACTATTAAAGAATTTCGGTCATCGATGGGGATGCGTTCCATTAGGTTGTTGGCGGGGTAACGGCCCACCAAGCCTTCGATGGATAGGGGTTCTGAGAGGAAGGTCCCCCACATTGGAACTGAGACACG	0	0	0	0	0	0	0	0	0	0	0	0	0	0	0	0	0	0	0	0	0	0	0	0	0	0.0630517	0	0	0	0	0	0	0	0	0	0	0	0.315259	0	0	0	0.0630517	0	0	0	0	0	0
>Phy313	ACGCTAGCTACAGGCTTAACACATGCAAGTCGAGGGGCAGCATGGTCTTAGCTTGCTAAGACTGATGGCGACCGGCGCACGGGTGAGTAACACGTATCCAACCTGCCGTCTACTCTTGGACAGCCTTCTGAAAGGAAGATTAATACAAGATGGCATCATGAGTCCGCATGTTCACATGATTAAAGGTATTCCGGTAGACGATGGGGATGCGTTCCATTAGATAGTAGGCGGGGTAACGGCCCACCTAGTCTTCGATGGATAGGGGTTCTGAGAGGAAGGTCCCCCACATTGGAACTGAGACACG	0	0	0	0	0	0	0	0	0	0	0	0	0	0	0	0	0	0	0	0	0	0	0	0	0	0	0	0	0	0	0	0	0	0	0	0	0	0	0	0	0	0	0.0630517	0	0	0	0	0
>Phy314	ACGCTAGCTACAGGCTTAACACATGCAAGTCGAGGGGCAGCATGAACTTAGCTTGCTAAGTTTGATGGCGACCGGCGCACGGGTGAGTAACACGTATCCAACCTGCCGATGACTCGGGGATAGCCTTTCGAAAGAAAGATTAATACCCGATGGCATAATTCTTCCGCATGGTAGAATTATTAAAGAATTTCGGTCATCGATGGGGATGCGTTCCATTAGGTTGTTGGCGGGGTAACGGCCCACCAAGCCTTCGATGGATAGGGGTTCTGAGAGGAAGGTCCCCCACATTGGAACTGAGACACG	0	0	0	0	0	0	0	0	0	0	0	0	0	0	0	0	0	0	0	0	0	0	0	0	0	0	0	0	0	0	0	0	0	0	0	0	0	0.819672	0	0	0	0	0	0.882724	0	0	0	0
>Phy322	ACGCTAGCTACAGGCTTAACACATGCAAGTCGAGGGGCAGCGGGATTGAAGCTTGCTTCAATTGCCGGCGACCGGCGCACGGGTGAGTAACGCGTATCCAACCTTCCGCTTACTCGGGGATAGCCTTTCGAAAGAAAGATTAATACCCGATTGTATCTTAAGCACGCATGAGATTAAGATTAAAGATTTATCGGTAAGCGATGGGGATGCGTTCCATTAGGCAGTTGGCGGGGTAACGGCCCACCAAACCTACGATGGATAGGGGTTCTGAGAGGAAGGTCCCCCACATTGGAACTGAGACACG	0	0	0	0	0	0	0	0	0	0	0	0	0	0	0	0	0	0	0	0	0	0	0	0	0	0	0	0	0	0	0	0	0	0	0	0	0	0	0	0	0	0	0	0	0	0	0	0
>Phy376	ACGCTAGCTACAGGCTTAACACATGCAAGTCGAGGGGCAGCATCATCAAAGCTTGCTTTGATGGATGGCGACCGGCGCACGGGTGAGTAACACGTATCCAACCTGCCGACAACACTGGGATAGCCTTTCGAAAGAAAGATTAATACCGGATGGTATAGTTTTCCCGCATGGGATGATTATTAAAGAATTTCGGTTGTCGATGGGGATGCGTTCCATTAGGCAGTTGGCGGGGTAACGGCCCACCAAACCTACGATGGATAGGGGTTCTGAGAGGAAGGTCCCCCACATTGGAACTGAGACACG	0	0	0	0	0	0	0	0	0	0	0	0	0	0	0	0	0	0	0	0	0	0	0	0	0	0	0	0	0	0	0	0	0	0.0630517	0	0	0	0	0	0	0	0	0	0	0	0	0	0
>Phy431	ACGCTAGCTACAGGCTTAACACATGCAAGTCGAGGGGCAGCATGGTCTTAGCTTGCTAAGGCTGATGGCGACCGGCGCACGGGTGAGTAACACGTATCCAACCTGCCGTCTACTCTTGGCCAGCCTTCTGAAAGGAAGATTAATCCAGGATGGCATCATGAGTTCACATGTCCGCATGATTAAAGGTATTTTCCGGTAGACGATGGGGATGCGTTCCATTAGATAGTAGGCGGGGTAACGGCCCACCTAGTCAACGATGGATAGGGGTTCTGAGAGGAAGGTCCCCCACATTGGAACTGAGACACG	0	0	0	0	0	0	0	0	0	0	0	0	0	0	0	0	0	0	0	0	0	0	0	0	0	0	0	0	0	0	0	0	0	0	0	0	0	0	0.37831	0	0	0	0	0.630517	0	0	0	0
>Phy451	ACGCTAGCTACAGGCTTAACACATGCAAGTCGAGGGGCAGCATGAACTTAGCTTGCTAAGTTTGATGGCGACCGGCGCACGGGTGAGTAACACGTATCCAACCTGCCGATGACTCGGGGATAGCCTTTCGAAAGAAAGATTAATACCCGATGGCATAGTTCTTCCGCATGGTGGAACTATTAAAGAATTTCGGTCATCGATGGGGATGCGTTCCATTAGGTTGTTGGCGGGGTAACGGCCCACCAAGCCTTCGATGGATAGGGGTTCTGAGAGGAAGGTCCCCCACATTGGAACTGAGACACG	0	0	0	0	0	0	0	0	0	0	0	0	0	0	0	0	0	0	0	0	0	0	0	0	0	0	0	0	0	0	0	0	0	0	0	0	0	0	0	0	0	0	0	0	0	0	0	0
>Phy468	ACGCTAGCTACAGGCTTAACACATGCAAGTCGAGGGGCAGCATGGTCTTAGCTTGCTAAGACTGATGGCGACCGGCGCACGGGTGAGTAACACGTATCCAACCTGCCTTATACTCCCGGACAGCCTTCTGAAAGGAAGATTAATACGGGATGGTATCACGAGCCAGCATTTTCTCGTGATTAAAGAACTTCGGTATAAGATGGGGATGCGTTCCATTAGATAGTAGGCGGGGTAACGGCCCACCTAGTCGACGATGGATAGGGGTTCTGAGAGGAAGGTCCCCCACATTGGAACTGAGACACG	0	0	0	0	0	0	0	0	0	0	0	0	0	0	0	0	0	0	0	0	0	0	0	0	0	0	0	0	0	0	0	0	0	0	0	0	0	0	0	0	0	0	0	0	0	0	0	0
>Phy480	ACGCTAGCTACAGGCTTAACACATGCAAGTCGAGGGGCAGCATGATTGAAGCTTGCTTCAATTGATGGCGACCGGCGCACGGGTGAGTAACACGTATCCAACCTTCCGTACACTCAGGGATAGCCTTTCGAAAGAAAGATTAATACCTGATGGTATCTTAAGCACGCATGTAATTAAGATTAAAGATTTATCGGTGTACGATGGGGATGCGTTCCATTAGGTAGTAGGCGGGGTAACGGCCCACCAAACCGACGATGGATAGGGGTTCTGAGAGGAAGGTCCCCCACATTGGTACTGAGACACG	0	0	0	0	0	0	0	0	0	0	0	0	0	0	0	0	0	0	0	0	0	0	0	0	0	0	0	0	0	0	0	0	0	0	0	0	0	0	0	0	0	0	0	0	0	0	0	0
>Phy493	ACGCTAGCTACAGGCTTAACACATGCAAGTCGAGGGGCAGCATGAACTTAGCTTGCTAAGTTTGATGGCGACCGGCGCACGGGTGAGTAACACGTATCCAACCTGCCGATGACTCGGGGATAGCCTTTCGAAAGAAAGATTAATACCCGATGGCAAAGTTCTTCCGCATGGTGGAACTATTAAAGAATTTCGGTCATCGATGGGGATGCGTTCCATTAGGTTGTTGGCGGGGTAACGGCCCACCAAGCCTTCGATGGATAGGGGTTCTGAGAGGAAGGTCCCCCACATTGGAACTGAGACACG	0	0	0	0	0	0	0	0	0	0	0	0	0	0	0	0	0	0	0	0	0	0	0	0	0	0	0	0	0	0	0	0	0	0	0	0	0	0	0	0	0	0	0	0	0	0	0	0
>Phy560	ACGCTAGCTACAGGCTTAACACATGCAAGTCGAGGGGCATCAGGATGTAGCAATACATTGCTGGCGACCGGCGCACGGGTGAGTAACACGTATCCAACCTGCCTTTTACTCGGGGATAGGCTTTCGAAAGAAAGATTAATACCCGATGGCATAATATTTCCGCATGGGATTATTATTAAAGAATTTCGGTAAAAGATGGGGATGCGTTCCATTAGGCAGTTGGCGGGGTAACGGCCCACCAAACCTTCGATGGATAGGGGTTCTGAGAGGAAGGTCCCCCACATTGGAACTGAGACACG	0	0	0	0	0	0	0	0	0	0	0	0	0	0	0	0	0	0	0	0	0	0	0	0	0	0	0	0	0	0	0	0	0	0	0	0	0	0	0	0	0	0	0	0	0	0	0	0
>Phy604	ACGCTAGCTACAGGCTTAACACATGCAAGTCGAGGGGCAGCATCATCAAAGCTTGCTTTGATGGATGGCGACCGGCGCACGGGTGAGTAACACGTATCCAACCTGCCGACAACACTGGGATAGCCTTTCGAAAGAAAGATTAATACCGGATGGCATAGTTTTCCCGCATGGGATAATTATTAAAGAATTTCGGTTGTCGATGGGGATGCGTTCCATTAGGCAGTTGGCGGGGTAACGGCCCACCAAACCAACGATGGATAGGGGTTCTGAGAGGAAGGTCCCCCACATTGGAACTGAGACACG	0	0	0	0	0	0	0	0	0	0	0	0	0	0	0	0	0	0	0	0	0	0	0	0	0	0	0	0	0	0	0	0	0	0	0	0	0	0	0	0	0	0	0	0	0	0	0	0
>Phy653	ACGCTAGCTACAGGCTTAACACATGCAAGTCGAGGGGCAGCATGAACTTAGCTTGCTAAGTTTGATGGCGACCGGCGCACGGGTGAGTAACACGTATCCAACCTGCCGATGACTCGGGGATAGCCTTTCGAAAGAAAGATTAATACCCGATGGCATAGTTCTTCCGCATGGTAGAACTATTAAAGAATTTCGGTCATCGATGGGGATGCGTTCCATTAGCTTGTTGGCGGGGTAACGGCCCACCAAGGCATCGATGGATAGGGGTTCTGAGAGGAAGGTCCCCCACATTGGAACTGAGACACG	0	0	0	0	0	0	0	0	0	0	0	0	0	0	0	0	0	0	0	0	0	0	0	0	0	0	0	0	0	0	0	0	0	0	0	0	0	0	0	0	0	0	0	0	0	0	0	0
>Phy679	ACGCTAGCTACAGGCTTAACACATGCAAGTCGAGGGGCAGCATGATTGAAGCTTGCTTCAATTGATGGCGACCGGCGCACGGGTGAGTAACGCGTATCCAACCTTCCGTACACTCAGGGATAGCCTTTCGAAAGAAAGATTAATACCTGATGGTATGATGGGATTGCATGATAGCATCATTAAAGATTCATCGGTGTACGATGGGGATGCGTTCCATTAGATAGTAGGCGGGGTAACGGCCCACCTAGTCGACGATGGATAGGGGTTCTGAGAGGAAGGTCCCCCACATTGGAACTGAGACACG	0	0	0	0	0	0	0	0	0	0	0	0	0	0	0	0	0	0	0	0	0	0	0	0	0	0	0	0	0	0	0	0	0	0	0	0	0	0	0	0	0	0	0	0	0	0	0	0
>Phy680	ACGCTAGCTACAGGCTTAACACATGCAAGTCGAGGGGCATCAGGAAGAAAGCTTGCTTTCTTTGCTGGCGACCGGCGCACGGGTGAGTAACACGTATCCAACCTGCCCTTTACTCGGGGATAGCCTTTCGAAAGAAAGATTAATACCCGATAGCATAATGATTCCGCATGGTTTCATTATTAAAGGATTCCGGTAAAGGATGGGGATGCGTTCCATTAGGTTGTTGGTGAGGTAACGGCTCACCAAGCCTTCGATGGATAGGGGTTCTGAGAGGAAGGTCCCCCACATTGGAACTGAGACACG	0	0	0	0	0	0	0	0	0	0	0	0	0	0	0	0	0	0	0	0	0	0	0	0	0	0	0	0	0	0	0	0	0	0	0	0	0	0	0	0	0	0	0	0	0	0	0	0
>Phy684	ACGCTAGCTACAGGCTTAACACATGCAAGTCGAGGGGCAGCATGGTCTTAGCTTGCTAAGGCCGATGGCGACCGGCGCACGGGTGAGTAACACGTATCCAACCTGCCGTCTACTCTTGGACAGCCTTCTGAAAGGAAGATTAATACAAGATGGCATCATGAGTCCGCATGTTCACATGATTAAAGGTATTCCGGTAGACGATGGGGATGCGTTCCATTAGGTAGTAGGCGGGGTAACGGCCCACCTAGCCTACGATGGATAGGGGTTCTGAGAGGAAGGTCCCCCACATTGGAACTGAGACACG	0	0	0	0	0	0	0	0	0	0	0	0	0	0	0	0	0	0	0	0	0	0	0	0	0	0	0	0	0	0	0	0	0	0	0	0	0	0	0	0	0	0	0	0	0	0	0	0
>Phy708	ACGCTAGCTACAGGCTTAACACGTGCAAGTCGAGGGGCAGCATGAACTTAGCTTGCTAAGTTTGATGGCGACCGGCGCACGGGTGAGTAACACGTATCCAACCTGCCGATGACTCGGGGATAGCCTTTCGAAAGAAAGATTAATACCCGATGGCATAATTCTTCCGCATGGTAGAATTATTAAAGAATTTCGGTCATCGATGGGGATGCGTTCCATTAGGTTGTTGGCGGGGTAACGGCCCACCAAGCCTTCGATGGATAGGGGTTCTGAGAGGAAGGTCCCCCACATTGGAACTGAGACACG	0	0	0	0	0	0	0	0	0	0	0	0	0	0	0	0	0	0	0	0	0	0	0	0	0	0	0	0	0	0	0	0	0	0	0	0	0	0	0	0	0	0	0	0	0	0	0	0
>Phy711	ACGCTAGCTACAGGCTTAACACATGCAAGTCGAGGGGCAGCATGGTCTTAGCTTGCTAAGGCTGATGGCGACCGGCGCACGGGTGAGTAACACGTATCCAACCCGCCGTCTACTCTTGGCCAGCCTTCTGAAAGGAAGATTAATCCAGGATGGGATCATGAGTTCACATGTCCGCATGATTAAAGGTATTTTCCGGTAGACGATGGGGATGCGTTCCATTAGATAGTAGGCGGGGTAACGGCCCACCTAGTCAACGATGGATAGGGGTTCTGAGAGGAAGGTCCCCCACATTGGAACTGAGACACG	0	0	0	0	0	0	0	0	0	0	0	0	0	0	0	0	0	0	0	0	0	0	0	0	0	0	0	0	0	0	0	0	0	0	0	0	0	0	0	0	0	0	0	0	0	0	0	0
>Phy726	ACGCTAGCTACAGGCTTAACACATGCAAGTCGAGGGGCAGCATTTTAGTTTGCTTGCAAACTGAAGATGGCGACCGGCGCACGGGTGAGTAACACGTATCCAACCTGCCGATAACTCCGGGATAGCCTTTCGAAAGAAAGATTAATACCGGATGGCATACGAATATCGCATGATATTTTTATTAAAGAATTTCGGTTATCGATGGGGATGCGTTCCATTAGTTTGTTGGCGGGGTAACGGCCCACCAAGACTACGATGGATAGGGGTTCTGAGAGGAAGGTCCCCCACATTGGAACTGAGACACG	0	0	0	0	0	0	0	0	0	0	0	0	0	0	0	0	0	0	0	0	0	0	0	0	0	0	0	0	0	0	0	0	0	0	0	0	0	0	0	0	0	0	0	0	0	0	0	0
>Phy734	ACGCTAGCTACAGGCTTAACACATGCAAGTCGAGGGGCAGCATGGTCTTAGCTTGCTAAGACTGATGGCGACCGGCGCACGGGTGAGTAACACGTATCCAACCTGCCTTATACTCCCGGACAGCCTTCTGAAAGGAAGATTAATACGGGATGGTATCACGAGCCAGCATTTTCTCGTGATTAAAGAACTTCGGTATAAGATGGGGATGCGTTCCATTAGATAGTAGGCGGGGTAGCGGCCCACCTAGTCGACGATGGATAGGGGTTCTGAGAGGAAGGTCCCCCACATTGGAACTGAGACACG	0	0	0	0	0	0	0	0	0	0	0	0	0	0	0	0	0	0	0	0	0	0	0	0	0	0	0	0	0	0	0	0	0	0	0	0	0	0	0	0	0	0	0	0	0	0	0	0
>Phy737	ACGCTAGCTACAGGCTTAACACATGCAAGTTGAGGGGCAGCATGGTCTTAGCTTGCTAAGGCCGATGGCGACCGGCGCACGGGTGAGTAACACGTATCCAACCTGCCGTCTACTCTTGGACAGCCTTCTGAAAGGAAGATTAATACAAGATGGCATCATGAGTCCGCATGTTCACATGATTAAAGGTATTCCGGTAGACGATGGGGATGCGTTCCATTAGATAGTAGGCGGGGTAACGGCCCACCTAGTCTTCGATGGATAGGGGTTCTGAGAGGAAGGTCCCCCACATTGGAACTGAGACACG	0	0	0	0	0	0	0	0	0	0	0	0	0	0	0	0	0	0	0	0	0	0	0	0	0	0	0	0	0	0	0	0	0	0	0	0	0	0	0	0	0	0	0	0	0	0	0	0
>Phy753	ACGCTAGCTACAGGCTTAACACATGCAAGTCGAGGGGCAGCATGACCTAGCAATAGGTTGATGGCGACCGGCGCACGGGTGAGTAACACGTATCCAACCTACCGGTTATTCCGGGATAGCCTTTCGAAAGAAAGATTAATACCGGATAGTATAACGAGAAGGCATCTTTTTGTTATTAAAGAATTTCGATAACCGATGGGGATGCGTTCCATTAGTTTGTTGGCGGGGTAACGGCCCACCAAGACATCGATGGATAGGGGTTCTGAGAGGAAGGTCCCCCACATTGGAACTGAGACACG	0	0	0	0	0	0	0	0	0	0	0	0	0	0	0	0	0	0	0	0	0	0	0	0	0	0	0	0	0	0	0	0	0	0	0	0	0	0	0	0	0	0	0	0	0	0	0	0
>Phy781	ACGCTAGCTACAGGCTTAACACATGCAAGTCGAGGGGCAGCATTTTAGTTTGCTTGCAAACTGAAGATGGCGACCGGCGCACGGGTGAGTAACACGTATCCAACCTGCCGATAACTCCGGAATAGCCTTTCGAAAGAAAGATTAATACCGGATGGCATACGAATATCGCATGATATTTTTATTAAAGAATTTCGGTTATCGATGGGGATGCGTTCCATTAGTTTGTTGGCGGGGTAACGGCCCACCAAGACTACGATGGATAGGGGTTCTGAGAGGAAGGTCCCCCACATTGGAACTGAGACACG	0	0	0	0	0	0	0	0	0	0	0	0	0	0	0	0	0.0315259	0	0	0	0	0	0	0	0	0	0	0	0	0	0	0	0	0	0	0	0	0	0	0	0	0	0	0	0	0	0	0
>Phy811	ACGCTAGCTACAGGCTTAACACATGCAAGCCGAGGGGCAGCATTTTAGTTTGCTTGCAAACTAAAGATGGCGACCGGCGCACGGGTGAGTAACACGTATCCAACCTGCCGATAACTCGGGGATAGCCTTTCGAAAGAAAGATTAATATCCGATAGTATATTAAAACCGCATGGTTTTACTATTAAAGAATTTCGGTTATCGATGGGGATGCGTTCCATTAGTTTGTTGGCGGGGTAACGGCCCACCAAGACTACGATGGATAGGGGTTCTGAGAGGAAGGTCCCCCACATTGGAACTGAGACACG	0	0	0	0	0	0	0	0	0	0	0	0	0	0	0	0	0	0	0	0	0	0	0	0	0	0	0	0	0	0	0	0	0	0	0	0	0	0	0	0	0	0	0	0	0	0	0	0
>Phy822	ACGCTAGCTACAGGCTTAACACATGCAAGTCGAGGGGCAGCATTTTAGTTTGCTTGCAAACTAAAGATGGCGACCGGCGCACGGGTGAGTAACACGTATCCAACCTGCCGATAACTCGGGGATAGCCTTTCGAAAGAAAGATTAATATCCGATAGTATATTTTCTCCGCATGGCGAGAATATTAAAGAATTTCGGTTATCGATGGGGATGCGTTCCATTAGTTTGTTGGCGGGGTAACGGCCCACCAAGACTACGATGGATAGGGGTTCTGAGAGGAAGGTCCCCCACATTGGAACTGAGACACG	0	0	0	0	0	0	0	0	0	0	0	0	0	0	0	0	0	0	0	0	0	0	0	0	0	0	0	0	0	0	0	0	0	0	0	0	0	0	0	0	0	0	0	0	0	0	0	0
>Phy824	ACGCTAGCTACGGGCTTAACACATGCAAGTCGAGGGGCAGCATGGTCTTAGCTTGCTAAGGCCGATGGCGACCGGCGCACGGGTGAGTAACACGTATCCAACCTGCCGTCTACTCTTGGACAGCCTTCTGAAAGGAAGATTAATACAAGATGGCATCATGAGTCCGCATGTTCACATGATTAAAGGTATTCCGGTAGACGATGGGGATGCGTTCCATTAGATAGTAGGCGGGGTAACGGCCCACCTAGTCTTCGATGGATAGGGGTTCTGAGAGGAAGGTCCCCCACATTGGAACTGAGACACG	0	0	0	0	0	0	0	0	0	0	0	0	0	0	0	0	0	0	0	0	0	0	0	0	0	0	0	0	0	0	0	0	0	0	0	0	0	0	0	0	0	0	0	0	0	0	0	0
>Phy862	ACGCTAGCTACAGGCTTAACACATGCAAGTCGAGGGGCATCAGTTTGGTTTGCTTGCAAACCAAAGCTGGCGACCGGCGCACGGGTGAGTAACACGTATCCAACCTGCCTCATACTCGGGGATAGCCTTTCGAAAGAAAGATTAATATCCGATAGCATATATTTCCCGCATGGGTTTTATATTAAAGAAATTCGGTATGAGATGGGGATGCGTTCCATTAGTTTGTTGGGGGGGTAACGGCCCACCAAGACTACGATGGATAGGGGTTCTGAGAGGAAGGTCCCCCACATTGGAACTGAGACACG	0	0	0	0	0	0	0	0	0	0	0	0	0	0	0	0	0	0	0	0	0	0	0	0	0	0	0	0	0	0	0	0	0	0	0	0	0	0	0	0	0	0	0	0	0	0	0	0
>Phy873	ACGCTAGCTACAGGCTTAACACATGCAAGTCGAGGGGCAGCATCATCAAAGCTTGCTTTGATGGATGGCGACCGGCGCACGGGTGAGTAACACGTATCCAACCTGCCGACAACTCTGGGATAGCCTTTCGAAAGAAAGATTAATACCGGATGGCATAGTTTTCCCGCATGGGTTGACTATTAAAGAATTTCGGTTGTCGATGGGGATGCGTTCCATTAGGCAGTTGGCGGGGTAACGGCCCACCAAACCGACGATGGATAGGGGTTCTGAGAGGAAGGTCCCCCACATTGGAACTGAGACACG	0	0	0	0	0	0	0	0	0	0	0	0	0	0	0	0	0	0	0	0	0	0	0	0	0	0	0	0	0	0	0	0	0	0	0	0	0	0	0	0	0	0	0	0	0	0	0	0
>Phy903	ACGCTAGCTACAGGCTTAACACATGCAAGTCGAGGGGCAGCGGGATTGAAGCTTGCTTCAATTGCCGGCGACCGGCGCACGGGTGAGTAACGCGTATCCAACCTTCCGTACACTCAGGGATAGCCTTTCGAAAGAAAGATTAATACCTGATGGTATCTTAAGCACACATGTAATTAAGATTAAAGATTTATCGGTGTACGATGGGGATGCGTTCCATTAGGTAGTAGGCGGGGTAACGGCCCACCTAGCCAACGATGGATAGGGGTTCTGAGAGGAAGGTCCCCCACATTGGAACTGAGACACG	0	0	0	0	0	0	0	0	0	0	0	0	0	0	0	0	0	0	0	0	0	0	0	0	0	0	0	0	0	0	0	0	0	0	0	0	0	0	0	0	0	0	0	0	0	0	0	0
>Phy945	ACGCTAGCTATAGGCTTAACACATGCAAGTCGAGGGGCAGCATGGACTTAGCTTGCTAAGTCCGATGGCGACCGGCGCACGGGTGAGTAACACGTATCCAACCTTCCGGTTACTCCGGTATAGCCTTTCGAAAGAAAGATTAATCCCGGATAGTATGGTGATTCCGCATGGTTTCTCCATTAAAGGATTCCGGTAACCGATGGGGATGCGTTCCATTAGGCGGTTGGCGGGGTAACGGCCCACCAAACCTACGATGGATAGGGGTTCTGAGAGGAAGGTCCCCCACATTGGAACTGAGACACG	0	0	0	0	0	0	0	0	0	0	0	0	0	0	0	0	0	0	0	0	0	0	0	0	0	0	0	0	0	0	0	0	0	0	0	0	0	0	0	0	0	0	0	0	0	0	0	0
>Phy948	ACGCTAGCTACAGGCTTAACACATGCAAGTCGAGGGGCAGCATGGTCTTAGCTTGCTAAGGCCGATGGCGACCGGCGCACGGGTGAGTAACACGTATCCAACCTGCCGTCTACTCTTGGACAGCCTTCTGAAAGGAAGATTAATACAAGATGGCATCATGAGTCCACATGTTCACATGATTAAAGGTATTCCGGTAGACGATGGGGATGCGTTCCATTAGATAGTAGGCGGGGTAACGGCCCACCTAGTCTTCGATGGATAGGGGTTCTGAGAGGAAGGTCCCCCACATTGGAACTGAGACACG	0	0	0	0	0	0	0	0	0	0	0	0	0	0	0	0	0	0	0	0	0	0	0	0	0	0	0	0	0	0	0	0	0	0	0	0	0	0	0	0	0	0	0	0	0	0	0	0
>Phy964	ACGCTAGCTACAGGCTTAACACATGCAAGTCGAGGGGCAGCATTTTAGTTTGCTTGCAAACTGAAGATGGCGACCGGCGCACGGGTGAGTAACACGTATCCAACCTGCCGATAACTCCGGGATAGCCTTTCGAAAGAAAGATTAATACCGGATAGCATACGAATATCGCATGATATTTTTATTAAAGAATTTCGGTTATCGATGGGGATGCGTTCCATTAGTTTGTTGGCGGGGTAACGGCCCACCAAGACAACGATGGATAGGGGTTCTGAGAGGAAGGTCCCCCACATTGGAACTGAGACACG	0	0	0	0	0	0	0	0	0	0	0	0	0	0	0	0	0	0	0	0	0	0	0	0	0	0	0	0	0	0	0	0	0	0	0	0	0	0	0	0	0	0	0	0	0	0	0	0
>Phy985	ACGCTAGCTACAGGCTTAACACATGCAAGTCGAGGGGCAGCATGGTCTTAGCTTGCTAAGGCCGATGGCGACCGGCGCACGGGTGAGTAACACGTATCCAACCTGCCGTCTACTCTTGGCCAGCCTTCTGAAAGGAAGATTAATCCAGGATGGGATCATGAGTTCACATGTCCGCATGATTAAAGGTATTTTCCGGTAGACGATGGGGATGCGTTCCATTAGATAGTAGGCGGGGTAACGGCCCACCTAGTCAACGATGGATAGGGGTTCTGAGAGGAAGGTCCCCCACATTGGAACTGAGACACG	0	0	0	0	0	0	0	0	0	0	0	0	0	0	0	0	0	0	0	0	0	0	0	0	0	0	0	0	0	0	0	0	0	0	0	0	0	0	0	0	0	0	0	0	0	0	0	0
>Phy1003	ACGCTAGCTACGGGCTTAACACATGCAAGTCGAGGGGCAGCATGAACTTAGCTTGCTAAGTTTGATGGCGACCGGCGCACGGGTGAGTAACACGTATCCAACCTGCCGATGACTCGGGGATAGCCTTTCGAAAGAAAGATTAATACCCGATGGCATAGTTCTTCCGCATGGTAGAACTATTAAAGAATTTCGGTCATCGATGGGGATGCGTTCCATTAGGTTGTTGGCGGGGTAACGGCCCACCAAGCCTTCGATGGATAGGGGTTCTGGGAGGAAGGTCCCCCACATTGGAACTGAGACACG	0	0	0	0	0	0	0	0	0	0	0	0	0	0	0	0	0	0	0	0	0	0	0	0	0	0	0	0	0	0	0	0	0	0	0	0	0	0	0	0	0	0	0	0	0	0	0	0
>Phy1004	ACGCTAGCTACAGGCTTAACACATGCAAGTCGAGGGGCAGCATGATTGAAGCTTGCTTCAATCGATGGCGACCGGCGCACGGGTGAGTAACACGTATCCAACCTGCCGATAACTCGGGGATAGCCTTTCGAAGGAAAGATTAATACCCGATAGTATAGTATTTCCGCATGGTTTCACTATTAAAGAATTTCGGTTATCGATGGGGATGCGTTCCATTAGATAGTTGGCGGGGTAACGGCCCACCAAGTCAACGATGGATAGGGGTTCTGAGAGGAAGGTCCCCCACATTGGAACTGAGACACG	0	0	0	0	0	0	0	0	0	0	0	0	0	0	0	0	0	0	0	0	0	0	0	0	0	0	0	0	0	0	0	0	0	0	0	0	0	0	0	0	0	0	0	0	0	0	0	0
>Phy1015	ACGCTAGCTACAGGCTTAACACATGCAAGTCGAGGGGCAGCATTTCAGTTTGCTTGCAAACTGGAGATGGCGACCGGCGCACGGGTGAGTAACACGTATCCAACCTGCCGATAACTCGGGGATAGCCTTTCGAAAGAAAGATTAATACCCGATGGCATAATTAGACCGCATGGTCTTGTTATTAAAGAATTTCGGTTATCGATGGGGATGCGTTCCATTAGGCAGTTGGTGAGGTAACGGCTCACCAAACCTTCGATGGATAGGGGTTCTGAGAGGAAGGTCCCCCACATTGGAACTGAGACACG	0	0	0	0	0	0	0	0	0	0	0	0	0	0	0	0	0	0	0	0	0	0	0	0	0	0	0	0	0	0	0	0	0	0	0	0	0	0	0	0	0	0	0	0	0	0	0	0
>Phy1020	ACGCTAGCTACAGGCTTAACACATGCAAGTCGAGGGGCAGCATTTCAGTTTGCTTGCAAACTGGAGATGGCGACCGGCGCACGGGTGAGTAACACGTATCCAACCTGCCGATAACTCGGGGATAGCCTTTCGAAAGAAAGATTAATACCCGATGGTATAATCAGACCGCATGGTCTTGTTATTAAAGAATTTCGGTTATCGATGGGGATGCGTTCCATTAGGCAGTTGGTGAGGTAACGGCTCACCAAACCTTCGATGGATAGGGGTTCTGAGAGGAAGGTCCCCCACATTGGAACTGAGACACG	0	0	0	0	0	0	0	0	0	0	0	0	0	0	0	0	0	0	0	0	0	0	0	0	0	0	0	0	0	0	0	0	0	0	0	0	0	0	0	0	0	0	0	0.0315259	0	0	0	0
>Phy1064	ACGCTAGCTACAGGCTTAACACATGCAAGTCGAGGGGCAGCATGAACTTAGCTTGCTAAGTTTGATGGCGACCGGCGCACGGGTGAGTAACACGTATCCAACCTGCCGATGACTCGGGGATAGCCTTTCGAAAGAAAGATTAATACCCGATGGCATAGTTCTTCCGCATGGTAGAACTATTAAAGAATTTCGGTCATCGATGGGGATGCGTTCCATTAGGTTGTTGGTGGGGTAACGGCCCACCAAGCCTTCGATGGATAGGGGTTCTGAGAGGAAGGTCCCCCACATTGGAACTGAGACACG	0	0	0	0	0	0	0	0	0	0	0	0	0	0	0	0	0	0	0	0	0	0	0	0	0	0	0	0	0	0	0	0	0	0	0	0	0	0	0	0	0	0	0	0	0	0	0	0
>Phy1067	ACGCTAGCTACAGGCTTAACACATGCAAGTCGAGGGGCATCAGGAAGAAAGCTTGCTTTCTTTGCTGGCGACCGGCGCACGGGTGAGTAACACGTATCCAACCTGCCCTTTACTCGGGGATAGCCTTTCGAAAGAAAGATTAATACCCGATAGCATAATGATTCCGCATGGTTTCATTATTAAAGGATTCCGGTAAAGGATGGGGATGCGTTCCATTAGGTTGTTGGTGAGGTAACGGCCCACCAAGCCTTCGATGGATAGGGGTTCTGAGAGGAAGGTCCCCCACATTGGAACTGAGACACG	0	0	0	0	0	0	0	0	0	0	0	0	0	0	0	0	0	0	0	0	0	0	0	0	0	0	0	0	0	0	0	0	0	0	0	0	0	0	0	0	0	0	0	0	0	0	0	0
>Phy1083	ACGCTAGCTACAGGCTTAACACATGCAAGTCGAGGGGCATCAGTTTGGTTTGCTTGCAAACCAAAGCTGGCGACCGGCGCACGGGTGAGTAACACGTATCCAACCTGCCGTCTACTCTTGGCCAGCCTTCTGAAAGGAAGATTAATCCAGGATGGGATCATGAGTTCACATGTCCGCATGATTAAAGGTATTTTCCGGTAGACGATGGGGATGCGTTCCATTAGATAGTAGGCGGGGTAACGGCCCACCTAGTCAACGATGGATAGGGGTTCTGAGAGGAAGGTCCCCCACATTGGAACTGAGACACG	0	0	0	0	0	0	0	0	0	0	0	0	0	0	0	0	0	0	0	0	0	0	0	0	0	0	0	0	0	0	0	0	0	0	0	0	0	0	0	0	0	0	0	0	0	0	0	0
>Phy1105	ACGCTAGCTACAGGCTTAACACATGCAAGTCGAGGGGCAGCATGATTGAAGCTTGCTTCAATCGATGGCGACCGGCGCACGGGTGAGTAACACGTATCCAACCTACCGATAACTCGGGGATAGCCTTTCGAAAGAAAGATTAATACCCGATAGTATAGTATTTCCGCATGGTTTCACTATTAAAGAATTTCGGTTATCGATGGGGATGCGTTCCATTAGATAGTTGGCGGGGTAACGGCCCACCAAGTCAACGATGGATAGGGGTTCTGAGAGGAAGGTCCCCCACATTGGAACTGAGACACG	0	0	0	0	0	0	0	0	0	0	0	0	0	0	0	0	0	0	0	0	0	0	0	0	0	0	0	0	0	0	0	0	0	0	0	0	0	0	0	0	0	0	0	0	0	0	0	0
>Phy1127	GCGCTAGCTACAGGCTTAACACATGCAAGTCGAGGGGCAGCATTTTTCTAGCAATAGAAGAGATGGCGACCGGCGCACGGGTGAGTAACACGTATCCAACCTGCCGATAACTCCGGAATAGCCTTTCGAAAGAAAGATTAATACCGAATAGCATACGAATATCGCATGATATTTTTATTAAAGAATTTCGGTTATCGATGGGGATGCGTTCCATTAGTTTGTTGGCGGGGTAACGGCCCACCAAGACTACGATGGATAGGGGTTCTGAGAGGAAGGTCCCCCACATTGGAACTGAGACACG	0	0	0	0	0	0	0	0	0	0	0	0	0	0	0	0	0	0	0	0	0	0	0	0	0	0	0	0	0	0	0	0	0	0	0	0	0	0	0	0	0	0	0	0	0	0	0	0
>Phy1144	ACGCTAGCTACAGGCTTAACACATGCAAGTCGAGGGGCAGCATGAACTTAGCTTGCTAAGTTTGATGGCGACCGGCGCACGGGTGAGTAACACGTATCCAACCTGCCGATGACTCGGGGATAGCCTTTCGAAAGAAAGATTAATACCCGATGGCATAGTTCTTCCGCATGGTAGAACTATTAAAGAATTTCGGTCATCGATGGGGATGCGTTCCATTAGGTTGTTGGCGGGGTAACGGCCCACCAAGCCTTCGATGGATAGGGGTTCTGAGAGGAAGATCCCCCACATTGGAACTGAGACACG	0	0	0	0	0	0	0	0	0	0	0	0	0	0	0	0	0	0	0	0	0	0	0	0	0	0	0	0	0	0	0	0	0	0	0	0	0	0	0	0	0	0	0	0	0	0	0	0
>Phy1159	ACGCTAGCTACAGGCTTAACACATGCAAGTCGAGGGGCAGCATGATTGAAGCTTGCTTCAATCGATGGCGACCGGCGCACGGGTGAGTAACACGTATCCAACCTGCCGATAACTCGGGGATAGCCTTTCGAAAGAAAGATTAATACCCGATGGCATAATTAGACCGCATGGTTTGATTATTAAAGAATTTCGGTTATCGATGGGGATGCGTTCCATTAGGCAGTTGGTGAGGTAACGGCTCACCAAACCTTCGATGGATAGGGGTTCTGAGAGGAAGGTCCCCCACATTGGAACTGAGACACG	0	0	0	0	0	0	0	0	0	0	0	0	0	0	0	0	0	0	0	0	0	0	0	0	0	0	0	0	0	0	0	0	0	0	0	0	0	0	0	0	0	0	0	0	0	0	0	0
>Phy1160	ACGCTAGCTACAGGCTTAACACATGCAAGTCGAGGGGCAGCATTTTTCTAGCAATAGAAGAGATGGCGACCGGCGCACGGGTGAGTAACACGTATCCAACCTGCCGATAACTCCGGGATAGCCTTTCGAAAGAAAGATTAATACCGGATAGTATACGAATATCGCATGATATTTTTATTAAAGAATTTCGGTTATCGATGGGGATGCGTTCCATTAGTTTGTTGGCGGGGTAACGGCCCACCAAGACTACGATGGATAGGGGTTCTGAGAGGAAGGTCCCCCACATTGGAACTGAGACACG	0	0	0	0	0	0	0	0	0	0	0	0	0	0	0	0	0	0	0	0	0	0	0	0	0	0	0	0	0	0	0	0	0	0	0	0	0	0	0	0	0	0	0	0	0	0	0	0
>Phy1162	ACGCTAGCTACAGGCTTAACACATGCAAGTCGAGGGGCAGCATCATCAAAGCTTGCTTTGATGGATGGCGACCGGCGCACGGGTGAGTAACACGTATCCAACCTGCCGACAACACTGGGATAGCCTTTCGAAAGAAAGATTAATACCGGATGGCATAGTTTTCCCGCATGGGATAATTATTAAAGAATTTCGGTTGTCGATGGGGATGCGTTCCATTAGGCAGTTGGCGGGGTAACGGCCCACCAAACCTACGATGGATAGGGGTTCTGAGAGGAAGGTCCCCCACATTGGAACTGAGACACG	0	0	0	0	0	0	0	0	0	0	0	0	0	0	0	0	0	0	0	0	0	0	0	0	0	0	0	0	0	0	0	0	0	0	0	0	0	0	0	0	0	0	0	0	0	0	0	0
>Phy1225	ACGCTAGCTACAGGCTTAACACATGCAAGTCGAGGGGCAGCATCATCAAAGCTTGCTTTGATGGATGGCGACCGGCGCACGGGTGAGTAACACGTATCCAACCTGCCGACAACACTGGGATAGCCTTTCGAAAGAAAGATTAATACCGGATGGCATAGTTTTCCCGCATGGGATAATTATTAAAGAATTTCGGTTGTCGATGGGGGTGCGTTCCATTAGGCAGTTGGCGGGGTAACGGCCCACCAAACCAACGATGGATAGGGGTTCTGAGAGGAAGGTCCCCCACATTGGAACTGAGACACG	0	0	0	0	0	0	0	0	0	0	0	0	0	0	0	0	0	0	0	0	0	0	0	0	0	0	0	0	0	0	0	0	0	0	0	0	0	0	0	0	0	0	0	0	0	0	0	0
>Phy1238	ACGCTAGCTACAGGCTTAACACATGCAAGTCGAGGGGCAGCATGAACTTAGCTTGCTAAGTTTGATGGCGACCGGCGCACGGGTGAGTAACACGTATCCAACCTGCCGATGACTCGGGGATAGCCTTTCGAAAGAAAGATTAATACCCGATGGCATAATTCTTCCGCATGGTAGAATTATTAAAGAATTTCGGTCATCGATGGGGATGCGTTCCATTAGGTTGTTGGGGGGGTAACGGCCCACCAAGACTACGATGGATAGGGGTTCTGAGAGGAAGGTCCCCCACATTGGAACTGAGACACG	0	0	0	0	0	0	0	0	0	0	0	0	0	0	0	0	0	0	0	0	0	0	0	0	0	0	0	0	0	0	0	0	0	0	0	0	0	0	0	0	0	0	0	0	0	0	0	0
>Phy1243	ACGCTAGCTACAGGCTTAACACATGCAAGTCGAGGGGCAGCATCATCAAAGCTTGCTTTGATGGATGGCGACCGGCGCACGGGTGAGTAACACGTATCCAACCTGCCGACAACACTGGGATAGCCTTTCGAAAGAAAGATTAATACCGGATGGTATAGTTTTCCCGCATGGGATGATTATTAAAGAATTTCGGTTGTCGACGGGGATGCGTTCCATTAGGCAGTTGGCGGGGTAACGGCCCACCAAACCTACGATGGATAGGGGTTCTGAGAGGAAGGTCCCCCACATTGGAACTGAGACACG	0	0	0	0	0	0	0	0	0	0	0	0	0	0	0	0	0	0	0	0	0	0	0	0	0	0	0	0	0	0	0	0	0	0	0	0	0	0	0	0	0	0	0	0	0	0	0	0
>Phy1253	ACGCTAGCTACAGGCTTAACACATGCAAGTCGAGGGGCAGCATGGTCTTAGCTTGCTAAGGCCGATGGCGACCGGCGCGCGGGTGAGTAACACGTATCCAACCTGCCGTCTACTCTTGGACAGCCTTCTGAAAGGAAGATTAATACAAGATGGCATCATGAGTCCGCATGTTCACATGATTAAAGGTATTCCGGTAGACGATGGGGATGCGTTCCATTAGATAGTAGGCGGGGTAACGGCCCACCTAGTCTTCGATGGATAGGGGTTCTGAGAGGAAGGTCCCCCACATTGGAACTGAGACACG	0	0	0	0	0	0	0	0	0	0	0	0	0	0	0	0	0	0	0	0	0	0	0	0	0	0	0	0	0	0	0	0	0	0	0	0	0	0	0	0	0	0	0	0	0	0	0	0
>Phy1258	ACGCTAGCTACAGGCTTAACACATGCAAGTCGAGGGGCAGCATGATTGAAGCTTGCTTCAATCGATGGCGACCGGCGCACGGGTGAGTAACACGTATCCAACCTGCCGATAACTCGGGGATAGCCTTTCGAAAGAAAGATTAATACCCGATAGTATAGTTTTTCCGCATGGTTTCACTATTAAAGAATTTCGGTTATCGATGGGGATGCGTTCCATTAGATAGTTGGCGGGGTAACGGCCCACCAAGTCAACGATGGATAGGGGTTCTGAGAGGGCGACCGGCCACATTGGGACTGAGATACG	0	0	0	0	0	0	0	0	0	0	0	0	0	0	0	0	0	0	0	0	0	0	0	0	0	0	0	0	0	0	0	0	0	0	0	0	0	0	0	0	0	0	0	0	0	0	0	0
>Phy1273	ACGCTAGCTACAGGCTTAACACATGCAAGTCGAGGGGCAGCATTTCAGTTTGCTTGCAAACTGGAGATGGCGACCGGCGCACGGGTGAGTAACACGTATCCAACCTGCCGATAACTCGGGGATAGCCTTTCGAAAGAAAGATTAATACCCGATGGTATAATTAGACCGCATGGTCTTGTTATTAAAGAATTTCGGTTATCGATGGGGATGCGTTTCATTAGGCAGTTGGTGAGGTAACGGCTCACCAAACCTTCGATGGATAGGGGTTCTGAGAGGAAGGTCCCCCACACTGGTACTGAGACACG	0	0	0	0	0	0	0	0	0	0	0	0	0	0	0	0	0	0	0	0	0	0	0	0	0	0	0	0	0	0	0	0	0	0	0	0	0	0	0	0	0	0	0	0	0	0	0	0
>Phy1287	ACGCTAGCTACAGGCTTAACACATGCAAGTCGAGGGGCAGCATTTTAGTTTGCTTGCAAACTAAAGATGGCGACCGGCGCACGGGTGAGTAACACGTATCCAACCTGCCGATAACTCGGGGATAGCCTTTCGAAAGAAAGATTAATATCCGATAGTATATTAAAACCGCATGGTTTTACTATTAAAGAATTTCGGTTATCGATGGGGATGCGTTCCATTAGTTTGTTGGCGGGGTAACGGCCCACCAAGACTACGATGGATAGGGGTTCTGAGAGGAAGATCCCCCACATTGGAACTGTGACACG	0	0	0	0	0	0	0	0	0	0	0	0	0	0	0	0	0	0	0	0	0	0	0	0	0	0	0	0	0	0	0	0	0	0	0	0	0	0	0	0	0	0	0	0	0	0	0	0
>Phy1303	ACGCTAGCTACAGGCTTAACACATGCAAGTCGAGGGGCATCAGGAAGAAAGCTTGCTTTCTTTGCTGGCGACCGGCGCACGGGTGAGTAACACGTATCCAACCTGCCCTTTACTCGGGGATAGCCTTTCGAAAGAAAGATTAATACCCGATAGCGTAATGATTCCGCATGGTTTCATTATTAAAGGATTCCGGTAAAGGATGGGGATGCGTTCCATTAGGTTGTTGGTGAGGTAACGGCCCACCAAGCCTTCGATGGATAGGGGTTCTGAGAGGAAGGTCCCCCACATTGGAACTGAGACACG	0	0	0	0	0	0	0	0	0	0	0	0	0	0	0	0	0	0	0	0	0	0	0	0	0	0	0	0	0	0	0	0	0	0	0	0	0	0	0	0	0	0	0	0	0	0	0	0
>Phy1323	ACGCTAGCTACAGGCTTAACACATGCAAGTCGAGGGGCAGCGGGATTGAAGCTTGCTTCAATCGCCGGCGACCGGCGCACGGGTGAGTAACGCGTATCCAACCTTCCGTACACTCAGGGATAGCCTTTCGAAAGAAAGATTAATACCTGATGGTATCTTAAGCACACATGTAATTAAGATTAAAGATTTATCGGTGTACGATGGGGATGCGTTCCATTAGGTAGTAGGCGGGGTAACGGCCCACCTAGCCTACGATGGATAGGGGTTCTGAGAGGAAGGTCCCCCACATTGGAACTGAGACACG	0	0	0	0	0	0	0	0	0	0	0	0	0	0	0	0	0	0	0	0	0	0	0	0	0	0	0	0	0	0	0	0	0	0	0	0	0	0	0	0	0	0	0	0	0	0	0	0
>Phy1330	ACGCTAGCTACAGGCTTAACACATGCAAGTCGAGGGGCAGCATGAACTTAGCTTGCTAAGTTTGATGGCGACCGGCGCACGGGTGAGTAACACGTATCCAACCTGCCGATGACTCGGGGATAGCCTTTCGAAAGAAAGATTAATACCCGATGGCATAGTTCTTCCGCATGGTCGAACTATTAAAGAATTTCGGTCATCGATGGGGATGCGTTCCATTAGGTTGTTGGCGGGGTAACGGCCCACCAAGCCTTCGATGGATAGGGGTTCTGAGAGGAAGGTCCCCCACATTGGAACTGAGACACG	0	0	0	0	0	0	0	0	0	0	0	0	0	0	0	0	0	0	0	0	0	0	0	0	0	0	0	0	0	0	0	0	0	0	0	0	0	0	0	0	0	0	0	0.0945776	0	0	0	0
>Phy1336	ACGCTAGCTACAGGCTTAACACATGCAAGTCGAGGGGCAGCATTTCAGTTTGCTTGCAAACTGGAGATGGCGACCGGCGCACGGGTGAGTAACACGTATCCAACCTGCCGATAACTCGGGGATAGCCTTTCGAAAGAAAGATTAATACCCGATGGCATAATTAGACCGCATGGTTTGATTATTAAAGAATTTCGGTTATCGATGGGGATGCGTTCCATTAGGCAGTTGGTGAGGTAACGGCTCACCAAACCTTCGATGGATAGGGGTTCTGAGAGGAAGGTCCCCCACATTGGAACTGAGACACG	0	0	0	0	0	0	0	0	0	0	0	0	0	0	0	0	0	0	0	0	0	0	0	0	0	0	0	0	0	0	0	0	0	0	0	0	0	0	0	0	0	0	0	0	0	0	0	0
>Phy1338	ACGCTAGCTACAGGCTTAACACATGCAAGTCGAGGGGCAGCATGGTCTTAGCTTGCTAAGGCCGATGGCGACCGGCGCACGGGTGAGTAACACGTATCCAACCTGCCGTCTACTCTTGGACAGCCTTCTGAAAGGAAGATTAATCCAGGATGGCATCATGAGCCCACATGTTCTCATGATTAAAGGTATTCCGGTAGACGATGGGGATGCGTTCCATTAGATAGTAGGCGGGGTAACGGCCCACCTAGTCGACGATGGATAGGGGTTCTGAGAGGAAGGTCCCCCACATTGGAACTGAGACACG	0	0	0	0	0	0	0	0	0	0	0	0	0	0	0	0	0	0	0	0	0	0	0	0	0	0	0	0	0	0	0	0	0	0	0	0	0	0	0	0	0	0	0	0	0	0	0	0
>Phy1348	ACGCTAGCGGCAGGCTTAACACATGCAAGTCGAGGGGCAGCATGACGGAAGCTTGCTTCCGTTGATGGCGACCGGCGCACGGGTGAGTAACACGTATCCAACCTGCCGTCTACTCTTGGCCAGCCTTCTGAAAGGAAGATTAATCCAGGATGGGATCATGAGTTCACATGTCCGCATGATTAAAGGTATTTTCCGGTAGACGATGGGGATGCGTTCCATTAGATAGTAGGCGGGGTAACGGCCCACCTAGTCAACGATGGATAGGGGTTCTGAGAGGAAGGTCCCCCACATTGGAACTGAGACACG	0	0	0	0	0	0	0	0	0	0	0	0	0	0	0	0	0	0	0	0	0	0	0	0	0	0	0	0	0	0	0	0	0	0	0	0	0	0	0	0	0	0	0	0	0	0	0	0
>Phy1360	ACGCTAGCTACAGGCTTAACACATGCAAGTCGAGGGGCATCAGTTTGGTTTGCTTGCAAACCAAAGCTGGCGACCGGCGCACGGGTGAGTAACACGTATCCAACCTGCCTCATACTCGGGGATAGCCTTTCGAAAGAAAGATTAATATCCGATAGCATATATTTCCCGCATGGGTTTTATATTAAAGAAATTCGGTATGAGATGGGGATGCGTTCCATTAGTTTGTTGGCGGGGTAACGGCCCACCAAGACTACGATGGATAGGGGTTCTGAGAGGAAGGTCCCCCACATTGGAACTGAGACACG	0	0	0	0	0	0	0	0	0	0	0	0	0	0	0	0	0	0	0	0	0	0	0	0	0	0	0	0	0	0	0	0	0	0	0	0	0	0	0	0	0	0	0	0	0	0	0	0
>Phy1364	ACGCTAGCTACAGGCTTAACACATGCAAGTCGAGGGGCAGCATGGTCTTAGCTTGCTAAGGCCGATGGCGACCGGCGCACGGGTGAGTAACACGTATCCAACCTGCCGTCTACTCTTGGACAGCCTTCTGAAAGGAAGATTAATACAAGATGGCATCATGAGTTCACATGTTCACATGATTAAAGGTATTCCGGTAGACGATGGGGATGCGTTCCATTAGATAGTAGGCGGGGTAACGGCCCACCTAGTCTTCGATGGATAGGGGTTCTGAGAGGAAGGTCCCCCACATTGGTACTGAGACACG	0	0	0	0	0	0	0	0	0	0	0	0	0	0	0	0	0	0	0	0	0	0	0	0	0	0	0	0	0	0	0	0	0	0	0	0	0	0	0	0	0	0	0	0	0	0	0	0
>Phy1401	ACGCTAGCTACAGGCTTAACACATGCAAGTCGAGGGGCAGCATGAACTTAGCTTGCTAAGTTTGATGGCGACCGGCGCACGGGTGAGTAACACGTATCCAACCTGCCGATGACTCGGGGATAGCCTTTCGAAAGAAAGATTAATACCCGATGGCATAGTTCTTCCGCATGGTAGAACTATTAAAGGATTTCGGTCATCGATGGGGATGCGTTCCATTAGGTTGTTGGCGGGGTAACGGCCCACCAAGCCTTCGATGGATAGGGGTTCTGAGAGGAAGGTCCCCCACATTGGAACTGAGACACG	0	0	0	0	0	0	0	0	0	0	0	0	0	0	0	0	0	0	0	0	0	0	0	0	0	0	0	0	0	0	0	0	0	0	0	0	0	0	0	0	0	0	0	0	0	0	0	0
>Phy1409	ACGCTAGCTACAGGCTTAACACATGCAAGTCGAGGGGCAGCATGGTCTTAGCTTGCTAAGGCCGATGGCGACCGGCGCACGGGTGAGTAACACGTATCCAACCTGCCGTCTACTCTTGGACAGCCTTCTGAAAGGAAGATTAATACAAGATGGCATCATGAGTCCGCATGTTCACATGATTAAAGGTATTCCGGTAGACGATGGGGATGCGTTCCATTAGATAGTAGGCGGGGTAACGGCCCACCTAGTCGACGATGGATAGGGGTTCTGAGAGGAAGGTCCCCCACATTGGAACTGAGACACG	0	0	0	0	0	0	0	0	0	0	0	0	0	0	0	0	0	0	0	0	0	0	0	0	0	0	0	0	0	0	0	0	0	0	0	0	0	0	0	0	0	0	0	0	0	0	0	0
>Phy1414	ACGCTAGCTACAGGCTTAACACATGCAAGTCGAGGGGCAGCATGGTCTTAGCTTGCTAAGGCCGATGGCGACCGGCGCACGGGTGAGTAACGCGTATCCAACCTGCCTTACACTCTTGGACAGCCTTCTGAAAGGGAGATTAATACAAGATGTTATCATGAGTAAGCATTTTCGCATGATTAAAGGTTTACCGGTGTAAGATGGGGATGCGTTCCATTAGATAGTAGGCGGGGTAACGGCCCACCTAGTCTTCGATGGATAGGGGTTCTGAGAGGAAGGTCCCCCACATTGGAACTGAGACACG	0	0	0	0	0	0	0	0	0	0	0	0	0	0	0	0	0.0630517	0	0	0	0	0	0	0	0	0	0	0	0	0	0	0	0	0	0	0	0	0	0	0	0	0	0	0	0	0	0	0
>Phy1417	ACGCTAGCTACAGGCTTAACACATGCAAGTCGAGGGGCAGCATGAACTTAGCTTGCTAAGTTTGATGGCGACCGGCACACGGGTGAGTAACACGTATCCAACCTGCCGTCTACTCTTGGACAGCCTTCTGAAAGGAAGATTAATACAAGATGGCATCATGAGTCCGCATGTTCACATGATTAAAGGTATTCCGGTAGACGATGGGGATGCGTTCCATTAGATAGTAGGCGGGGTAACGGCCCACCTAGTCTTCGATGGATAGGGGTTCTGAGAGGAAGGTCCCCCACATTGGAACTGAGACACG	0	0	0	0	0	0	0	0	0	0	0	0	0	0	0	0	0	0	0	0	0	0	0	0	0	0	0	0	0	0	0	0	0	0	0	0	0	0	0	0	0	0	0	0	0	0	0	0
>Phy1420	ACGCTAGCTACAGGCTTAACACATGCAAGTCGAGGGGCAGCATTTTAGTTTGCTTGCAAACTGAAGATAGCGACCGGCGCACGGGTGAGTAACACGTATCCAACCTGCCGATAACTCCGGAATAGCCTTTCGAAAGAAAGATTAATACCGGATAGCATACGAATATCGCATGATATTTTTATTAAAGAATTTCGGTTATCGATGGGGATGCGTTCCATTAGTTTGTTGGCGGGGTAACGGCCCACCAAGACTACGATGGATAGGGGTTCTGAGAGGAAGGTCCCCCACATTGGAACTGAGACACG	0	0	0	0	0	0	0	0	0	0	0	0	0	0	0	0	0	0	0	0	0	0	0	0	0	0	0	0	0	0	0	0	0	0	0	0	0	0	0	0	0	0	0	0	0	0	0	0
>Phy1473	ACGCTAGCTACAGGCTTAACACATGCAAGTCGAGGGGCAGCGGGAAGTCAGCTTGCTGACTTTGCCGGCGACCGGCGCACGGGTGAGTAACACGTATCCAACCTTCCCGTTACTCTGGGATAGCCTTTCGAAAGAAAGATTAATACCGGATAGTATCGAGAGATTGCATGATTACCCGATTAAAGATTCATCGGTAACGGATGGGGATGCGTTCCATTAGGCAGTTGGCGGGGTAACGGCCCACCTAGTCGACGATGGATAGGGGTTCTGAGAGGAAGGTCCCCCACATTGGAACTGAGACACG	0	0	0	0	0	0	0	0	0	0	0	0	0	0	0	0	0	0	0	0	0	0	0	0	0	0	0	0	0	0	0	0	0	0	0	0	0	0	0	0	0	0	0	0	0	0	0	0
>Phy1485	ACGCTAGCTACAGGCTTAACACATGCAAGTCGAGGGGCAGCATGAACTTAGCTTGCTAAGTTTGATGGCGACCGGCGCACGGGTGAGTAACACGTATCCAACCTTCCGTTTACTCAGGGATAGCCTTTCGAAAGAAAGATTAATACCTGATAGTATGGTGAGATTGCATGATAACACCATTAAAGATTCATTGGTAAACGATGGGGATGCGTTCCATTAGGTAGTAGGCGGGGTAACGGCCCACCTAGCCAACGATGGATAGGGGTTCTGAGAGGAAGGTCCCCCACATTGGAACTGAGACACG	0	0	0	0	0	0	0	0	0	0	0	0	0	0	0	0	0	0	0	0	0	0	0	0	0	0	0	0	0	0	0	0	0	0	0	0	0	0	0	0	0	0	0	0	0	0	0	0
>Phy1505	ACGCTAGCTACAGGCTTAACACATGCAAGTCGAGGGGCATCAGGAAGAAAGCTTGCTTTCTTTGCTGGCGACCGGCGCACGGGTGAGTAACACGTATCCAACCTGCCCTTTACTCGGGGATAGCCTTTCGAAAGAAAGATTAATACCCGATAGCATAATGATTCCGCATGGTTTCATTATTAAAGGATTCCGGTAAAGGATGGGGATGCGTTCCATTAGGTTGTTGGTGGGGTAACGGCCCACCAAGCCTTCGATGGATAGGGGTTCTGAGAGGAAGGTCCCCCACATTGGAACTGAGACACG	0	0	0	0	0	0	0	0	0	0	0	0	0	0	0	0	0	0	0	0	0	0	0	0	0	0	0	0	0	0	0	0	0	0	0	0	0	0	0	0	0	0	0	0.283733	0	0	0	0
>Phy1512	ACGCTAGCTACAGGCTTAACACATGCAAGTCGAGGGGCAGCATGGTCTTAGCTTGCTAAGGCCGATGGCGACCGGCGCACGGGTGAGTAACACGTATCCAACCTGCCGTCTACTCTTGGACAGCCTTCTGAAAGGAAGATTAATACAAGATGGCATCATGAGTCCACATGTTCACATGATTAAAGGTATTCCGGTAGACGATGGGGATGCGTTCCATTAGATAGTAGGCGGGGTAACGGTCCACCTAGTCTTCGATGGATAGGGGTTCTGAGAGGAAGGTCCCCCACATTGGAACTGAGACACG	0	0	0	0	0	0	0	0	0	0	0	0	0	0	0	0	0	0	0	0	0	0	0	0	0	0	0	0	0	0	0	0	0	0	0	0	0	0	0	0	0	0	0	0	0	0	0	0
>Phy1524	ACGCTAGCTACAGGCTTAACGCATGCAAGTCGAGGGGCAGCATGACTTAGCAATAGGTTGATGGCGACCGGCGCACGGGTGAGTAACACGTATCCAACCTACCGGTTATTCCGGGATAGCCTTTCGAAAGAAAGATTAATACCGGATAGTATAACGAGAAGGCATCTTTTTGTTATTAAAGAATTTCGATAACCGATGGGGATGCGTTCCATTAGTTTGTTGGCGGGGTAACGGCCCACCAAGACATCGATGGATAGGGGTTCTGAGAGGAAGGTCCCCCACATTGGAACTGAGACACG	0	0	0	0	0	0	0	0	0	0	0	0	0	0	0	0	0	0	0	0	0	0	0	0	0	0	0	0	0	0	0	0	0	0	0	0	0	0	0	0	0	0	0	0	0	0	0	0
>Phy1539	ACGCTAGCTACAGGCTTAACACATGCAAGTCGAGGGGCAGCATTTTAGTTTGCTTGCAAACTGAAGATGGCGACCGGCGCACGGGTGAGTAACACGTATCCAACCTGCCGATAACTCCGGGATAGCCTTTCGAAAGAAAGATTAATACCGGATGGCATACGAATATCGCGTGATATTTTTATTAAAGAATTTCGGTTATCGATGGGGATGCGTTCCATTAGTTTGTTGGCGGGGTAACGGCCCACCAAGACTACGATGGATAGGGGTTCTGAGAGGAAGGTCCCCCACATTGGAACTGAGACACG	0	0	0	0	0	0	0	0	0	0	0	0	0	0	0	0	0	0	0	0	0	0	0	0	0	0	0	0	0	0	0	0	0	0	0	0	0	0	0	0	0	0	0	0	0	0	0	0
>Phy1547	ACGCTAGCTACAGGCTTAACACATGCAAGTCGAGGGGCAGCATTTTAGTTTGCTTGCAAACTAAAGATGGCGACCGGCGCACGGGTGAGTAACACGTATCCAACCTGCCGATAACTCCGGAATAGCCTTTCGAAAGAAAGATTAATACCGGATGGCATACGAATATCGCATGATATTTTTATTAAAGAATTTCGGTTATCGATGGGGATGCGTTCCATTAGTTTGTTGGCGGGGTAACGGCCCACCAAGACTACGATGGATAGGGGTTCTGAGAGGAAGGTCCCCCACATTGGAACTGAGACACG	0	0	0	0	0	0	0	0	0	0	0	0	0	0	0	0	0	0	0	0	0	0	0	0	0	0	0	0	0	0	0	0	0	0	0	0	0	0	0	0	0	0	0	0	0	0	0	0
>Phy1559	ACGCTAGCTACAGGCTTAACACATGCAAGTCGAGGGGCAGCATTTCAGTTTGCTTGCAAACTGGAGATGGCGACCGGCGCACGGGTGAGTAACACGTATCCAACCTGCCGATAACTCGGGGATAGCCTTTCGAAAGAAAGATTAATACCCGATGGCATAATTAGACCGCATGGTCTTATTATTAAAGAATTTCGGTTATCGATGGGGATGCGTTCCATTAGGCAGTTGGTGAGGTAACGGCTCACCAAACCTTCGATGGATAGGGGTTCTGAGAGGAAGGTCCCCCACATTGGAACTGAGACACG	0	0	0	0	0	0	0	0	0	0	0	0	0	0	0	0	0	0	0	0	0	0	0	0	0	0	0	0	0	0	0	0	0	0	0	0	0	0	0	0	0	0	0	0	0	0	0	0
>Phy1564	ACGCTAGCTACAGGCTTAACACATGCAAGTCGAGGGGCAGCGTGGTCTTAGCTTGCTAAGGCCGATGGCGACCGGCGCACGGGTGAGTAACACGTATCCAACCTGCCGTCTACTCTTGGACAGCCTTCTGAAAGGAAGATTAATACAAGATGGCATCATGAGTTCACATGTTCACATGATTAAAGGTATTCCGGTAGACGATGGGGATGCGTTCCATTAGATAGTAGGCGGGGTAACGGCCCACCTAGTCTTCGATGGATAGGGGTTCTGAGAGGAAGGTCCCCCACATTGGAACTGAGACACG	0	0	0	0	0	0	0	0	0	0	0	0	0	0	0	0	0	0	0	0	0	0	0	0	0	0	0	0	0	0	0	0	0	0	0	0	0	0	0	0	0	0	0	0	0	0	0	0
>Phy1565	ACGCTAGCTACAGGCTTAACACATGCAAGTCGAGGGGCAGCATCATCAAAGCTTGCTTTGATGGATGGCGACCGGCGCACGGGTGAGTAACACGTATCCAACCTGCCGACAACACTGGGATAGCCTTTCGAAAGAAAGATTAATACCGGATGGTATAGTTTTCCCGCATGGGATGATTATTAAAGAATTTCGGTTGTCGATGGGGATGCGTTCCATTAGGCAGTTGGCGGGGTAACGGCCCACCAAACCTACGATGGATAGGGGTTCTGAGAGGAAGGTCCCCCACATTGGTACTGAGACACG	0	0	0	0	0	0	0	0	0	0	0	0	0	0	0	0	0	0	0	0	0	0	0	0	0	0	0	0	0	0	0	0	0	0	0	0	0	0	0	0	0	0	0	0	0	0	0	0
>Phy1614	ACGCTAGCTACAGGCTTAACACATGCAAGTCGAGGGGCAGCATTTTAGTTTGCTTGCAAACTAAAGATGGCGACCGGCGCACGGGTGAGTAACACGTATCCAACCTGCCGATAACTCGGGGATAGCCTTTCGAAAGAAAGATTAATATCCGATAGTATATTAAAACCGCATGGTTTTACTATTAAAGAATTTCGGTTATCGATGGGGATGCGTTCCATTAGTTTGTTGGCGGGGTAACGGCCCACCAAGACTACGATGGATAGGGGTTCTGAGAGGAAGGTCCCCCACATTGGAACTGAGACACG	0	0	0	0	0	0	0	0	0	0	0	0	0	0	0	0	0	0	0	0	0	0	0	0	0	0	0	0	0	0	0	0	0	0	0	0	0	0	0	0	0	0	0	0	0	0	0	0
>Phy1620	ACGCTAGCTACAGGCTTAACACATGCAAGTCGAGGGGCAGCATGAACTTAGCTTGCTAAGTTTGATGGCGACCGGCGCACGGGTGAGTAACACGTATCCAACCTTCCGTTTACTCAGGGATAGCCTTTCGAAAGAAAGATTAATACCTGATAGTATGGTGAGATTGCATGATGGCACCATTAAAGATTTATTGGTAAACGATGGGGATGCGTTCCATTAGGTAGTAGGCGGGGTAACGGCCCACCTAGCCTGCGATGGATAGGGGTTCTGAGAGGAAGGTCCCCCACATTGGAACTGAGACACG	0	0	0	0	0	0	0	0	0	0	0	0	0	0	0	0	0	0	0	0	0	0	0	0	0	0	0	0	0	0	0	0	0	0	0	0	0	0	0	0	0	0	0	0	0	0	0	0
>Phy1621	ACGCTAGCTACAGGCTTAACACATGCAAGTCGAGGGGCAGCATGGTCTTAGCTTGCTAAGACTGATGGCGACCGGCGCACGGGTGAGTAACACGTATCCAACCTGCCTTATACTCCCGGACAGCCTTCTGAAAGGAAGATTAATACGGGATGGTATCACGAGCCAGCATTTTCTCGTGATTAAAGAATTTCGGTATAAGATGGGGATGCGTTCCATTAGATAGTAGGCGGGGTAACGGCCCACCTAGTCTACGATGGATAGGGGTTCTGAGAGGAAGGTCCCCCACATTGGAACTGAGACACG	0	0	0	0	0	0	0	0	0	0	0	0	0	0	0	0	0	0	0	0	0	0	0	0	0	0	0	0	0	0	0	0	0	0	0	0	0	0	0	0	0	0	0	0	0	0	0	0
>Phy1629	ACGCTAGCTACAGGCTTAACACATGCAAGTCGAGGGGCAGCGGGATTGAAGCTTGCTTCAATTGCCGGCGACCGGCGCACGGGTGAGTAACGCGTATCCAACCTTCCGTACACTCAGGGATAGCCTTTCGAAAGAAAGATTAATACCTGATGGTATCTTAAGCACACATGTAATTAAGATTAAAGATTTATCGGTGTACGATGGGGATGCGTTCCATTAGGTAGTAGGCGGGGTAACGGCCCACCTAGCCTACGATGGATAGGGGTTCTGAGAGGAAGGTCCCCCACATTGGAACTGAGACACG	0	0	0	0	0	0	0	0	0	0	0	0	0	0	0	0	0	0	0	0	0	0	0	0	0	0	0	0	0	0	0	0	0	0	0	0	0	0	0	0	0	0	0	0	0	0	0	0
>Phy1661	ACGCTAGCTACAGGCTTAACACATGCAAGTCGAGGGGCAGCATGGTCTTAGCTTGCTAAGACTGATGGCGACCGGCGCACGGGTGAGTAACACGTATCCAACCTGCCTTATACTCCCGGACGGCCTTCTGAAAGGAAGATTAATACGGGATGGTATCACGAGCCAGCATTTTCTCGTGATTAAAGAACTTCGGTATAAGATGGGGATGCGTTCCATTAGATAGTAGGCGGGGTAACGGCCCACCTAGTCGACGATGGATAGGGGTTCTGAGAGGAAGGTCCCCCACATTGGAACTGAGACACG	0	0	0	0	0	0	0	0	0	0	0	0	0	0	0	0	0	0	0	0	0	0	0	0	0	0	0	0	0	0	0	0	0	0	0	0	0	0	0	0	0	0	0	0	0	0	0	0
>Phy1666	ACGCTAGCTACAGGCTTAACACATGCAAGTCGAGGGGCAGCATGGTCTAGCAATAGACTGATGGCGACCGGCGCACGGGTGAGTAACACGTATCCAACCTACCGGCTATTCCGGGATAGCCTTTCGAAAGAAAGATTAATACCGGATAGTATAGCGAGAAGGCATCTTCTTGCTATTAAAGAATTTCGATAACCGATGGGGATGCGTTCCATTAGTTTGTTGGCGGGGTAACGGCCCACCAAGACATCGATGGATAGGGGTTCTGAGAGGAAGGTCCCCCACATTGGAACTGAGACACG	0	0	0	0	0	0	0	0	0	0	0	0	0	0	0	0	0	0	0	0	0	0	0	0	0	0	0	0	0	0	0	0	0	0	0	0	0	0	0	0	0	0	0	0	0	0	0	0
>Phy1724	ACGCTAGCTACAGGCTTAACACATGCAAGTCGAGGGGCAGCATGGTCTTAGCTTGCTAAGGCCGATGGCGACCGGCGCACGGGTGAGTAACACGTATCCAACCTGCCGTCTACTCTTGGACAGCCTTCTGAAAGGAAGATTAATACAAGATGGCATCATGAGTCCACATGTTCACATGCTTAAAGGTATTCCGGTAGACGATGGGGATGCGTTCCATTAGATAGTAGGCGGGGTAACGGCCCACCTAGTCTTCGATGGATAGGGGTTCTGAGAGGAAGGTCCCCCACATTGGAACTGAGACACG	0	0	0	0	0	0	0	0	0	0	0	0	0	0	0	0	0	0	0	0	0	0	0	0	0	0	0	0	0	0	0	0	0	0	0	0	0	0	0	0	0	0	0	0	0	0	0	0
>Phy1733	ACGCTAGCTACAGGCTTAACACATGCAAGTCGAGGGGCATCAGGAAGAAAGCTTGCTTTCTTTGCTGGCGACCGGCGCACGGGTGAGTAACACGTATCCAACCTGCCCTTTACTCGGGGATAGCCTTTCGAAAGAAAGATTAATACCCGATGGCATAATGATTCCGCATGGTTTCATTATTAAAGGATTCCGGTAAAGGATGGGGATGCGTTCCATTAGGTTGTTGGTGAGGTAACGGCTCACCAAGCCTTCGATGGATAGGGGTTCTGAGAGGAAGGTCCCCCACATTGGAACTGAGACACG	0	0	0	0	0	0	0	0	0	0	0	0	0	0	0	0	0	0	0	0	0	0	0	0	0	0	0	0	0	0	0	0	0	0	0	0	0	0	0	0	0	0	0	0	0	0	0	0
>Phy1740	ACGCTAGCTACAGGCTTAACACATGCAAGTCGAGGGGCAGCATTTTAGTTTGCTTGCAAACTGAAGATGGCGACCGGCGCACGGGTGAGTAACACGTATCCAACCTGCCGATAACTCCGGAATAGCCTTTCGAAAGAAAGATTAATACCGGATGGCATACGAATATCGCATGATATTTTTATTAAAGAATTTCGGTTATCGATGGGGATGCGTTCCATTAGTTTGTTGGCGGGGTAACGGCCCACCAAGACAACGATGGATAGGGGTTCTGAGAGGAGGGTCCCCCACATTGGAACTGAGACACG	0	0	0	0	0	0	0	0	0	0	0	0	0	0	0	0	0	0	0	0	0	0	0	0	0	0	0	0	0	0	0	0	0	0	0	0	0	0	0	0	0	0	0	0	0	0	0	0
>Phy1742	ACGCTAGCTACAGGCTTAACACATGCAAGTCGAGGGGCAGCATGGTCTTAGCTTGCTAAGACTGATGGCGACCGGCGCACGGGTGAGTAACACGTATCCAACCTGCCTTATACTCCCGGACAGCCTTCTGAAAGGAAGATTAATACGGGATGGTATCACGAGCCGGCATTTTCTCGTGATTAAAGAACTTCGGTATAAGATGGGGATGCGTTCCATTAGATAGTAGGCGGGGTAACGGCCCACCTAGTCGACGATGGATAGGGGTTCTGAGAGGAAGGTCCCCCACATTGGAACTGAGACACG	0	0	0	0	0	0	0	0	0	0	0	0	0	0	0	0	0	0	0	0	0	0	0	0	0	0	0	0	0	0	0	0	0	0	0	0	0	0	0	0	0	0	0	0	0	0	0	0
>Phy1816	ACGCTAGCTACAGGCTTAACACATGCAAGTCGAGGGGCAGCATGACCTAGCAATAGGTTGATGGCGACCGGCGCACGGGTGAGTAACACGTATCCAACCTACCGGTTATTCCGGGATAGCCTTTCGAAAGAAAGATTAATACCGGATAGTATAACGAGAAGGCATCTTCTTGTTATTAAAGAATTTCGATAACCGATGGGGATGCGTTCCATTAGTTTGTTGGCGGGGTAACGGCCCACCAAGACATCGATGGATAGGGGTTCTGAGAGGAAGGTCCCCCACATTGGAACTGAGACACG	0	0	0	0	0	0	0	0	0	0	0	0	0	0	0	0	0	0	0	0	0	0	0	0	0	0	0	0	0	0	0	0	0	0	0	0	0	0	0	0	0	0	0	0.126103	0	0	0	0
>Phy1867	GCGCTAGCTACAGGCTTAACACATGCAAGTCGAGGGGCAGCATGAACTTAGCTTGCTAAGTTTGATGGCGACCGGCGCACGGGTGAGTAACACGTATCCAACCTGCCGATGACTCGGGGATAGCCTTTCGAAAGAAAGATTAATACCCGATGGCATAGTTCTTCCGCATGGTGGAACTATTAAAGAATTTCGGTCATCGATGGGGATGCGTTCTATTAGGTTGTTGGCGGGGTAACGGCCCACCAAGCCTTCGATGGATAGGGGTTCTGAGAGGAAGGTCCCCCACATTGGAACTGAGACACG	0	0	0	0	0	0	0	0	0	0	0	0	0	0	0	0	0	0	0	0	0	0	0	0	0	0	0	0	0	0	0	0	0	0	0	0	0	0	0	0	0	0	0	0	0	0	0	0
>Phy1884	ACGCCAGCTACAGGCTTAACACATGCAAGTCGAGGGGCAGCATGAACTTAGCTTGCTAAGTTTGATGGCGACCGGCGCACGGGTGAGTAACACGTATCCAACCTGCCGATGACTCGGGGATAGCCTTTCGAAAGAAAGATTAATACCCGATGGCATAGTTCTTCCGCATGGTCGAACTATTAAAGAATTTCGGTCATCGATGGGGATGCGCTCCATTAGGTTGTTGGCGGGGTAACGGCCCACCAAGCCTTCGATGGATAGGGGTTCTGAGAGGAAGGTCCCCCACATTGGTACTGAGACACG	0	0	0	0	0	0	0	0	0	0	0	0	0	0	0	0	0	0	0	0	0	0	0	0	0	0	0	0	0	0	0	0	0	0	0	0	0	0	0	0	0	0	0	0.220681	0	0	0	0
>Phy1888	ACGCTAGCTACAGGCTTAACACATGCAAGTCGAGGGGCAGCATGGTCTTAGCTTGCTAAGGCCGATGGCGACCGGCGCACGGGTGAGTAACACGTATCCAACCTGCCGTCTACTCTTGGACAGCCTTCTGAAAGGAAGATTAATACAAGATGGCATCATGAGTTCACATGTTCACATAATTAAAGGTATTCCGGTAGACGATGGGGATGCGTTCCATTAGATAGTAGGCGGGGTAACGGCCCACCTAGTCTTCGATGGATAGGGGTTCTGAGAGGAAGGTCCCCCACATTGGAACTGAGACACG	0	0	0	0	0	0	0	0	0	0	0	0	0	0	0	0	0	0	0	0	0	0	0	0	0	0	0	0	0	0	0	0	0	0	0	0	0	0	0	0	0	0	0	0	0	0	0	0
>Phy1910	ACGCTAGCTACAGGCTTAACACATGCAAGTCGAGGGGCAGCATGAACTTAGCTTGCTAAGTTTGATGGCGACCGGCGCACGGGTGAGTAACACGTATCCAACCTTCCGTTTACTCAGGGATAGCCTTTCGAAAGAAAGATTAATACCTGATAGTATGGTGAGATTGCATGATAACACCATTAAAGATTTATTGGTAAACGATGGGGATGCGTTCCATTAGGTAGTAGGCGGGGTAACGGCCCACCTAGCCTGCGATGGATAGGGGTTCTGAGAGGAAGGTCCCCCACATTGGAACTGAGACACG	0	0	0	0	0	0	0	0	0	0	0	0	0	0	0	0	0	0	0	0	0	0	0	0	0	0	0	0	0	0	0	0	0	0	0	0	0	0	0	0	0	0	0	0	0	0	0	0
>Phy1935	ACGCTAGCTACAGGCTTAACACATGCAAGTCGAGGGGAAACGACATCGAGAGCTTGCTTTTGATGGGCGTCGACCGGCGCACGGGTGAGTAACACGTATCCAACCTGCCGATAACTCTGGGATAGCCTTTCGAAAGAAAGATTAATACCGGATGGCATAGGATTGTCGCATGATAATCCTATTAAAGAATTTCGGTTATCGATGGGGATGCGTTCCATTAGGCAGTTGGTGAGGTAACGGCTCACCAAACCTTCGATGGATAGGGGTTCTGAGAGGAAGGTCCCCCACATTGGAACTGAGACACG	0	0	0	0	0	0	0	0	0	0	0	0	0	0	0	0	0	0	0	0	0	0	0	0	0	0	0	0	0	0	0	0	0	0	0	0	0	0	0	0	0	0	0	0	0	0	0	0
>Phy1951	ACGCTAGCTACAGGCTTAACACATGCAAGTCGAGGGGCATCAGGAAGAAAGCTTGCTTTCTTTGCTGGCGACCGGCGCACGGGTGAGTAACACGTATCCAACCTGCCCTTTACTCGGGGATAGCCTTTCGAAAGAAAGATTAATACCCGATAGCATAATGATTCCGCATGGTTTCATTATTAAAGGATTCCGGTAAAGGATGGGGATGCGTTCCATTAGGTTGTTGGTGAGGTAACGGCCCACCTAGTCTTCGATGGATAGGGGTTCTGAGAGGAAGGTCCCCCACATTGGAACTGAGACACG	0	0	0	0	0	0	0	0	0	0	0	0	0	0	0	0	0	0	0	0	0	0	0	0	0	0	0	0	0	0	0	0	0	0	0	0	0	0	0	0	0	0	0	0	0	0	0	0
>Phy2070	ACGCTAGCTACAGGCTTAACACATGCAAGTCGAGGGGCAGCATGAAAGTTTGCTTGCAAACTTTTGATGGCGACCGGCGCACGGGTGAGTAACACGTATCCAACCTGCCTCATACTCGGGGATAGCCTTTCGAAAGAAAGATTAATACCCGATGTCATAGTCCTACCGCATGATGGGATTATTAAAGAATTTCGGTATGGGATGGGGATGCGTTCCATTAGTTAGTTGGCGAGGTAACGGCCCACCAAGACAACGATGGATAGGGGTTCTGAGAGGAAGGTCCCCCACATTGGAACTGAGACACG	0	0	0	0	0	0	0	0	0	0	0	0	0	0	0	0	0	0	0	0	0	0	0	0	0	0	0	0	0	0	0	0	0	0	0	0	0	0	0	0	0	0	0	0	0	0	0	0
>Phy2092	ACGCTAGCTACAGGCTTAACACATGCAAGTCGAGGGGCAGCATGGTCTTAGCTTGCTAAGGCCGATGGCGACCGGCGCACGGGTGAGTAACGCGTATCCAACCTGCCTTACACTCTTGGACAGCCTTCTGAAAGGAAGATTAATACAAGATGGCATCATGAGTTCACATGTTCACATGATTAAAGGTATTCCGGTAGACGATGGGGATGCGTTCCATTAGATAGTAGGCGGGGTAACGGCCCACCTAGTCTTCGATGGATAGGGGTTCTGAGAGGAAGGTCCCCCACATTGGAACTGAGACACG	0	0	0	0	0	0	0	0	0	0	0	0	0	0	0	0	0	0	0	0	0	0	0	0	0	0	0	0	0	0	0	0	0	0	0	0	0	0	0	0	0	0	0	0	0	0	0	0
>Phy2154	ACGCTAGCTACAGGCTTAACACATGCAAGTCGAGGGGCAGCATGAGGTAGCAATACCTTGATGGCGACCGGCGCACGGGTGAGTAACACGTATCCAACCTGCCGTCTACTCTTGGCCAGCCTTCTGAAAGGAAGATTAATCCAGGATGGGATCATGAGTTCACATGTCCGCATGATTAAAGGTATTTTCCGGTAGACGATGGGGATGCGTTCCATTAGATAGTAGGCGGGGTAACGGCCCACCTAGTCAACGATGGATAGGGGTTCTGAGAGGAAGGTCCCCCACATTGGAACTGAGACACG	0	0	0	0	0	0	0	0	0	0	0	0	0	0	0	0	0	0	0	0	0	0	0	0	0	0	0	0	0	0	0	0	0	0	0	0	0	0	0	0	0	0	0	0	0	0	0	0
>Phy2172	ACGCTAGCTACAGGCTTAACACATGCAAGTCGAGGGGCAGCATGATTGAAGCTTGCTTCAATCGATGGCGACCGGCGCACGGGTGAGTAACACGTATCCAACCTGCCGATAACTCGGGGATAGCCTTTCGAAAGAAAGATTAATACCCGATAGCATAGTATTTCCGCATGGTTTCACTATTAAAGAATTTCGGTTATCGATGGGGATGCGTTCCATTAGATAGTTGGCGGGGTAACGGCCCACCAAGTCAACGATGGATAGGGGTTCTGAGAGGAAGGTCCCCCACATTGGAACTGAGACACG	0	0	0	0	0	0	0	0	0	0	0	0	0	0	0	0	0	0	0	0	0	0	0	0	0	0	0	0	0	0	0	0	0	0	0	0	0	0	0	0	0	0	0	0	0	0	0	0
>Phy2175	ACGCTAGCTACAGGCTTAACACATGCAAGTCGAGGGGCAGCATGGGAGTTTGCTTGCAAACTTCCGATGGCGACCGGCGCACGGGTGAGTAACACGTATCCAACCTGCCGATAACTCGGGGATAGCCTTTCGAAAGAAAGATTAATATCCGATAGGATATCAAGATCGCATGATCTTGATATTAAAGAATTTCGGTTATCGATGGGGATGCGTTCCATTAGTTAGTTGGCGGGGTAACGGCCCACCAAGACGACGATGGATAGGGGTTCTGAGAGGAAGGTCCCCCACATTGGAACTGAGACACG	0	0	0	0	0	0	0	0	0	0	0	0	0	0	0	0	0	0	0	0	0	0	0	0	0	0	0	0	0	0	0	0	0	0	0	0	0	0	0	0	0	0	0	0	0	0	0	0
>Phy2178	ACGCTAGCTACAGGCTTAACACATGCAAGTCGAGGGGCAGCATGATTGAAGCTTGCTTCAATCGATGGCGACCGGCGCACGGGTGAGTAACACGTATCCAACCTGCCGATAACTCGGGGATAGCCTTTCGAAAGAAAGATTAATACCCGATAGTATAGTATTTCCGCATGGTTTCACTATTAAAGAATTTCGGTTATCGATGGGGATGCGTTCCATTAGATAGTTGGCGGGGTAACGGCCCACCAAGTCAACGATGGATAGGGGTTCTGAGAGGAAGGTCCCCCACATTGGGACTGAGACACG	0	0	0	0	0	0	0	0	0	0	0	0	0	0	0	0	0	0	0	0	0	0	0	0	0	0	0	0	0	0	0	0	0	0	0	0	0	0	0	0	0	0	0	0	0	0	0	0
>Phy2199	ACGCTAGCTACAGGCTTAACACATGCAAGTCGAGGGGCATCAGGAAGAAAGCTTGCTTTCTTTGCTGGCGACCGGCGCACGGGTGAGTAACACGTATCCAACCTGCCCTTTACTCGGGGATAGCCTTTCGAAAGAAAGATTAATACCCGATGGTATAATTAGACCGCATGGTCTTGTTATTAAAGAATTTCGGTTATCGATGGGGATGCGTTCCATTAGGCAGTTGGTGAGGTAACGGCTCACCAAACCTTCGATGGATAGGGGTTCTGAGAGGAAGGTCCCCCACATTGGAACTGAGACACG	0	0	0	0	0	0	0	0	0	0	0	0	0	0	0	0	0	0	0	0	0	0	0	0	0	0	0	0	0	0	0	0	0	0	0	0	0	0	0	0	0	0	0	0	0	0	0	0
>Phy2231	ACGCTAGCTACAGGCTTAACACATGCAAGTCGAGGGGCAGCATGAACTTAGCTTGCTAAGTTTGATGGCGACCGGCGCACGGGTGAGTAACACGTATCCAACCTGCCGATGACTCGGGGATAGCCTTTCGAAAGAAAGATTAGTACCCGATGGCATAGTTCTTCCGCATGGTAGAACTATTAAAGAATTTCGGTCATCGATGGGGATGCGTTCCATTAGGTTGTTGGCGGGGTAACGGCCCACCAAGCCTTCGATGGATAGGGGTTCTGAGAGGAAGGTCCCCCACATTGGAACTGAGACACG	0	0	0	0	0	0	0	0	0	0	0	0	0	0	0	0	0	0	0	0	0	0	0	0	0	0	0	0	0	0	0	0	0	0	0	0	0	0	0	0	0	0	0	0	0	0	0	0
>Phy2253	ACGCTAGCTACAGGCTTAACACATGCAAGTCGAGGGGCAGCATGATTGAAGCTTGCTTCAATTGATGGCGACCGGCGCACGGGTGAGTAACGCGTATCCAACCTTCCGTACACTCAGGGATAGCCTTTCGAAAGAAAGATTAATACCTGATGGTATGATGAGATTGCATGATAGCATCATTAAAGATTCATCGGTGTACGATGGGGATGCGTTCCATTAGGTAGTAGGCGGGGTAACGGCCCACCTAGCCGACGATGGATAGGGGTTCTGAGAGGAAGGTCCCCCACATTGGAACTGAGACACG	0	0	0	0	0	0	0	0	0	0	0	0	0	0	0	0	0	0	0	0	0	0	0	0	0	0	0	0	0	0	0	0	0	0	0	0	0	0	0	0	0	0	0	0	0	0	0	0
>Phy2281	ACGCTAGCTACAGGCTCAACACATGCAAGTCGAGGGGCAGCATTTCAGTTTGCTTGCAAACTGGAGATGGCGACCGGCGCACGGGTGAGTAACACGTATCCAACCTGCCGATAACTCGGGGATAGCCTTTCGAAAGAAAGATTAATACCCGATGGTATAATCAGACCGCATGGTCTTGTTATTAAAGAATTTCGGTTATCGATGGGGATGCGTTCCATTAGGCAGTTGGTGAGGTAACGGCTCACCAAACCTTCGATGGATAGGGGTTCTGAGAGGAAGGTCCCCCACATTGGAACTGAGACACG	0	0	0	0	0	0	0	0	0	0	0	0	0	0	0	0	0	0	0	0	0	0	0	0	0	0	0	0	0	0	0	0	0	0	0	0	0	0	0	0	0	0	0	0	0	0	0	0
>Phy2297	ACGCTAGCTACAGGCTTAACACATGCAAGTCGAGGGGCAGCATGACCTAGCAATAGGTTGATGGCGACCGGCGCACGGGTGAGTAACACGTATCCAACCTACCGGTTATTCCGGGATAGCCTTTCGAAAGAAAGATTAATACCGGATAGTATAACGAGAAGGCATCTTTTTGTTATTAAAGAATTTCGATAACCGATGGGGATGCGTTCCATTAGTTTGTTGGCGGGGTAACGGCCCACCAAGACATCGACGGATAGGGGTTCTGAGAGGAAGGTCCCCCACATTGGAACTGAGACACG	0	0	0	0	0	0	0	0	0	0	0	0	0	0	0	0	0	0	0	0	0	0	0	0	0	0	0	0	0	0	0	0	0	0	0	0	0	0	0	0	0	0	0	0	0	0	0	0
>Phy2321	ACGCCAGCTACAGGCTTAACACATGCAAGTCGAGGGGCAGCATTTCAGTTTGCTTGCAAACTGGAGATGGCGACCGGCGCACGGGTGAGTAACACGTATCCAACCTGCCGATAACTCGGGGATAGCCTTTCGAAAGAAAGATTAATACCCGATGGCATAGTTCTTCCGCATGGTAGAACTATTAAAGAATTTCGGCCATCGATGGGGATGCGTTCCATTAGGTTGTTGGCGGGGTAACGGCCCACCAAGCCTTCGATGGATAGGGGTTCTGAGAGGAAGGTCCCCCACATTGGAACTGAGACACG	0	0	0	0	0	0	0	0	0	0	0	0	0	0	0	0	0	0	0	0	0	0	0	0	0	0	0	0	0	0	0	0	0	0	0	0	0	0	0	0	0	0	0	0	0	0	0	0
>Phy2397	ACGCTAGCTACAGGCTTAACACATGCAAGTCGAGGGGCAGCATGGACTTAGCTTGCTAAGTTTGATGGCGACCGGCGCACGGGTGAGTAACACGTATCCAACCTGCCGATGACTCGGGGATAGCCTTTCGAAAGAAAGATTAATGCCTGATGGTATCTTAAGCACACATGTAATTAAGATTAAAGATTTATCGGTAAGCGATGGGGATGCGTTCCATTAGGTAGTAGGCGGGGCAACGGCCCACCTAGCCTACGATGGATAGGGGTTCTGAGAGGAAGGTCCCCCACATTGGAACTGAGACACG	0	0	0	0	0	0	0	0	0	0	0	0	0	0	0	0	0	0	0	0	0	0	0	0	0	0	0	0	0	0	0	0	0	0	0	0	0	0	0	0	0	0	0	0	0	0	0	0
>Phy2442	ACGCTAGTTACAGGCTTAACACATGCAAGTCGAGGGGCAGCATGGTCTTAGCTTGCTAAGGCCGATGGCGACCGGCGCACGGGTGAGTAACGCGTATCCAACCTGCCTTACACTCTTGGACAGCCTTCTGAAAGGGAGATTAATACAAGATGTTATCATGAGTAAGCATTTTCGCATGATTAAAGGTTTACCGGTGTAAGATGGGGATGCGTTCCATTAGATAGTAGGCGGGGTAACGGCCCACCTAGTCTTCGATGGATAGGGGTTCTGAGAGGAAGGTCCCCCACATTGGAACTGAGACACG	0	0	0	0	0	0	0	0	0	0	0	0	0	0	0	0	0	0	0	0	0	0	0	0	0	0	0	0	0	0	0	0	0	0	0	0	0	0	0	0	0	0	0	0	0	0	0	0
>Phy2493	ACGCTAGCTACAGGCTTAACACATGCAAGTCGAGGGGCATCAGGAAGAAAGCTTGCTTTCTTTGCTGGCGACCGGCGCACGGGTGAGTAACACGTATCCAACCTGCCCTTTACTCGGGGATAGCCTTTCGAAAGAAAGATTAATACCCGATGGGATAATTATTCCGCATGGTTTGATTATTAAAGGATTCCGGTAAAGGATGGGGATGCGTTCCATTAGGTTGTTGGTGAGGTAACGGCTCACCAAGCCTTCGATGGATAGGGGTTCTGAGAGGAAGGTCCCCCACATTGGAACTGAGACACG	0	0	0	0	0	0	0	0	0	0	0	0	0	0	0	0	0	0	0	0	0	0	0	0	0	0	0	0	0	0	0	0	0	0	0	0	0	0	0	0	0	0	0	0	0	0	0	0
>Phy2517	ACGCTAGCTACAGGCTTAACACATGCAAGTCGAGGGGCAGCATTTTAGTTTGCTTGCAAACTAAAGATGGCGACCGGCGCACGGGTGAGTAACACGTATCCAACCTGCCGATAACTCGGGGATAGCCTTTCGAAAGAAAGATTAATATCCGATGGTATATTAAAACCGCATGGTTTTACTATTAAAGAATTTCGGTTATCGATGGGGATGCGTTCCATTAGTTTGTTGGCGGGGTAACGGCCCACCAAGACTACGATGGATAGGGGTTCTGAGAGGAAGGTCCCCCACATTGGAACTGAGACACG	0	0	0	0	0	0	0	0	0	0	0	0	0	0	0	0	0	0	0	0	0	0	0	0	0	0	0	0	0	0	0	0	0	0	0	0	0	0	0	0	0	0	0	0	0	0	0	0
>Phy2529	ACGCTAGCTACAGGCTTAACACATGCAAGTCGAGGGGCAGCATGAACTTAGCTTGCTAAGTTTGATGGCGACCGGCGCACGGGTGAGTAACACGTATCCAACCTTCCATTTACTCAGGGATAGCCTTTCGAAAGAAGGATTAATACCTGATAGTATGGTGAGATTGCATGATGGCACCATTAAAGATTTATTGGTAAACGATGGGGATGCGTTCCATTAGGTAGTAGGCGGGGTAACGGCCCACCTAGCCTGCGATGGATAGGGGTTCTGAGAGGAAGGTCCCCCACATTGGAACTGAGACACG	0	0	0	0	0	0	0	0	0	0	0	0	0	0	0	0	0	0	0	0	0	0	0	0	0	0	0	0	0	0	0	0	0	0	0	0	0	0	0	0	0	0	0	0	0	0	0	0
>Phy2543	ACGCTAGCTACAGGCTTAACACATGCAAGTCGAGGGGCATCAGTTTGGTTTGCTTGCAAACCAAAGCTGGCGACCGGCGCACGGGTGAGTAACACGTATCCAACCTGCCTCATACTCGGGGATAGCCTTTTGAAAGAAAGATTAATATCCGATAGCATATATTTCCCGCATGGGTTTTACATTAAAGAAATTCGGTATGAGATGGGGATGCGTTCCATTAGTTTGTTGGGGGGGTAACGGCCCACCAAGACTACGATGGATAGGGGTTCTGAGAGGAAGGTCCCCCACATTGGAACTGAGACACG	0	0	0	0	0	0	0	0	0	0	0	0	0	0	0	0	0	0	0	0	0	0	0	0	0	0	0	0	0	0	0	0	0	0	0	0	0	0	0	0	0	0	0	0	0	0	0	0
>Phy2565	ACGCTAGCTACAGGCTTAACACATGCAAGTCGAGGGGCAGCGGGATTGAAGCTTGCTTCAATTGCCGGCGACCGGCGCACGGGTGAGTAACGCGTATCCAACCTTCCGTACACTCAGGGATAGCCTTTCGAAAGAAAGATTAATACCTGATGGTATGATGAGATTGCATGATAGCATCATTAAAGATTCATCGGTGTACGATGGGGATGCGTTCCATTAGGTAGTAGGCGGGGTAACGGCCCACCTAGCCGACGATGGATAGGGGTTCTGAGAGGAAGGTCCCCCACATTGGAACTGAGACACG	0	0	0	0	0	0	0	0	0	0	0	0	0	0	0	0	0	0	0	0	0	0	0	0	0	0	0	0	0	0	0	0	0	0	0	0	0	0	0	0	0	0	0	0	0	0	0	0
>Phy2574	ACGCTAGCTACAGGCTTAACACATGCAAGTCGAGGGGCAGCATGATTGAAGCTTGCTTCAATTGATGGCGACCGGCGCACGGGTGAGTAACGCGTATCCAACCTTCCGTACACTCAGGGATAGCCTTTCGAAAGAAAGATTAATACCTGATGGTATGATGAGATTGCATGATAGCATCATTAAAGATTTATCGGTGTACGATGGGGATGCGTTCCATTAGGTAGTAGGCGGGGTAACGGCCCACCTAGCCGACGATGGATAGGGGTTCTGAGAGGAAGGTCCCCCACATTGGAACTGAGACACG	0	0	0	0	0	0	0	0	0	0	0	0	0	0	0	0	0	0	0	0	0	0	0	0	0	0	0	0	0	0	0	0	0	0	0	0	0	0	0	0	0	0	0	0	0	0	0	0
>Phy2581	ACGCTAGCTACAGGCTTAACACATGCAAGTCGAGGGGCAGCATCATCAAAGCTTGCTTTGATGGATGGCGACCGGCGCACGGGTGAGTAACACGTATCCAACCTGCCGATAACTCGGGGATAGCCTTTCGAAAGAAAGATTAATATCCGATAGTATATTAAAACCGCATGGTTTTACTATTAAAGAATTTCGGTTATCGATGGGGATGCGTTCCATTAGTTTGTTGGCGGGGTAACGGCCCACCAAGACTACGATGGATAGGGGTTCTGAGAGGAAGGTCCCCCACATTGGAACTGAGACACG	0	0	0	0	0	0	0	0	0	0	0	0	0	0	0	0	0	0	0	0	0	0	0	0	0	0	0	0	0	0	0	0	0	0	0	0	0	0	0	0	0	0	0	0	0	0	0	0
>Phy2633	ACGCTAGCTACAGGCTTAACACATGCAAGTCGAGGGGCATCAGGAAGGAAGCTTGCTTTCTTCGCTGGCGACCGGCGCACGGGTGAGTAACACGTATCCAACCTGCCGATGACTCGGGGATAGCCTTTCGAAAGAAAGATTAATACCCGATGGCATAGTTCTTCCGCATGGTAGGACTATTAAAGAATTTCGGTCATCGATGGGGATGCGTTCCATTAGCTTGTTGGCGGGGTAACGGCCCACCAAGGCATCGATGGATAGGGGTTCTGAGAGGAAGGTCCCCCACATTGGAACTGAGACACG	0	0	0	0	0	0	0	0	0	0	0	0	0	0	0	0	0	0	0	0	0	0	0	0	0	0	0	0	0	0	0	0	0	0	0	0	0	0	0	0	0	0	0	0	0	0	0	0
>Phy2686	ACGCTAGCTACAGGCTTAACACATGCAAGTCGAGGGGCAGCATCATCAAAGCTTGCTTTGATGGATGGCGACCGGCGCACGGGTGAGTAACACGTATCCAACCTGCCGTCTACTCTTGGACAGCCTTCTGAAAGGAAGATTAATACAAGATGGCATCATGAGTCCGCATGTTCACATGATTAAAGGTATTCCGGTAGACGATGGGGATGCGTTCCATTAGATAGTAGGCGGGGTAACGGCCCACCTAGTCTTCGATGGATAGGGGTTCTGAGAGGAAGGTCCCCCACATTGGAACTGAGACACG	0	0	0	0	0	0	0	0	0	0	0	0	0	0	0	0	0	0	0	0	0	0	0	0	0	0	0	0	0	0	0	0	0	0	0	0	0	0	0	0	0	0	0	0	0	0	0	0
>Phy2734	ACGCTAGCTACAGGCTTAACACATGCAAGTCGAGGGGCAGCGGGATTGAAGCTTGCTTCAATTGCCGGCGACCGGCGCACGGGTGAGTAACGCGTATCCAACCTTCCGCTTACTCGGGGGTAGCCTTTCGAAAGAAAGATTAATACCCGATGGTATCTTAAGCACGCATGAGATTAAGATTAAAGATTTATCGGTAAGCGATGGGGATGCGTTCCATTAGGCAGTTGGCGGGGTAACGGCCCACCAAACCTACGATGGATAGGGGTTCTGAGAGGAAGGTCCCCCACATTGGAACTGAGACACG	0	0	0	0	0	0	0	0	0	0	0	0	0	0	0	0	0	0	0	0	0	0	0	0	0	0	0	0	0	0	0	0	0	0	0	0	0	0	0	0	0	0	0	0	0	0	0	0
>Phy2770	ACGCTAGCTACAGGCTTAACACATGCAAGTCGAGGGGCAGCGGGAAGTCAGCTTGCTGACTTTGCCGGCGACCGGCGCACGGGTGAGTAACACGTATCCAACCTTCCCGTTACTCTGGGATAGCCTTTCGAAAGAAAGATTAATACCGGATAGTATCGAGAGATTGCATGATGACCCGATTAAAGATTCATCGGTAACGGATGGGGATGCGTTCCATTAGATAGTAGGCGGGGTAACGGCCCACCTAGTCGACGATGGATAGGGGTTCTGAGAGGAAGGTCCCCCACATTGGAACTGAGACACG	0	0	0	0	0	0	0	0	0	0	0	0	0	0	0	0	0	0	0	0	0	0	0	0	0	0	0	0	0	0	0	0	0	0	0	0	0	0	0	0	0	0	0	0	0	0	0	0
>Phy2831	ACGCTAGCTACAGGCTTAACACATGCAAGTCGAGGGGCAGCATGGGAGTTTGCTTGCAAACTTCCGATGGCGACCGGCGCACGGGTGAGTAACACGTATCCAACCTGCCGATAACTCGGGGATAGCCTTTCGAAAGAAAGATTAATATCCGATAGCATATCAAGGTCGCATGATCTTGATATTAAAGAATTTCGGTTATCGATGGGGATGCGTTCCATTAGTTAGTTGGCGGGGTAACGGCCCACCAAGACGACGATGGATAGGGGTTCTGAGAGGAAGGTCCCCCACATTGGAACTGAGACACG	0	0	0	0	0	0	0	0	0	0	0	0	0	0	0	0	0	0	0	0	0	0	0	0	0	0	0	0	0	0	0	0	0	0	0	0	0	0	0	0	0	0	0	0	0	0	0	0
>Phy2856	ACGCTAGCTACAGGCTTAACACATGCAAGTCGAGGGGCAGCATGTTGGTTGCTTGCAACCAACGATGGCGACCGGCGCACGGGTGAGTAACACGTATCCAACCTGCCGATAACTCGGGGATAGCCTTTCGAAAGAAAGATTAATATCCGATGGTATATTAAAACCGCATGGTTTTACTATTAAAGAATTTCGGTTATCGATGGGGATGCGTTCCATTAGTTTGTTGGCGGGGTAACGGCCCACCAAGACTACGATGGATAGGGGTTCTGAGAGGAAGGTCCCCCACATTGGAACTGAGACACG	0	0	0	0	0	0	0	0	0	0	0	0	0	0	0	0	0	0	0	0	0	0	0	0	0	0	0	0	0	0	0	0	0	0	0	0	0	0	0	0	0	0	0	0	0	0	0	0
>Phy2898	ACGCTAGCTACAGGCTTAACACATGCAAGTCGAGGGGCAGCGGGATTGAAGCTTGCTTCAATTGCCGGCGACCGGCGCACGGGTGAGTAACGCGTATCCAACCTTCCGCTTACTCGGGGATAGCCTTTCGAAAGAAAGATTAATACCCGATGGTATCTTAAGCACGCATGAGATTAAGATTAAAGATTTATCGGTAAGCGATGGGGATGCGTTCCATTAGGCAGTTGGCGGGGTAACGGCCCACCAAACCTACGATGGATAGGGGTTCTGAGAGGAAGGTCCCCCACATTGGAACTGAGACACG	0	0	0	0	0	0	0	0	0	0	0	0	0	0	0	0	0	0	0	0	0	0	0	0	0	0	0	0	0	0	0	0	0	0	0	0	0	0	0	0	0	0	0	0	0	0	0	0
>Phy2953	ACGCTAGCTACAGGCTTAACACATGCAAGTCGAGGGGCAGCGGGAAGTCAGCTTGCTGACTTTGCCGGCGACCGGCGCACGGGTGAGTAACACGTATCCAACCTCCCGCATACTCGGGAATAGCCTTTCGAAAGAAAGATTAATACCGGATAGTATCGAGAGATTGCATGATAACCCGATTAAAGATTCATCGGTAACGGATGGGGATGCGTTCCATCAGGCAGTTGGCGGGGTAACGGCCCACCAAACCGACGATGGATAGGGGTTCTGAGAGGAAGGTCCCCCACATTGGAACTGAGACACG	0	0	0	0	0	0	0	0	0	0	0	0	0	0	0	0	0	0	0	0	0	0	0	0	0	0	0	0	0	0	0	0	0	0	0	0	0	0	0	0	0	0	0	0	0	0	0	0
>Phy2969	ACGCTAGCTACAGGCTTAACACATGCAAGTCGAGGGGCAGCATGAACTTAGCTTGCTAAGTTCGATGGCGACCGGCGCACGGGTGAGTAACACGTATCCAACCTGCCTTCAACTCAGGGATAGCCTTTCGAAAGAAAGATTAATACTTGATGGCATAACCTGGTCTCCTGACTTGGTTATTAAAGAATTTCGGTTGAAGATGGGGATGCGTTCCATTAGGCAGTTGGCGGGGTAACGGCCCACCAAACCTACGATGGATAGGGGTTCTGAGAGGAAGGTCCCCCACATTGGAACTGAGACACG	0	0	0	0	0	0	0	0	0	0	0	0	0	0	0	0	0	0	0	0	0	0	0	0	0	0.0315259	0.0315259	0	0	0	0	0	0	0	0	0	0	0	0	0	0	0	0	0	0	0	0	0
>Phy2979	ACGCTAGCTACAGGCTTAACACATGCAAGTCGAGGGGCAGCGGGATTGAAGCTTGCTTCAATTGCCGGCGACCGGCGCACGGGTGAGTAACGCGTATCCAACCTTCCGTACACTCAGGGTTAGCCTTTCGAAAGAAAGATTAATACCTGATGGTATGATGAGATTGCATGATATCATCATTAAAGATTCATCGGTGTACGATGGGGATGCGTTCCATTAGGTAGTAGGCGGGGTAACGGCCCACCTAGCCGACGATGGATAGGGGTTCTGAGAGGAAGGTCCCCCACATTGGAACTGAGACACG	0	0	0	0	0	0	0	0	0	0	0	0	0	0	0	0.126103	0	0	0	0	0	0	0	0	0	0	0	0	0	0	0	0	0	0	0	0	0	0	0	0	0	0	0	0	0	0	0	0
>Phy2987	ACGCTAGCTACAGGCTTAACACATGCAAGTCGAGGGGCAGCATGGTCTTAGCTTGCTAAGGCCGATGGCGACCGGCGCACGGGTGAGTAACGCGTATCCAACCTGCCTTACACTCTTGGACAGCCTTCTGAAAGGGAGATTAATACAAGATGTTATCATGAGTAAGCATTTTCGCATGATTAAAGGTTTACCGGTGTAAGATGGGGATGCGTTCCATTAGATAGTAGGCGGGGTAACGGCCCACCTAGTCTTCGATGGATAGGGGTTCTGGGAGGAAGGTCCCCCACATTGGAACTGAGACACG	0	0	0	0	0	0	0	0	0	0	0	0	0	0	0	0	0	0	0	0	0	0	0	0	0	0	0	0	0	0	0	0	0	0	0	0	0	0	0	0	0	0	0	0	0	0	0	0
>Phy3096	ACGCTAGCTACAGGCTTAACACATGCAAGTCGAGGGGCAGCATGGTCTTAGCTTGCTAAGACTGATGGCGACCGGCGCACGGGTGAGTAACACGTATCCAACCTGCCTTATACTCCCGGACAGCCTTCTGAAAGGAAGATTAATACGGGATGGTATCACGAGCCAGCATTTTCTCGTGATTAAAGAACTTCGGTATAAGATGGGGATGCGTTCCATTAGATAGTAGGCGGGGTAACGGCCCACCTAGTCGACGATGGATAGGGGTCCTGAGAGGAAGGTCCCCCACATTGGAACTGAGACACG	0	0	0	0	0	0	0	0	0	0	0	0	0	0	0	0	0	0	0	0	0	0	0	0	0	0	0	0	0	0	0	0	0	0	0	0	0	0	0	0	0	0	0	0	0	0	0	0
>Phy3103	ACGCTAGCTACAGGCTTAACACATGCAGGTCGAGGGGCAGCATCATCAAAGCTTGCTTTGATGGATGGCGACCGGCGCACGGGTGAGTAACACGTATCCAACCTGCCGACAACACTGGGATAGCCTTTCGAAAGAAAGATTAATACCGGATGGCATAGTCTTCCCGCATGGGATGATTATTAAAGAATTTCGGTTGTCGATGGGGATGCGTTCCATTAGGCAGTTGGCGGGGTAACGGCCCACCAAACCAACGATGGATAGGGGTTCTGAGAGGAAGGTCCCCCACATTGGAACTGAGACACG	0	0	0	0	0	0	0	0	0	0	0	0	0	0	0	0	0	0	0	0	0	0	0	0	0	0	0	0	0	0	0	0	0	0	0	0	0	0	0	0	0	0	0	0	0	0	0	0
>Phy3163	ACGCTAGCTACAGGCTTAACACATGCAAGTCGAGGGGCATCAGGGTGTAGCAATACACCGCTGGCGACCGGCGCACGGGTGAGTAACACGTATCCAACCTGCCCTTTACTCGGGGATAGCCTTTCGAAAGAAAGATTAATACCCGATGGTATAACATGACCTCCTGGTTTTGTTATTAAAGAATTTCGGTAGAGGATGGGGATGCGTTCCATTAGGCAGTTGGCGGGGTAACGGCCCACCAAACCTTCGATGGATAGGGGTTCTGAGAGGAAGGTCCCCCACATTGGAACTGAGACACG	0	0	0	0	0	0	0	0	0	0	0	0	0	0	0	0	0	0	0	0	0	0	0	0	0	0	0	0	0	0	0	0	0	0	0	0	0	0	0	0	0	0	0	0	0	0	0	0
>Phy3225	ACGCTAGCTACAGGCTTAACACATGCAAGTCGAGGGGCAGCATGATTGAAGCTTGCTTCAATCGATGGCGACCGGCGCACGGGTGAGTAACACGTATCCAACCTGCCGATAACTCGGGGATAGCCTTTCGAAAGAAAGATTAATACCCGATGGTATAATCATTCCGCATGGTCTGATTATTAAAGGATTCCGGTAAAGGATGGGGATGCGTTCCATTAGGTTGTTGGTGAGGTAACGGCTCACCAAGCCTTCGATGGATAGGGGTTCTGAGAGGAAGGTCCCCCACATTGGAACTGAGACACG	0	0	0	0	0	0	0	0	0	0	0	0	0	0	0	0	0	0	0	0	0	0	0	0	0	0	0	0	0	0	0	0	0	0	0	0	0	0	0	0	0	0	0	0	0	0	0	0
>Phy3325	ACGCTAGCTACAGGCTTAACACATGCAAGTCGAGGGGCAGCATTTTAGTTTGCTAAGGCCGATGGCGACCGGCGCACGGGTGAGTAACACGTATCCAACCTGCCGACAACACTGGGATAGCCTTTCGAAAGAAAGATTAATACCTGATGGTATGATGGGATTGCATGATAGCATCATTAAAGATTCATCGGTGTACGATGGGGATGCGTTCCATTAGATAGTAGGCGGGGTAACGGCCCACCTAGTCGACGATGGATAGGGGTTCTGAGAGGAAGGTCCCCCACATTGGAACTGAGACACG	0	0	0	0	0	0	0	0	0	0	0	0	0	0	0	0	0	0	0	0	0	0	0	0	0	0	0	0	0	0	0	0	0	0	0	0	0	0	0	0	0	0	0	0	0	0	0	0
>Phy3330	ACGCTAGCTACAGGCTTAACACATGCAAGTCGAGGGGCAGCAGGATCTAGCAATAGATTGCTGGCGACCGGCGCACGGGTGAGTAACACGTATCCAACCTGCCGATAACTCGGGGATAGCCTTTCGAAAGAAAGATTAATACCCGATGGCATAATTAGACCGCATGGTTTGATTATTAAAGAATTTCGGTTATCGATGGGGATGCGTTCCATTAGGCAGTTGGTGAGGTAACGGCTCACCAAACCTTCGATGGATAGGGGTTCTGAGAGGAAGGTCCCCCACATTGGAACTGAGACACG	0	0	0	0	0	0	0	0	0	0	0	0	0	0	0	0	0	0	0	0	0	0	0	0	0	0	0	0	0	0	0	0	0	0	0	0	0	0	0	0	0	0	0	0	0	0	0	0
>Phy3360	ACGCTAGCTACAGGCTTAACACATGCAAGTCGAGGGGCAGCATTTTAGTTTGCTTGCAAACTAAAGATGGCGACCGGCGCACGGGTGAGTAACACGTATCCAACCTGCCGATAACTCGGGGATAGCCTTTCGAAAGAAAGATTAATATCCGATGGTATATTAAAACCGCATGGTTTTACTATTAAAGAATTTCGGTTATCGATGGGGATGCGTTCCATTAGTTCGTTGGCGGGGTAACGGCCCACCAAGACAACGATGGATAGGGGTTCTGAGAGGAAGGTCCCCCACATTGGAACTGAGACACG	0	0	0	0	0	0	0	0	0	0	0	0	0	0	0	0	0	0	0	0	0	0	0	0	0	0	0	0	0	0	0	0	0	0	0	0	0	0	0	0	0	0	0	0	0	0	0	0
>Phy3381	ACGCTAGCTACAGGCCTAACACATGCAAGTCGAGGGGCAGCATGGTCTTAGCTTGCTAAGGCTGATGGCGACCGGCGCACGGGTGAGTAACACGTATCCAACCTGCCGATGACTCGGGGATAGCCTTTCGAAAGAAAGATTAATACCCGATGGCATAATTCTTCCGCATGGTAGAATTATTAAAGAATTTCGGTCATCGATGGGGATGCGTTCCATTAGGTTGTTGGCGGGGTAACGGCCCACCAAGCCTTCGATGGATAGGGGTTCTGAGAGGAAGGTCCCCCACATTGGAACTGAGACACG	0	0	0	0	0	0	0	0	0	0	0	0	0	0	0	0	0	0	0	0	0	0	0	0	0	0	0	0	0	0	0	0	0	0	0	0	0	0	0	0	0	0	0	0	0	0	0	0
>Phy3425	ACGCTAGCTACAGGCTTAACACATGCAAGTCGAGGGGCAGCATGGTCTTAGCTTGCTAAGACTGATGGCGACCGGCGCACGGGTGAGTAACACGTATCCAACCTGCCTTATACTCCCGGACAGCCTTCTGAAAGGAAGATTAATACGGGATGGTATCACGAGCCAGCATTTTCTCGTGATTAAAGAACTTCGGTATAAGATGGGGATGCGTTCCATTAGATAGTAGGCGGGGTAACGGCCCACCTAACCTACGATGGGTAGGGGTTCTGAGAGGAAGGTCCCCCACACTGGAACTGAGACACG	0	0	0	0	0	0	0	0	0	0	0	0	0	0	0	0	0	0	0	0	0	0	0	0	0	0	0	0	0	0	0	0	0	0	0	0	0	0	0	0	0	0	0	0	0	0	0	0
>Phy3474	ACGCTAGCTACAGGCTTAACACATGCAAGTCGAGGGGCAGCATGAACTTAGCTTGCTAAGTTTGATGGCGACCGGCGCACGGGTGAGTAACACGTATCCAACCTGCCGATGACTCGGGGATAGCCTTCCGAAAGGAAGATTAATACAAGATGGCATCATGAGTCCGCATGTTCACATGATTAAAGGTATTCCGGTAGACGATGGGGATGCGTTCCATTAGGTTGTTGGCGGGGTAACGGCCCACCAAGCCTTCGATGGATAGGGGTTCTGAGAGGAAGGTCCCCCACATTGGAACTGAGACACG	0	0	0	0	0	0	0	0	0	0	0	0	0	0	0	0	0	0	0	0	0	0	0	0	0	0	0	0	0	0	0	0	0	0	0	0	0	0	0	0	0	0	0	0	0	0	0	0
>Phy3483	ACGCTAGCTACAGGCTTAACACATGCAAGTCGAGGGGCAGCATTATCTTAGCTTGCTAAGATAGATGGCGACCGGCGCACGGGTGAGTAACACGTATCCAACCTTCCGGTTACTCGGGGATAGGCTTTCGAAAGAAAGATTAATACCCGATGTTGCGTATCTTTCTCCTGAAAGATACGCCAAAGGATTCCGGTAACCGATGGGGATGCGTTCCATTAGGCAGTTGGCGGGGTAACGGCCCACCAAACCTTCGATGGATAGGGGTTCTGAGAGGAAGGTCCCCCACATTGGAACTGAGACACG	0	0	0	0	0	0	0	0	0	0	0	0	0	0	0	0	0	0	0	0	0	0	0	0	0	0	0	0	0	0	0	0	0	0	0	0	0	0	0	0	0	0	0	0	0	0	0	0
>Phy3526	ACGCTAGCTACAGGCTTAACACATGCAAGTCGAGGGGCAGCATGAACTTAGCTTGCTAAGTTTGATGGCGACCGGCGCACGGGTGAGTAACACGTATCCAACCTGCCGATGACTCGGGGATAGCCTTTCGAAAGAAAGATTAATACCCGATGGCATAGTTCTTCCGCATGGTAGAACTATTAAAGAACTTCGGTCATCGATGGGGATGCGTTCCATTAGGTTGTTGGCGGGGTAACGGCCCACCAAGCCTTCGATGGATAGGGGTTCTGAGAGGAAGGCCCCCCACATTGGAACTGAGACACG	0	0	0	0	0	0	0	0	0	0	0	0	0	0	0	0	0	0	0	0	0	0	0	0	0	0	0	0	0	0	0	0	0	0	0	0	0	0	0	0	0	0	0	0	0	0	0	0
>Phy3534	ACGCTAGCTACAGGCTTAACACATGCAAGTCGAGGGGCAGCATGATTGAAGCTTGCTTCAATTGATGGCGACCGGCGCACGGGTGAGTAACACGTATCCAACCTGCCGATAACTCGGGGATAGCCTTTCGAAAGAAAGATTAATACCCGATAGTATAGTATTTCCGCATGGTTTCACTATTAAAGAATTTCGGTTATCGATGGGGATGCGTTCCATTAGATAGTTGGCGGGGTAACGGCCCACCAAGTCAACGATGGATAGGGGTTCTGAGAGGAAGGTCCCCCACATTGGAACTGAGACACG	0	0	0	0	0	0	0	0	0	0	0	0	0	0	0	0	0	0	0	0	0	0	0	0	0	0	0	0	0	0	0	0	0	0	0	0	0	0	0	0	0	0	0	0	0	0	0	0
>Phy3536	ACGCTAGCTACAGGCTTAACACATGCAAGTCGAGGGGCAGCATGGTCTTAGCTTGCTAAGGCTGATGGCGACCGGCGCACGGGTGAGTAACACGTATCCAACCTGCCGATAACTCGGGGATAGCCTTTCGAAAGAAAGATTAATACCCGATGGTATAATTAGACCGCATGGTCTTGTTATTAAAGAATTTCGGTTATCGATGGGGATGCGTTCCATTAGGCAGTTGGTGAGGTAACGGCTCACCAAACCTTCGATGGATAGGGGTTCTGAGAGGAAGGTCCCCCACATTGGAACTGAGACACG	0	0	0	0	0	0	0	0	0	0	0	0	0	0	0	0	0	0	0	0	0	0	0	0	0	0	0	0	0	0	0	0	0	0	0	0	0	0	0	0	0	0	0.0630517	0	0	0	0	0
>Phy3545	ACGCTAGCTACAGGCTTAACACATGCAAGTCGAGGGGCAGCATGAACTTAGCTTGCTAAGTTTGATGGCGACCGGCGCACGGGTGAGTAACACGTATCCAACCTTCCGTTTACTCAGGGATAGCCTTTCGAAAGAAAGATTAATACCTGATAGTATGGTGAGATTGCATGATAACACCATTAAAGATTTATTGGTAAACGATGGGGATGCGTTCCATTAGGTAGTAGGCGGGGTAACGGCCCACCTAACCGACGATGGATAGGGGTTCTGAGAGGAAGGTCCCCCACATTGGAACTGAGACACG	0	0	0	0	0	0	0	0	0	0	0	0	0	0	0	0	0	0	0	0	0	0	0	0	0	0	0	0	0	0	0	0	0	0	0	0	0	0	0	0	0	0	0	0	0	0	0	0
>Phy3603	ACGCTAGCTACAGGCTTAACACATGCAAGTCGAGGGGCAGCATGATTGAAGCTTGCTTCAATTGATGGCGACCGGCGCACGGGTGAGTAACGCGTATCCAACCTTCCGTACACTCAGGGATAGCCTTTCGAAAGAAAGATTAATACCTGATGGTATGATGGGATTGCATGATAGCATCATTAAAGATTTATCGGTGTACGATGGGGATGTGTTCCATTAGATAGTAGGCGGGGTAACGGCCCACCTAGTCGACGATGGATAGGGGTTCTGAGAGGAAGGTCCCCCACATTGGAACTGAGACACG	0	0	0	0	0	0	0	0	0	0	0	0	0	0	0	0	0	0	0	0	0	0	0	0	0	0	0	0	0	0	0	0	0	0	0	0	0	0	0	0	0	0	0	0	0	0	0	0
>Phy3657	ACGCTAGCTACAGGCTTAACACATGCAAGTCGAGGGGCAGCGGGATTGAAGCTTGCTTCAATTGCCGGCGACCGGCGCACGGGTGAGTAACGCGTATCCAACCTTCCGTACACTCAGGGATAGCCTTTCGAAAGAAAGATTAATACCTGATGGTATCTTAAGCACACATGTAATTAAGATTAAAGATTCATCGGTGTACGATGGGGATGCGTTCCATTAGGTAGTAGGCGGGGTAACGGCCCACCTAGCCTACGATGGATAGGGGTTCTGAGAGGAAGGTCCCCCACATTGGAACTGAGACACG	0	0	0	0	0	0	0	0	0	0	0	0	0	0	0	0	0	0	0	0	0	0	0	0	0	0	0	0	0	0	0	0	0	0	0	0	0	0	0	0	0	0	0	0	0	0	0	0
>Phy3691	ACGCTAGCTACAGGCTTAACACATGCAAGTCGAGGGGCAGCGGGAAGTCAGCTTGCTGACTTTGCCGGCGACCGGCGCACGGGTGAGTAACACGTATCCAACCTTCCCGTTACTCTGGGATAGCCTTTCGAAAGAAAGATTAATACCGGATAGTATCGAGAGATTGCATGATTACCCGATTAAAGATTCATCGGTAACGGATGGGGATGCGTTCCATTAGGCAGTTGGCGGGGTAACGGCCCACCAAACCGACGATGGATAGGGGTTCTGAGAGGAAGGTCCCCCACATTGGAACTGAGACACG	0	0	0	0	0	0	0	0	0	0	0	0	0	0	0	0.0315259	0	0	0	0	0	0	0	0	0	0	0	0	0	0	0	0	0	0	0	0	0	0	0	0	0	0	0	0	0	0	0	0
>Phy3739	ACGCTAGCTACAGGCTTAACACATGCAAGTCGAGGGGCAGCAGGATCTAGCAATAGATTGCTGGCGACCGGCGCACGGGTGAGTAACACGTATCCAACCTGCCGATAACTCGGGGATAGCCTTTCGAAAGAAAGATTAATACCCGATGGTATAATCAGACCGCATGGTTTGATTATTAAAGAATTTCGGTTATCGATGGGGATGCGTTCCATTAGGCAGTTGGTGAGGTAACGGCTCACCAAACCTTCGATGGATAGGGGTTCTGAGAGGAAGGTCCCCCACATTGGAACTGAGACACG	0	0	0	0	0	0	0	0	0	0	0	0	0	0	0	0	0	0	0	0	0	0	0	0	0	0	0	0	0	0	0	0	0	0	0	0	0	0	0	0	0	0	0	0	0	0	0	0
>Phy3758	ACGCTAGCTACAGGCTTAACACATGCAAGTCGAGGGGCAGCGGGATTGTAGCAATACAATTGCCGGCGACCGGCGCACGGGTGAGTAACGCGTATCCAACCTGCCTTACACTCTTGGACAGCCTTCTGAAAGGGAGATTAATACAAGATGTTATCATGAGTAAGCATTTTCGCATGATTAAAGGTTTACCGGTGTAAGATGGGGATGCGTTCCATTAGATAGTAGGCGGGGTAACGGCCCACCTAGTCTTCGATGGATAGGGGTTCTGAGAGGAAGGTCCCCCACATTGGAACTGAGACACG	0	0	0	0	0	0	0	0	0	0	0	0	0	0	0	0	0	0	0	0	0	0	0	0	0	0	0	0	0	0	0	0	0	0	0	0	0	0	0	0	0	0	0	0	0	0	0	0
>Phy3761	ACGCTAGCTACAGGCTTAACACATGCAAGTCGAGGGGCAGCATCATCAAAGCTTGCTTTGATGGATGGCGACCGGCGCACGGGTGAGTAACACGTATCCAACCTGCCGACAACACTGGGATAGCCTTTCGAAAGAAAGATTAATACCGGATGGCATAATTATTCCGCATGGGATAATTATTAAAGAATTTCGGTCATCGATGGGGATGCGTTCCATTAGGTTGTTGGCGGGGTAACGGCCCACCAAGCCTTCGATGGATAGGGGTTCTGAGAGGAAGGTCCCCCACATTGGAACTGAGACACG	0	0	0	0	0	0	0	0	0	0	0	0	0	0	0	0	0	0	0	0	0	0	0	0	0	0	0	0	0	0	0	0	0	0	0	0	0	0	0	0	0	0	0	0	0	0	0	0
>Phy3824	ACGCTAGCTACAGGCTTAACACATGCAAGTCGAGGGGCAGCATGAACTTAGCTTGCTAAGTTTGATGGCGACCGGCGCACGGGTGAGTAACACGTATCCAACCTGCCGATGACTCGGGGATAGCCTTTCGAAAGAAAGATTAATACCCGATGGCATAGTTCTTCCGCATGGTAGAACTATTAAAGAATTTCGGTCATCGATGGGGATGCGTTCCATTAGGTTGTAGGCGGGGTAACGGCCCACCTAGCCTGCGATGGATAGGGGTTCTGAGAGGAAGGTCCCCCACATTGGAACTGAGACACG	0	0	0	0	0	0	0	0	0	0	0	0	0	0	0	0	0	0	0	0	0	0	0	0	0	0	0	0	0	0	0	0	0	0	0	0	0	0	0	0	0	0	0	0	0	0	0	0
>Phy3834	ACGCTAGCTACAGGCTTAACACATGCAAGTCGAGGGGCAGCATGAAAGTTTGCTTGCAAACTTTTGATGGCGACCGGCGCACGGGTGAGTAACACGTATCCAACCTGCCTCATACTCGGGGATAGCCTTTCGAAAGAAAGATTAATACCCGATGTCATAGTCCTACCGCATGATGGGATTATTAAAGAATTTCGGTATGGGATGGGGATGCGTTCCATTAGCTAGTCGGTGGGGTAACGGCCCACCGAGGCGACGATGCGTAGGGGTTCTGAGAGGAAGGTCCCCCACACTGGTGCTGAGACACG	0	0	0	0	0	0	0	0	0	0	0	0	0	0	0	0	0	0	0	0	0	0	0	0	0	0	0	0	0	0	0	0	0	0	0	0	0	0	0	0	0	0	0	0	0	0	0	0
>Phy3850	ACGCTAGCTACAGGCTTAACACATGCAAGTCGAGGGGCAGCATGAACTTAGCTTGCTAAGTTTGATGGCGACCGGCGCACGGGTGAGTAACACGTATCCAACCTGCCGATGACTCCGGGATAGCCTTTCGAAAGAAAGATTAATACCGGATAGCATACGAATATCGCATGATATTTTTATTAAAGAATTTCGGTTATCGATGGGGATGCGTTCCATTAGTTTGTTGGCGGGGTAACGGCCCACCAAGACAACGATGGATAGGGGTTCTGAGAGGAAGGTCCCCCACATTGGAACTGAGACACG	0	0	0	0	0	0	0	0	0	0	0	0	0	0	0	0	0	0	0	0	0	0	0	0	0	0	0	0	0	0	0	0	0	0	0	0	0	0	0	0	0	0	0	0	0	0	0	0
>Phy3912	ACGCTAGCTACAGGCTTAACACATGCAAGTCGAGGGGCAGCGGGAAGTCAGCTTGCTGACTTTGCCGGCGACCGGCGCACGGGTGAGTAACACGTATCCAACCTTCCCGTTACTCTGGAATAGCCTTTCGAAAGAAAGATTAATACCGGATAGTATCGAGAGATTGCATGATTACCCGATTAAAGATTCATCGGTAACGGATGGGGATGCGTTCCATTAGGCAGTTGGCGGGGTAACGGCCCACCAAACCGACGATGGATAGGGGTTCTGAGAGGAAGGTCCCCCACATTGGAACTGAGACACG	0	0	0	0	0	0	0	0	0	0	0	0	0	0	0	0	0	0	0	0	0	0	0	0	0	0	0	0	0	0	0	0	0	0	0	0	0	0	0	0	0	0	0	0	0	0	0	0
>Phy4078	ACGCTAGCTACAGGCTTAACACATGCAAGTCGAGGGGCAGCATGAACTTAGCTTGCTAAGTTTGATGGCGACCGGCGCACGGGTGAGTAACACGTATCCAACCTGCCGATAACTCGGGGATAGCCTTTCGAAAGAAAGATTAATACCCGATGGTATAATCAGACCGCATGGTCTTGTTATTAAAGAATTTCGGTTATCGATGGGGATGCGTTCCATTAGGCAGTTGGTGAGGTAACGGCTCACCAAACCTTCGATGGATAGGGGTTCTGAGAGGAAGGTCCCCCACATTGGAACTGAGACACG	0	0	0	0	0	0	0	0	0	0	0	0	0	0	0	0	0	0	0	0	0	0	0	0	0	0	0	0	0	0	0	0	0	0	0	0	0	0	0	0	0	0	0	0	0	0	0	0
>Phy4082	ACGCTAGCTACAGGCTTAACACATGCAAGTCGAGGGGCAGCATGGTCTTAGCTTGCTAAGGCCGATGGCGACCGGCGCACGGGTGAGTAACACGTATCCAACCTTCCGGTTACTCGGGGATAGCCTTTCGAAAGAAAGATTAATACCCGATGGTATAAATTTTCCGCATGGTTTGTTTATTAAAGATTCATCGGTAACCGATGGGGATGCGTTCCATTAGATAGTAGGCGGGGTAACGGCCCACCTAGTCGACGATGGATAGGGGTTCTGAGAGGAAGGTCCCCCACATTGGGACTGAGACACG	0	0	0	0	0	0	0	0	0	0	0	0	0	0	0	0	0	0	0	0	0	0	0	0	0	0	0	0	0	0	0	0	0	0	0	0	0	0	0	0	0	0	0	0	0	0	0	0
>Phy4148	ACGCTAGCTACAGGCTTAACACATGCAAGTCGAGGGGCATCAGGGTGTAGCAATACACCGCTGGCGACCGGCGCACGGGTGAGTAACACGTATCCAACCTGCCCTTTACTCGGGGATAGCCTTTCGAAAGAAAGATTAATACCCGATGGTATAACATAACCTCCTGGTTTTGTTATTAAAGAATTTCGGTAGAGGATGGGGATGCGTTCCATTAGGTTGTTGGCGGGGTAACGGCCCACCAAGCCTTCGATGGATAGGGGTTCTGAGAGGAAGGTCCCCCACATTGGAACTGAGACACG	0	0	0	0	0	0	0	0	0	0	0	0	0	0	0	0	0	0	0	0	0	0	0	0	0	0	0	0	0	0	0	0	0	0	0	0	0	0	0	0	0	0	0	0	0	0	0	0
>Phy4159	ACGCTAGCTACAGGCTTAACACATGCAAGTCGAGGGGCAGCATGAACTTAGCTTGCTAAGTTTGATGGCGACCGGCGCACGGGTGAGTAACACGTATCCAACCTGCCGATGACTCGGGGATAGCCTTTCGAAAGAAAGATTAATATCCGATAGCATATCAATCCCGCATGAGATTGATATTAAAGAATTTCGGTTATCGATGGGGATGCGTTCCATTAGTTTGTTGGCGGGGTAACGGCCCACCAAGACTACGATGGATAGGGGTTCTGAGAGGAAGGTCCCCCACATTGGAACTGAGACACG	0	0	0	0	0	0	0	0	0	0	0	0	0	0	0	0	0	0	0	0	0	0	0	0	0	0	0	0	0	0	0	0	0	0	0	0	0	0	0	0	0	0	0	0	0	0	0	0
>Phy4193	ACGCTAGCTACAGGCTTAACACATGCAAGTCGAGGGGCAGCATGAACTTAGCTTGCTAAGTTTGATGGCGACCGGCGCACGGGTGAGTAACGCGTATCCAACCTTCCGTACACTCAGGAATAGCCTTTCGAAAGAAAGATTAATACCTGATGGTATGATGAGATTGCATGAAATCATCATTAAAGATTCATCGGTGTACGATGGGGATGCGTTCCATTAGATAGTAGGCGGGGTAACGGCCCACCTAGTCGACGATGGATAGGGGTTCTGAGAGGAAGGTCCCCCACATTGGAACTGAGACACG	0	0	0	0	0	0	0	0	0	0	0	0	0	0	0	0	0	0	0	0	0	0	0	0	0	0	0	0	0	0	0	0	0	0	0	0	0	0	0	0	0	0	0	0	0	0	0	0
>Phy4253	ACGCTAGCTACAGGCTTAACACATGCAAGTCGAGGGGCAGCGGGAAGTCAGCTTGCTGACTTTGCCGGCGACCGGCGCACGGGTGAGTAACACGTATCCAACCTGCCGATAACTCTGGGATAGCCTTTCGAAAGAAAGATTAATACCGGATGGCATAGTTTTCCCGCATGGAATAACTATTAAAGAATTTCGGTTATCGATGGGGATGCGTTCCATTAGGCAGTTGGCGGGGTAACGGCCCACCAAACCGACGATGGATAGGGGTTCTGAGAGGAAGGTCCCCCACATTGGAACTGAGACACG	0	0	0	0	0	0	0	0	0	0	0	0	0	0	0	0	0	0	0	0	0	0	0	0	0	0	0	0	0	0	0	0	0	0	0	0	0	0	0	0	0	0	0	0	0	0	0	0
>Phy4262	ACGCTAGCTACAGGCTTAACACATGCAAGTCGAGGGGCAGCATGAACTTAGCTTGCTAAGTTTGATGGCGACCGGCGCACGGGTGCGTAACACGTATCCAACCTGCCGATGACTCGGGGATAGCCTTTCGAAAGAAAGATTAATACCCGATGGCATAATTCTTCCGCATGGTAGAATTATTAAAGAATTTCGGTCATCGATGGGGATGCGTTCCATTAGGTTGTTGGCGGGGTAACGGCCCACCAAGCCTTCGATGGATAGGGGTTCTGAGAGGAAGGTCCCCCACATTGGAACTGAGACACG	0	0	0	0	0	0	0	0	0	0	0	0	0	0	0	0	0	0	0	0	0	0	0	0	0	0	0	0	0	0	0	0	0	0	0	0	0	0	0	0	0	0	0	0	0	0	0	0
>Phy4271	ACGCTAGCTACAGGCTTAACACATGCAAGTCGAGGGGCAGCATGACCTAGCAATAGGTTGATGGCGACCGGCGCACGGGTGAGTAACACGTATCCAACCTGCCGATTATTCCGGGATAGCCTTTCGAAAGAAAGATTAATACTGGATAGTATAACTAGAAGGCATCTTTTTGTTATTAAAGAATTTCGATAATCGATGGGGATGCGTTCCATTAGCTTGTTGGCGGGGTAACGGCCCACCAAGGCATCGATGGATAGGGGTTCTGAGAGGAAGGTCCCCCACATTGGAACTGAGACACG	0	0	0	0	0	0	0	0	0	0	0	0	0	0	0	0	0	0	0	0	0	0	0	0	0	0	0	0	0	0	0	0	0	0	0	0	0	0	0	0	0	0	0	0	0	0	0	0
>Phy4304	ACGCTAGCTACAGGCTTAACACATGCAAGTCGAGGGGCAGCATGGTCTTAGCTTGCTAAGGCCGATGGCGACCGGCGCACGGGTGAGTAACACGTATCCAACCTGCCGTCTACTCAGGGATAGCCTTTCGAAAGAAAGATTAATACCTGATGGTATGATGAGATTGCATGATAGCATCATTAAAGATTTATCGGTGTACGATGGGGATGCGTTCCATTAGGTAGTAGGCGGGGTAACGGCCCACCTAGCCTACGATGGATAGGGGTTCTGAGAGGAAGGTCCCCCACATTGGAACTGAGACACG	0	0	0	0	0	0	0	0	0	0	0	0	0	0	0	0	0	0	0	0	0	0	0	0	0	0	0	0	0	0	0	0	0	0	0	0	0	0	0	0	0	0	0	0	0	0	0	0
>Phy4308	ACGCTAGCTACAGGCTTAACACATGCAAGTCGAGGGGCAGCATGAACTTAGCTTGCTAAGTTTGATGGCGACCGGCGCACGGGTGAGTAACACGTATCCAACCTTCCGGTTACTCGGGGATAGCCTTTCGAAAGAAAGATTAATACCCGATAGCATAAGATTTCCGCATGGTTTTCTTATTAAAGATTCATCGGTAACCGATGGGGATGCGTTCCATTAGATAGTAGGCGGGGTAACGGCCCACCTAGTCGACGATGGATAGGGGTTCTGAGAGGAAGGTCCCCCACATTGGAACTGAGACACG	0	0	0	0	0	0	0	0	0	0	0	0	0	0	0	0	0	0	0	0	0	0	0	0	0	0	0	0	0	0	0	0	0	0	0	0	0	0	0	0	0	0	0	0	0	0	0	0
>Phy4331	ACGCTAGCTACAGGCTTAACACATGCAAGTCGAGGGGCATCAGGAAGAAAGCTTGCTTTCTTTGCTGGCGACCGGCGCACGGGTGAGTAACACGTATCCAACCTGCCGATGACTCGGGGATAGCCTTTCGAAAGAAAGATTAATACCCGATGGTATATCTGAAAGGCATCTTTCAGCTATTAAAGAATTTCGGTCATTGATGGGGATGCGTTCCATTAGGTTGTTGGCGGGGTAACGGCCCACCAAGCCATCGATGGATAGGGGTTCTGAGAGGAAGGTCCCCCACATTGGAACTGAGACACG	0	0	0	0	0	0	0	0	0	0	0	0	0	0	0	0	0	0	0	0	0	0	0	0	0	0	0	0	0	0	0	0	0	0	0	0	0	0	0	0	0	0	0	0	0	0	0	0
>Phy4358	ACGCTAGCTACAGGCTTAACACATGCAAGTCGAGGGGCAGCATTTTAGTTTGCTTGCAAACTGAAGATGGCGACCGGCGCACGGGTGAGTAACACGTATCCAACCTGCCGATAACTCCGGGATAGCCTTTCGAAAGAAAGATTAATACCGGATGGCATACGAATATCGCATGATATTTTTATTAAAGAATTTCGGTTATCGATGGGGATGCGTTCCATTAGTTTGTTGGCGGGGTAACGGCCCACCAAGACAACGATGGATAGGGGTTCTGAGAGGAAGGTCCCCCACATTGGAACTGAGACACG	0	0	0	0	0	0	0	0	0	0	0	0	0	0	0	0.0315259	0	0	0	0	0	0	0	0	0	0	0	0	0	0	0	0	0	0	0	0	0	0	0	0	0	0	0	0	0	0	0	0
>Phy4383	ACGCTGGCGGCGTGCTTAACACATGCAAGTCGAACGAAGTTTTTCTTTCGGGAGGAACTTAGTGGCGGACGGGTGAGTAACACGTATCCAACCTGCCGTCTACTCTTGGCCAGCCTTCTGAAAGGAAGATTAATCCAGGATGGCATCATGAGTTCACATGTCCGCATGATTAAAGGTATTTTCCGGTAGACGATGGGGATGCGTTCCATTAGATAGTAGGCGGGGTAACGGCCCACCTAGTCAACGATGGATAGGGGTTCTGAGAGGAAGGTCCCCCACATTGGAACTGAGACACG	0	0	0	0	0	0	0	0	0	0	0	0	0	0	0	0	0	0	0	0	0	0	0	0	0	0	0	0	0	0	0	0	0	0	0	0	0	0	0	0	0	0	0	0	0	0	0	0
>Phy4408	ACGCTAGCTACAGGCTTAACACATGCAAGTCGAGGGGCAGCATGACCTAGCAATAGGTTGATGGCGACCGGCGCACGGGTGAGTAACACGTATCCAACCTGCCGATTATTCCGGGATAGCCTTTCGAAAGAAAGATTAATACTGGATAGCATAACGAGAAGGCATCTTCTTGTTATTAAAGAATTTCGATAATCGATGGGGATGCGTTCCATTAGTTTGTTGGCGGGGTAACGGCCCACCAAGACATCGATGGATAGGGGTTCTGAGAGGAAGGTCCCCCACATTGGAACTGAGACACG	0	0	0	0	0	0	0	0	0	0	0	0	0	0	0	0	0	0	0	0	0	0	0	0	0	0.0315259	0	0	0	0	0	0	0	0	0	0	0	0	0	0	0	0	0	0	0	0	0	0
>Phy4489	ACGCTAGCTACAGGCTTAACACATGCAAGTCGAGGGGCAGCATTTCGCTAGCAATAGTGAAGATGGCGACCGGCGCACGGGTGAGTAACACGTATCCAACCTGCCGATAACTCGGGGATAGCCTTTCGAAAGAAAGATTAATATCCGATAGTATATTAAAACCGCATGGTTTTACTATTAAAGAATTTCGGTTATCGATGGGGATGCGTTCCATTAGTTTGTTGGCGGGGTAACGGCCCACCAAGACTACGATGGATAGGGGTTCTGAGAGGAAGGTCCCCCACATTGGAACTGAGACACG	0	0	0	0	0	0	0	0	0	0	0	0	0	0	0	0	0	0	0	0	0	0	0	0	0	0.0315259	0	0	0	0	0	0	0	0	0	0	0	0	0	0	0	0	0	0	0	0	0	0
>Phy4490	ACGCTAGCTACAGGCTTAACACATGCAAGTCGAGGGGCAGCATTGGAGTAGCAATACTTCAGATGGCGACCGGCGCACGGGTGAGTAACACGTATCCAACCTGCCGCTTACTCGGGGATAGCCTTTCGAAAGAAAGATTAATACCCGATGGTATAAAGAGTTCGCATGTTCTCTTTATTAAAGAATTTCGGTAAGCGATGGGGATGCGTTCCATTAGATAGTTGGCGGGGTAACGGCCCACCAAGTCTACGATGGATAGGGGTTCTGAGAGGAAGGTCCCCCACATTGGAACTGAGACACG	0	0	0	0	0	0	0	0	0	0	0	0	0	0	0	0	0	0	0	0	0	0	0	0	0	0	0	0	0	0	0	0	0	0	0	0	0	0	0	0	0	0	0	0	0	0	0	0
>Phy4502	ACGCTAGCTACAGGCTTAACACATGCAAGTCGAGGGGCTGCGGGAAGTCAGCTTGCTGACTTTGCCGGCGACCGGCGCACGGGTGAGTAACACGTATCCAACCTCCCGCATACTCGGGAATAGCCTTTCGAAAGAAAGATTAATGCCCGATGGTTTCAAGGGATTGCATGGTATCTTGAATAAAGATTCATCGGTATGCGATGGGGATGCGTTCCATTAGGCAGTTGGCGGGGTAACGGCCCACCAAACCGACGATGGATAGGGGTTCTGAGAGGAAGGTCCCCCACATTGGAACTGAGACACG	0	0	0	0	0	0	0.0315259	0	0	0	0	0	0	0	0	0	0	0	0	0	0	0	0	0	0	0	0	0	0	0	0	0	0	0	0	0	0	0	0	0	0	0	0	0	0	0	0	0
>Phy1731	ACGCCAGCGACAGGCCTAACACATGCAAGTCGAGGGGCAGCGAAGAGGTAGCAATACCTTTGTCGGCGACCGGCGCACGGGTGAGTAACACGTATGCAATCCACCTGTAACAGGGGGATAACCCGGAGAAATCCGGACTAATACCCCATAATATGGGCGCTCCGCATGGAGAGCCCATTAAAGAGAGCAATTTTGGTTACAGACGAGCATGCGCTCCATTAGCCAGTTGGCGGGGTAACGGCCCACCAAAGCGACGATGGATAGGGGTTCTGAGAGGAAGGTCCCCCACATTGGAACTGAGACACG	0	0	0	0	0	0	0	0	0	0	0	0	0	0	0	0	0	0	0	0	0	0	0	0	0	0	0	0	0	0	0	0	0	0	0	0	0	0	0	0	0	0	0	0	0	0	0	0
>Phy1832	ACGCTAGCGACAGGCCTAACACATGCAAGTCGAGGGGCAGCGGGGAGGTAGCAATACCTTTGCCGGCGACCGGCGCACGGGTGAGTAACACGTATGCAATCCACCTGTAACAGGGGGATAACCCGGAGAAATCCGGACTAATACCCCATAATATGGGCTCTCCGCATGGAGGGCCCATTAAAGAGAGCAATCTTGGTTACAGACGAGCATGCGCTCCATTAGCCAGTTGGCGGGGTAACGGCCCACCAAGGCGACGATGGATAGGGGTTCTGAGAGGAAGGTCCCCCACATTGGAACTGAGACACG	0	0	0	0	0	0	0	0	0	0	0	0	0	0	0	0	0	0	0	0	0	0	0	0	0	0	0	0	0	0	0	0	0	0	0	0	0	0	0	0	0	0	0	0	0	0	0	0
>Phy1854	ACGCTAGCTACAGGCTTAACACATGCAAGTCGAGGGGCAGCGAAGAGGTAGCAATACCTTTGTCGGCGACCGGCGCACGGGTGAGTAACACGTATGCAATCCGCCTGTAACAGGGGGATAACCCGGAGAAATCCGGACTAATACCCCATAATATGGGCGCTCCGCATGGAGAGCCCATTAAAGAGAGCAATTTTGGTTACAGACGAGCATGCGCTCCATTAGCCAGTTGGCGGGGTAACGGCCCACCAAAGCGACGATGGATAGGGGTTCTGAGAGGAAGGTCCCCCACATTGGAACTGAGACACG	0	0	0	0	0	0	0	0	0	0	0	0	0	0	0	0	0	0	0	0	0	0	0	0	0	0	0	0	0	0	0	0	0	0	0	0	0	0	0	0	0	0	0	0	0	0	0	0
>Phy2117	ACGCTAGCGACAGGCCTAACACATGCAAGTCGAGGGGCAGCGGGGAGGTAGCAATACCTTTGCCGGCGACCGGCGCACGGGTGAGTAACACGTATGCAATCCACCTGTAACAGGGGGATAACCCGGAGAAATCCGGACTAATACCCCATAATATGGGCTCTCCGCATGGAGGGTCCATTAAAGAGAGCAATCTTGGTTACAGACGAGCATGCGCTCCATTAGCCAGTTGGCGGGGTAACGGCCCACCAAGGCGACGATGGATAGGGGTTCTGAGAGGAAGGTCCCCCACATTGGTACTGAGACACG	0	0	0	0	0	0	0	0	0	0	0	0	0	0	0	0	0	0	0	0	0	0	0	0	0	0	0	0	0	0	0	0	0	0	0	0	0	0	0	0	0	0	0	0	0	0	0	0
>Phy2700	ACGCTAGCTACAGGCTTAACACATGCAAGTCGAGGGGCAGCGGGGAGGTAGCAATACCTTTGCCGGCGACCGGCGCACGGGTGAGTAACACGCATGCAATCCACCTGTAACAGGGGGATAACCCGGAGAAATCCGGACTAATACCCCATAATATGGGCGCTCCGCATGGAGAGTTCATTAAAGAGAGCAATTTTGGTTACAGACGAGCATGCGCCCCATTAGCCAGTTGGCGGGGTAACGGCCCACCAAAGCGACGATGGATAGGGGTTCTGAGAGGAAGGTCCCCCACATTGGAACTGAGACACG	0	0	0	0	0	0	0	0	0	0	0	0	0	0	0	0	0	0	0	0	0	0	0	0	0	0	0	0	0	0	0	0	0	0	0	0	0	0	0	0	0	0	0	0	0	0	0	0
>Phy3092	ACGCTAGCTACAGGCTTAACACATGCAAGTCGAGGGGCAGCGAAGAGGTAGCAATACCTTTGTCGGCGACCGGCGCACGGGTGAGTAACACGTATGCAATCCACCTGTAACAGGGGGATAACCCGGAGAAATCCGGACTAATACCCCATAATATGGGCGCTCCGCATGGAGAGCCCATTAAAGAGAGCAATTTTGGTTACAGACGAGCATGCGCTCCATTAGCCAGTTGGCGGGGTAACGGCCCACCAAAGCGACGATGGATAGGGGTTCTGAGAGGAAGGTCCCCCACATTGGAACTGAGACACG	0	0	0	0	0	0	0	0	0	0	0	0	0	0	0	0	0	0	0	0	0	0	0	0	0	0	0	0	0	0	0	0	0	0	0	0	0	0	0	0	0	0	0	0	0	0	0	0
>Phy3309	ACGCTAGCGACAGGCTTAACACATGCAAGTCGAGGGGCAGCACGGGGTAGCAATACCCCGGTGGCGACCGGCGCACGGGTGAGTAACACGTGTGCAACCAACCCCGTACCGGGAGATAACCCGCGGAAACGTGGACTAACACCCCATAACACCTTTCCCCCGCATGAGGGCGAGGTTAAAACCCCGGTGGTACGGGACGGGCACGCGCGACATTAGGTAGTAGGCGGGGTAACGGCCCACCTAGCCTGCGATGGATAGGGGTTCTGAGAGGAAGGTCCCCCACATTGGAACTGAGACACG	0	0	0	0	0	0	0	0	0	0	0	0	0	0	0	0	0	0	0	0	0	0	0	0	0	0	0	0	0	0	0	0	0	0	0	0	0	0	0	0	0	0	0	0	0	0	0	0
>Phy386	ACGCTAGCGACAGGCTTAACACATGCAAGTCGAGGGGCAGCACGGTGTAGCAATACACTGGTGGCGACCGGCGCACGGGTGAGTAACACGTGTGCAACCAACCCCGTACCGGGAGATAACCCGCGGAAACGTGGACTAACATCCCATAACACTCTAGAGCCGCATGGTTCTGGATTTAAAACCCCGGTGGTACGGGACGGGCACGCGCGACATTAGGTAGTTGGCGGGGTAACGGCCCACCAAGCCGACGATGTCTAGGGGTTCTGAGAGGAAGGTCCCCCACACTGGAACTGAGACACG	0	0	0	0	0	0	0	0	0	0	0	0	0	0	0	0	0	0	0	0	0	0	0	0	0	0	0	0	0	0	0	0	0	0	0	0	0	0	0	0	0	0	0	0	0	0	0	0
>Phy3428	ACGCTAGCGACAGGCTTAACACATGCAAGTCGAGGGGCAGCACGGTGTAGCAATACACTGGTGGCGACCGGCGCACGGGTGAGTAACACGTGTGCAACCAACCCCGTACCGGGAGATAACCCGCGGAAACGTGGACTAACATCCCATAAGACTCTAGAGCCGCATGGCTCTGGATTTAAAATTCCGGTGGTACGGGACGGGCACGCGCGACATTAGGTAGTTGGCGGGGTAACGGCCCACCAAGCCGACGATGTCTAGGGGTTCTGAGAGGAAGGTCCCCCACACTGGAACTGAGACACG	0	0	0	0	0	0	0	0	0	0	0	0	0	0	0	0	0	0	0	0	0	0	0	0	0	0	0	0	0	0	0	0	0	0	0	0	0	0	0	0	0	0	0	0	0	0	0	0
>Phy4111	ACGCTAGCGACAGGCTTAACACATGCAAGTCGAGGGGCAGCGGGGAGTAGCAATACTTCGCCGGCGACCGGCGCACGGGTGAGTAACACGTGTGCAACCAACCCCGTACCGGGAGATAACCCGCGGAAACGTGGACTAACATCCCATAAGACTCTAGAGCCGCATGGCTCTGGATTTAAAATTCCGGTGGTACGGGACGGGCACGCGCGACATTAGGTAGTTGGCGGGGTAACGGCCCACCAAGCCGACGATGTCTAGGGGTTCTGAGAGGAAGGTCCCCCACACTGGAACTGAGACACG	0	0	0	0	0	0	0	0	0	0	0	0	0	0	0	0	0	0	0	0	0	0	0	0	0	0	0	0	0	0	0	0	0	0	0	0	0	0	0	0	0	0	0	0	0	0	0	0
>Phy3288	ACGCTAGCGACAGGCCTAACACATGCAAGTCGAGGGGCATCAGGTATCAGCTTGCTGATACGCTGGCGACCGGCGCACGGGTGAGTAACGCGTATGGAATCTGTCTGTAACAGGGGGATAACCCGGAGAAATTCGGACTAATACCCCATGCCGCCGGTTTTTTGCATGAAAGGTCGGCGAAAGGGTAACCGGTTACAGGTGATCATGCGTTCCATTAGCTGGTTGGCGGGGTAACGGCCCACCAAGGCGACGATGGATAGGGGTTCTGAGAGGAAGGTCCCCCACACTGGTACTGAGACACG	0	0	0	0	0	0	0	0	0	0	0	0	0	0	0	0	0	0	0	0	0	0	0	0	0	0	0	0	0	0	0	0	0	0	0	0	0	0	0	0	0	0	0	0	0	0	0	0
>Phy2343	ACGCTAGCGACAGGCCTAACACATGCAAGTCGAGGGGCAACATGGTATCAGCTTGCTGATACCGATGGCGACCGGCGCACGGGTGAGTAACGCGTATGTAATCTACCTGTAACAGAGGGATAACCCGGAGAAATCCGGACTAATACCTCATAGCACATATTATTCGCATGAATTTTATGTTAAAGAGACTCGGTTACAGATGAACATGCGTTCCATTAGCTGGTTGGCGGGGTCACGGCCCACCAAGGCAACGATGGATAGGGGTTCTGAGAGGAAGGTCCCCCACACTGGTACTGAGACACG	0	0	0	0	0	0	0	0	0	0	0	0	0	0	0	0	0	0	0	0	0	0	0	0	0	0	0	0	0	0	0	0	0	0	0	0	0	0	0	0	0	0	0	0	0	0	0	0
>Phy3037	ACGCTAGCGACAGGCCTAACACATGCAAGTCGAGGGGCAACATGGTATCAGCTTGCTGATACCGCTGGCGACCGGCGCACGGGTGAGTAACGCGTATGTAATCTACCTGTAACAGAGGGATAACCCGGAGAAATCCGGACTAATACCTCATAGCACATATTATTCGCATGAATTTTATGTTAAAGAGACTCGGTTACAGATGAACATGCGTTCCATTAGCTGGTTGGCGGGGTCACGGCCCACCAAGGCAACGATGGATAGGGGTTCTGAGAGGAAGGTCCCCCACACTGGTACTGAGACACG	0	0	0	0	0	0	0	0	0	0	0	0	0	0	0	0	0	0	0	0	0	0	0	0	0	0	0	0	0	0	0	0	0	0	0	0	0	0	0	0	0	0	0	0.0945776	0	0	0	0
>Phy4048	ACGCTAGCGACAGGCCTAACACATGCAAGTCGAGGGGCAACATGGTATCAGCTTGCTGATACCGATGGCGACCGGCGCACGGGTGAGTAACGCGTATGTAATCTACCTGTAACAGAGGGATAACCCGGAGAAATCCGGACTAATACCTCATAGCACATATTATTCGCATGAATTTTATGTTAAAGAGATTCGGTTACAGATGAACATGCGTTCCATTAGCTGGTTGGCGGGGTCACGGCCCACCAAGGCAACGATGGATAGGGGTTCTGAGAGGAAGGTCCCCCACACTGGTACTGAGACACG	0	0	0	0	0	0	0	0	0	0	0	0	0	0	0	0	0	0	0	0	0	0	0	0	0	0	0	0	0	0	0	0	0	0	0	0	0	0	0	0	0	0	0	0	0	0	0	0
>Phy4183	ACGCTAGCGACAGGCTTAACACATGCAAGTCGAGGGGCAACATGAGGTAGCAATACCTTGATGGCGACCGGCGCACGGGTGAGTAACGCGTATGCAACCTGGCTGATACAGGGGGATAGCCCATGGAAACGTGGATTAATACCCCATAATATTATTTGAAGGCATCTTTTAATAATTAAATCATTCGAGGTATCAGATGGGCATGCGTCCTATTAGCTAGTTGGGGGGGTAACGGCCCACCAAGGCAATGATAGGTAGGGGTTCTGAGAGGAAGGTCCCCCACATTGGAACTGAGACACG	0	0	0	0	0	0	0	0	0	0	0	0	0	0	0	0	0	0	0	0	0	0	0	0	0	0	0	0	0	0	0	0	0	0	0	0	0	0	0	0	0	0	0	0	0	0	0	0
>Phy3782	ACGCTAGCGACAGGCTTAACACATGCAAGTCGAGGGGCATCATGATGTAGCAATACATTGATGGCGACCGGCGCACGGGTGAGTAACGCGTATGCAACCTGGCTGATACAGGGGTATAGCCCATGGAAACGTGGATTAATCCCCCATACCATTAATATGTGGCATCTTATATTAATGAAATCTTCGGAGGTATCAGATGGGCATGCGTCCTATTAGCTAGTTGGCGGGGTAACGGCCCACCAAGGCGATGATAGGTAGGGGTTCTGAGAGGAAGGTCCCCCACATTGGAACTGAGACACG	0	0	0	0	0	0	0	0	0	0	0	0	0	0	0	0	0	0	0	0	0	0	0	0	0	0	0	0	0	0	0	0	0	0	0	0	0	0	0	0	0	0	0	0	0	0	0	0
>Phy1345	ACGCTAGCGACAGGCTTAACACATGCAAGTCGAGGGGCATCATGAGGTAGCAATACCTTGATGGCGACCGGCGCACGGGTGAGTAACGCGTATGCAACCTGGCTGATACAGGGGGATAGCCCATGGAAACGTGGATTAACACCCCATAATATTATTGTAAGGCATCTTATAATAATTAAATCGTTCGAGGTATCAGATGGGCATGCGTCCTATTAGCTAGTTGGGGGGGTAACGGCCCACCAAGGCAATGATAGGTAGGGGTTCTGAGAGGAAGGTCCCCCACATTGGAACTGAGACACG	0	0	0	0	0	0	0	0	0	0	0	0	0	0	0	0	0	0	0	0	0	0	0	0	0	0	0	0	0	0	0	0	0	0	0	0	0	0	0	0	0	0	0	0	0	0	0	0
>Phy3937	ACGCTAGCGACAGGCTTAACACATGCAAGTCGAGGGGCATCATGAGGTAGCAATACCTTGATGGCGACCGGCGCACGGGTGAGTAACGCGTATGCAACCTGGCTGATACAGGGGGATAGCCCATGGAAACGTGGATTAACACCCCATAATATTATTGTAAGGCATCTTATAATAATTAAATCATTCGAGGTATCAGATGGGCATGCGTCCTATTAGCTAGTTGGGGGGGTAACGGCCCACCAAGGCAATGATAGGTAGGGGTTCTGAGAGGAAGGTCCCCCACATTGGAACTGAGACACG	0	0	0	0	0	0	0	0	0	0	0	0	0	0	0	0	0	0	0	0	0	0	0	0	0	0	0	0	0	0	0	0	0	0	0	0	0	0	0	0	0	0	0	0	0	0	0	0
>Phy429	ACGCTAGCGACAGGCTTAACACATGCAAGTCGAGGGGCATCATGAGGTAGCAATACCTTGATGGCGACCGGCGCACGGGTGAGTAACGCGTATGCAACCTGCCTGATACCGGGGTATAGCCCATGGAAACGTGGATTAACACCCCATAGTACTTTTATCCTGCATGGGATGTGAGTTAAATGTTTAAGGTATCGGATGGGCATGCGTCCTATTAGTTAGTTGGCGGGGTAACAGCCCACCAAGACGATGATAGGTAGGGGTTCTGAGAGGAAGGTCCCCCACATTGGAACTGAGACACG	0	0	0	0	0	0	0	0	0	0	0	0	0	0	0	0	0	0	0	0	0	0	0	0	0	0	0	0	0	0	0	0	0	0	0	0	0	1.07188	0	0	0	0	0	0	0	0	0	0
>Phy625	ACGCTAGCGACAGGCTTAACACATGCAAGTCGAGGGGCATCATGAGGTAGCAATACCTTGATGGCGACCGGCGCACGGGTGAGTAACGCGTATGCAACCTGCCCGATACCGGGGTATAGCCCATGGAAACGTGGATTAACACCCCATAGTACTTTTATCCTGCATGGGATGTGAGTTAAATGTTCAAGGTATCGGATGGGCATGCGTCCTATTAGTTAGTTGGCGGGGTAACAGCCCACCAAGACGATGATAGGTAGGGGTTCTGAGAGGAAGGTCCCCCACATTGGAACTGAGACACG	0	0	0	0	0	0	0	0	0	0	0	0	0	0	0	0	0	0	0	0	0	0	0	0	0	0	0	0	0	0	0	0	0	0	0	0	0	0	0	0	0	0	0	0	0	0	0	0
>Phy683	ACGCTAGCGACAGGCTTAACACATGCAAGTCGAGGGGCATCATGAGGTAGCAATACCTTGATGGCGACCGGCGCACGGGTGAGTAACGCGTATGCAACCTGCCTGATACCGGGGTATAGCCCATGGAAACGTGGATTAACACCCCATAGTACTTTTATCCTGCATGGGATGTGAGTTAAATGTTCAAGGTATCGGATGGGCATGCGTCCTATTAGTTAGTTGGCGGGGTAACAGCCCACCAAGACGATGATAGGTAGGGGTTCTGAGAGGAAGGTCCCCCACATTGGAACTGAGACACG	0	0	0	0	0	0	0	0	0	0	0	0	0	0	0	0	0	0	0	0	0	0	0	0	0	0	0	0	0	0	0	0	0	0	0	0	0	0	0	0	0	0	0	0.157629	0	0	0	0
>Phy2285	ACGCTAGCGACAGGCTTAACACATGCAAGTCGAGGGGCAGCATGAGGTAGCAATACCTTGATGGCGACCGGCGCACGGGTGAGTAACGCGTATGCAACCTGCCCGATACCGGGGTATAGCCCATGGAAACGTGGATTAACACCCCATAGTACTTTTATCCTGCCTGGGATGGGAGTTAAATGTTCAAGGTATCGGATGGGCATGCGTCCTATTAGTTAGTTGGCGGGGTAACAGCCCACCAAGACGATGATAGGTAGGGGTTCTGAGAGGAAGGTCCCCCACATTGGAACTGAGACACG	0	0	0	0	0	0	0	0	0	0	0	0	0	0	0	0	0	0	0	0	0	0	0	0	0	0	0	0	0	0	0	0	0	0	0	0	0	0	0	0	0	0	0	0	0	0	0	0
>Phy2389	ACGCTAGCTACAGGCTTAACACATGCAAGTCGAGGGGCATCATGAGGTAGCAATACCTTGATGGCGACCTGCGCACGGGTGAGTAACGCGTATGCAACCTGCCCGATACCGGGGTATAGCCCATGGAAACGTGGATTAACACCCCATAGTACTTTTATCCTGCATGGGATGTGAGTTAAATGTTCAAGGTATCGGATGGGCATGCGTCCTATTAGTTAGTTGGCGGGGTAACAGCCCACCAAGACGATGATAGGTAGGGGTTCTGGGAGGAAGGTCCCCCACATTGGAACTGAGACACG	0	0	0	0	0	0	0	0	0	0	0	0	0	0	0	0	0	0	0	0	0	0	0	0	0	0	0	0	0	0	0	0	0	0	0	0	0	0	0	0	0	0	0	0	0	0	0	0
>Phy2993	ACGCTAGCGACAGGCTTAACACATGCAAGTCGAGGGGCATCATGATGTAGCAATACATCGATGGCGACCGGCGCACGGGTGAGTAACGCGTATGCAACCTGCCCGATACCGGGGTATAGCCCATGGAAACGTGGATTAACACCCCATAGTACTTTTATCCTGCATGGGATGTGAGTTAAATGTTCAAGGTATCGGATGGGCATGCGTCCTATTAGTTAGTTGGCGGGGTAACAGCCCACCAAGACGATGATAGGTAGGGGTTCTGAGAGGAAGGTCCCCCACATTGGAACTGAGACACG	0	0	0	0	0	0	0	0	0	0	0	0	0	0	0	0	0	0	0	0	0	0	0	0	0	0	0	0	0	0	0	0	0	0	0	0	0	0	0	0	0	0	0	0	0	0	0	0
>Phy1825	ACGCTAGCGACAGGCTTAACACATGCAAGTCGAGGGGCAGCGATAGGTGGCAACACCGAGTCGGCGACCGGCGCACGGGTGAGTAACGCGTATGCAACTTGCCCATCAGAGGGGGATAGCCCATCGAAAGATGGATTAATACCGCGTAAAACAGGGACCCCGCCTGGGGTTATTTGTTAAAGGATTTCGATCGCTGATGGATAGGCATGCGTTCCATTAGGCAGTTGGCGGGGTAACGGCCCACCAAACCGACGATGGATAGGGGTTCTGAGAGGAAAGTCCCCCACACTGGTACTGAGACACG	0	0	0	0	0	0	0	0	0	0	0	0	0	0	0	0	0	0	0	0	0	0	0	0	0	0	0	0	0	0	0	0	0	0	0	0	0	0	0	0	0	0	0	0	0	0	0	0
>Phy3433	ACGCTGGCGGCGTGCTTAACACATGCAAGTCGAGCGAAGCGCTTTGTTTTGAATCTTCGGAGGAAGAACGAAGTGACTGAGCGGCGCACGGGTGAGTAACGCGTATGCAACTTGCCTATCAGAGGGGAACAGCCCGGCGAAAGTCGGATTAATGCCCCATAAAACAGGGATCCCGCATGGGGTTATTTGTTAAAGATTCATCGCTGATAGATAGGCATGCGTTCCATTAGGCAGTTGGCGGGGTAACGGCCCACCAAACCGACGATGGATAGGGGTTCTGAGAGGAAGGTCCCCCACATTGGAACTGAGACACG	0	0	0	0	0	0	0	0	0	0	0	0	0	0	0	0	0	0	0	0	0	0	0	0	0	0	0	0	0	0	0	0	0	0	0	0	0	0	0	0	0	0	0	0	0	0	0	0
>Phy142	ACGCTAGCGACAGGCTTAACACATGCAAGTCGAGGGGCAGCACGATGTAGCAATACATTGGTGGCGACCGGCGCACGGGTGAGTAACGCGTATGCAACCTACCTATCAGAGGGGAATAACCCGGCGAAAGTCGGACTAATACCGCATAAAACAGGGGTTCCACATGGAAATATTTGTTAAAGAATTATCGCTGATAGATGGGCATGCGTTCCATTAGATAGTTGGTGAGGTAACGGCTCACCAAGTCCACGATGGATAGGGGTTCTGAGAGGAAGGTCCCCCACACTGGTACTGAGACACG	0	0	0	0	0	0	0	0	0	0.0315259	0	0	0	0	0	0	0	0	0	0	0	0	0	0	0	0	0	0	0	0.0315259	0.189155	0	0	0	0	0	0	0	0	0	0	0	0	0	0	0.0315259	0	0
>Phy197	ACGCTAGCGACAGGCTTAACACATGCAAGTCGAGGGGCAGCACGGTGTAGCAATACATTGGTGGCGACCGGCGCACGGGTGAGTAACGCGTATGCAACCTACCTATCAGAGGGGAATAACCCGGCGAAAGTCGGACTAATACCGCATAAAACAGGGGTTCCACATGGAAATATTTGTTAAAGAATTATCGCTGATAGATGGGCATGCGTTCCATTAGATAGTTGGTGAGGTAACGGCTCACCAAGTCCACGATGGATAGGGGTTCTGAGAGGAAGGTCCCCCACACTGGTACTGAGACACG	0	0	0	0	0	0	0	0	0	0	0	0	0	0	0	0	0	0	0	0	0	0.126103	0	0	0	0	0.0630517	0.0315259	0	0	0	0.0945776	0	0	0.0945776	0	0	0	0	0	0	0	0	0	0	0	0	0.0315259
>Phy318	ACGCTAGCGACAGGCTTAACACATGTAAGTCGAGGGGCAGCACGATGTAGCAATACATTGGTGGCGACCGGCGCACGGGTGAGTAACGCGTATGCAACCTACCTATCAGAGGGGAATAACCCGGCGAAAGTCGGACTAATACCGCATAAAACAGGGGTTCCACATGGAAATATTTGTTAAAGAATTATCGCTGATAGATGGGCATGCGTTCCATTAGATAGTTGGTGAGGTAACGGCTCACCAAGTCCACGATGGATAGGGGTTCTGAGAGGAAGGTCCCCCACACTGGTACTGAGACACG	0	0	0	0	0	0	0	0	0	0	0	0	0	0	0	0	0	0	0	0	0	0	0	0	0	0	0	0	0	0	0	0	0	0	0	0	0	0	0	0	0.0315259	0	0	0	0	0	0	0
>Phy420	ACGCTAGCGACAGGCTTAACACATGCAAGTCGAGGGGCAGCATGATTTGTAGCAATACAGATTGATGGCGACCGGCGCACGGGTGAGTAACGCGTATGCAACTTACCTATCAGAGGGGGATAGCCCGGCGAAAGTCGGATTAATACCCCATAAAACAGGGGTCCCGCATGGGAATATTTGTTAAAGATTCATCGCTGATAGATAGGCATGCGTTCCATTAGGCAGTTGGCGGGGTAACGGCCCACCAAACCGACGATGGATAGGGGTTCTGAGAGGAAGGTCCCCCACATTGGTACTGAGACACG	0	0	0	0	0	0	0	0	0	0	0	0	0	0	0	0	0	0	0	0	0	0	0	0	0	0	0	0	0	0	0	0	0	0	0	0	0	0	0	0	0	0	0	0.126103	0	0	0	0
>Phy457	ACGCTAGCGACAGGCTTAACACATGCAAGTCGAGGGGCAGCACAGGTAGCAATACCGGGTGGCGACCGGCGCACGGGTGAGTAACGCGTATGCAACTTACCTATCAGAGGGGGATAACCCGGCGAAAGTCGGACTAATACCGCATGAAGCAGGGGCCCCGCATGGGGATATTTGCTAAAGATTCATCGCTGATAGATAGGCATGCGTTCCATTAGGCAGTTGGCGGGGTAACGGCCCACCAAACCGACGATGGATAGGGGTTCTGAGAGGAAGGTCCCCCACATTGGTACTGAGACACG	0	0	0	0	0	0	0	0	0	0	0	0	0	0	0	0	0	0	0	0	0	0	0	0	0	0	0	0	0	0	0	0	0	0	0	0	0	0	0.0630517	0	0	0	0	0.315259	0	0	0	0
>Phy487	ACGCTAGCGACAGGCTTAACACATGCAAGTCGAGGGGCAGCACAGGTAGCAATACCGGGTGGCGACCGGCGCACGGGTGAGTAACGCGTATGCAACTTGCCTATCAGAGGGGGATAACCCGGCGAAAGTCGGACTAATACCGCATGAAGCAGGGATCCCGCATGGGAATATTTGCTAAAGATTCATCGCTGATAGATAGGCATGCGTTCCATTAGGCAGTTGGCGGGGTAACGGCCCACCAAACCGACGATGGATAGGGGTTCTGAGAGGAAGGTCCCCCACATTGGTACTGAGACACG	0	0	0	0	0	0	0	0	0	0	0	0	0	0	0	0	0	0	0	0	0	0	0	0	0	0	0	0	0	0	0	0	0	0	0	0	0	0	0	0	0	0	0	0	0	0	0	0
>Phy639	ACGCTAGCGACAGGCTTAACACATGCAAGTCGAGGGGCAGCACGGGCAGCAATGCCTGGTGGCGACCGGCGCACGGGTGAGTAACGCGTATGCAACTTGCCTATCAGAGGGGAACAGCCCGGCGAAAGTCGGATTAATGCCCCATAAAACAGGGATCCCGCATGGGGTTATTTGTTAAAGATTCATCGCTGATAGATAGGCATGCGTTCCATTAGGCAGTTGGCGGGGTAACGGCCCACCAAACCGACGATGGATAGGGGTTCTGAGAGGAAGGTCCCCCACATTGGAACTGAGACACG	0	0	0	0	0	0	0	0	0	0	0	0	0	0	0	0	0	0	0	0	0	0	0	0	0	0	0	0	0	0	0	0	0	0	0	0	0	0	0	0	0	0	0	0	0	0	0	0
>Phy691	ACGCTAGCGACAGGCTTAACACATGCAAGTCGAGGGGCACACGATGTAGCAATACATTGGTGGCGACCGGCGCACGGGTGAGTAACGCGTATGCAACCTACCTATCAGAGGGGAATAACCCGGCGAAAGTCGGACTAATACCGCATAAAACAGGGGTTCCACATGGAAATATTTGTTAAAGAATTATCGCTGATAGATGGGCATGCGTTCCATTAGATAGTTGGTGAGGTAACGGCTCACCAAGTCCACGATGGATAGGGGTTCTGAGAGGAAGGTCCCCCACACTGGTACTGAGACACG	0	0	0	0	0	0	0	0	0	0	0	0	0	0	0	0	0.0945776	0	0	0	0	0	0	0	0	0	0	0	0	0	0	0	0	0	0	0	0	0	0	0	0	0	0	0	0	0	0	0
>Phy695	ACGCTAGCGACAGGCTTAACACATGCAAGTCGAGGGGCAGCGGGGGTAGCAATACCCGCCGGCGACCGGCGCACGGGTGAGTAACGCGTACGCAACTTACCTATCAGAGGGGGATAACCCGGCGAAAGTCGGACTAATACCGCATGAAGCAGGGATCCCGCATGGGAATATTTGCTAAAGATTCATCGCTGATAGATAGGCATGCGTTCCATTAGGCAGTTGGCGGGGTAACGGCCCACCAAACCGACGATGGATAGGGGTTCTGAGAGGAAGGTCCCCCACATTGGTACTGAGACACG	0	0	0	0	0	0	0	0	0	0	0	0	0	0	0	0	0	0	0	0	0	0	0	0	0	0	0	0	0	0	0	0	0	0	0	0	0	0	0	0	0	0	0	0	0	0	0.630517	0
>Phy780	ACGCTAGCGACAGGCTTAACACATGCAAGTCGAGGGGCAGCACAGGTAGCAATACCGGGTGGCGACCGGCGCACGGGTGAGTAACGCGTATGCAACTTGCCTATCAGAGGGGGATAACTCGGCGAAAGTCGGACTAATACCGCATGAAGCAGGGATCCCGCATGGGAATATTTGCTAAAGATTCATCGCTGATAGATAGGCATGCGTTCCATTAGGCAGTTGGCGGGGTAACGGCCCACCAAACCGACGATGGATAGGGGTTCTGAGAGGAAGGTCCCCCACATTGGTACTGAGACACG	0	0	0	0	0	0	0	0	0	0	0	0	0	0	0	0	0	0	0	0	0	0	0	0	0	0	0	0	0	0	0	0	0	0	0	0	0	0	0	0	0	0	0	0	0	0	0	0
>Phy1086	ACGCTAGCGACAGGCTTAACACATGCAAGTCGAGGGGCAGCGGGGGTAGCAATACCCGCCGGCGACCGGCGCACGGGTGAGTAACGCGTATGCAACTTACCTATCAGAGGGGGATAACCCGGCGAAAGTCGGACTAATACCGCATGAAGCAGGGATCCCGCATGGGAATATTTGCTAAAGATTCATCGCTGATAGATAGGCATGCGTTCCATTAGGCAGTTGGCGGGGTAACGGCCCACCAAACCGACGATGGATAGGGGTTCTGAGAGGAAGGTCCCCCACATTGGTACTGAGACACG	0	0	0	0	0	0	0	0	0	0	0	0	0	0	0	0	0	0	0	0	0	0	0	0	0	0	0	0	0	0	0	0	0	0	0	0	0	0	0	0	0	0	0	0	0	0	0.535939	0
>Phy1423	ACGCTAGCGACAGGCTTAACACATGCAAGTCGAGGGGCAGCGGGGTGTAGCAATACGCCGCCGGCGACCGGCGCACGGGTGAGTAACGCGTATGCAACTTGCCTATCAGAGGGGGATAACCCGGCGAAAGTCGGACTAATACCGCATGAAGCAGGGATCCCGCATGGGAATATTTGCTAAAGATTCATCGCTGATAGATAGGCATGCGTTCCATTAGGCAGTTGGCGGGGTAACGGCCCACCAAGGCGACGATGCGTAGGGGTTCTGAGAGGAAGGTCCCCCACACTGGTACTGAGACACG	0	0	0	0	0	0	0	0	0	0	0	0	0	0	0	0	0	0	0	0	0	0	0	0	0	0	0	0	0	0	0	0	0	0	0	0	0	0	0	0	0	0	0	0	0	0	0	0
>Phy1428	ACGCTAGCGACAGGCTTAACACATGCAAGTCGAGGGGCAGCATGATTTGTAGCAATACAGATTGATGGCGACCGGCGCACGGGTGAGTAACGCGTATGCAACTTACCTATCAGAGGGGGATAACCCGGCGAAAGTCGGACTAATACCGCATGAAGCAGGGGCCCCGCATGGGGATATTTGCTAAAGATTCATCGCTGATAGATAGGCATGCGTTCCATTAGGCAGTTGGCGGGGTAACGGCCCACCAAACCGACGATGGATAGGGGTTCTGAGAGGAAGGTCCCCCACATTGGTACTGAGACACG	0	0	0	0	0	0	0	0	0	0	0	0	0	0	0	0	0	0	0	0	0	0	0	0	0	0	0	0	0	0	0	0	0	0	0	0	0	0	0	0	0	0	0	0	0	0	0	0
>Phy1533	ACGCTGGCGGCGTGCTTAACACATGCAAGTCGAGGGGCAGCATGATTTGTAGCAATACAGATTGATGGCGACCGGCGCACGGGTGAGTAACGCGTATGCAACTTACCTATCAGAGGGGGATAGCCCGGCGAAAGTCGGATTAATACCCCATAAAACAGGGGTCCCGCATGGGAATATTTGTTAAAGATTCATCGCTGATAGATAGGCATGCGTTCCATTAGGCAGTTGGCGGGGTAACGGCCCACCAAACCGACGATGGATAGGGGTTCTGAGAGGAAGGTCCCCCACATTGGTACTGAGACACG	0	0	0	0	0	0	0	0	0	0	0	0	0	0	0	0	0	0	0	0	0	0	0	0	0	0	0	0	0	0	0	0	0	0	0	0	0	0	0	0	0	0	0	0	0	0	0	0
>Phy1554	ACGCTAGCGACAGGCTTAACACATGCAAGTCGAGGGGCAGCGGGGTGTAGCAATACGCCGCCGGCGACCGGCGCACGGGTGAGTAACGCGTATGCAACTTGCCTATCAGAGGGGGATAACCCGGCGAAAGTCGGACTAATACCGCATGAAGCAGGGATCCCGCATGGGAATATTTGCTAAAGATTCATCGCTGATAGATAGGCATGCGTTCCATTAGGCAGTTGGCGGGGTAACGGCCCACCAAACCGACGATGGATAGGGGTTCTGAGAGGAAGGTCCCCCACACTGGTACTGAGACACG	0	0	0	0	0	0	0	0	0	0	0	0	0	0	0	0	0	0	0	0	0	0	0	0	0	0	0	0	0	0	0	0	0	0	0	0	0	0	0	0	0	0	0	0	0	0	0	0
>Phy1574	ACGCTAGCGACAGGCTTAACACATGCAAGTCGAGGGGCAGCACGGTGTAGCAATACATTGGTGGCGACCGGCGCACGGGTGAGTAACGCGTATGCAACCTACCTATCAGAGGGGAATAACCCGGCGAAAGTCGGACTAATACCGCATAAAACAGGGGTTCCACATGGAAATATTTGTTAAAGAATTATCGCTGATAGATGGGCATGCGTTCCATTAGATAGTTGGTGAGGTAACGGCTCACCAAGTCCACGATGGATAGGGGTTCTGAGAGGAAGGTCCCCCACACTGGTACTGTGACACG	0	0	0	0	0	0	0	0	0	0	0	0	0	0	0	0	0	0	0	0	0	0	0	0	0	0	0	0	0	0	0	0	0	0	0	0	0	0	0	0	0	0	0	0	0	0	0	0
>Phy1623	ACGCTAGCGACAGGCTTAACACATGCAAGTCGAGGGGCAGCGGGGGTAGCAATACCCGCCGGCGACCGGCGCACGGGTGAGTAACGCGTATGCAACTTGCCTATCAGAGGGGGATAACCCGGCGAAAGTCGGACTAATACCGCATGAAGCAGGGGCCCCGCATGGGGATATTTGCTAAAGATTCATCGCTGATAGATAGGCATGCGTTCCATTAGGCAGTTGGCGGGGTAACGGCCCACCAAACCGACGATGGATAGGGGTTCTGAGAGGAAGGTCCCCCACATTGGTACTGAGACACG	0	0	0	0	0	0	0	0	0	0	0	0	0	0	0	0	0	0	0	0	0	0	0	0	0	0	0	0	0	0	0	0	0	0	0	0	0	0	0	0	0	0	0	0	0	0	0	0
>Phy1761	ACGCTAGCGACAGGCTTAACACATGCAAGTCGAGGGGCAGCACGATGTAGCAATACATTGGTGGTGACCGGCGCACGGGTGAGTAACGCGTATGCAACCTACCTATCAGAGGGGAATAACCCGGCGAAAGTCGGACTAATACCGCATAAAACAGGGGTTCCACATGGAAATATTTGTTAAAGAATTATCGCTGATAGATGGGCATGCGTTCCATTAGATAGTTGGTGAGGTAACGGCTCACCAAGTCCACGATGGATAGGGGTTCTGAGAGGAAGGTCCCCCACACTGGTACTGAGACACG	0	0	0	0	0	0	0	0	0	0	0	0	0	0	0	0	0	0	0	0	0	0	0	0	0	0	0	0	0	0	0	0	0	0	0	0	0	0	0	0	0	0	0	0	0	0	0	0
>Phy1813	ACGCTAGCGACAGGCTTAACACATGCAAGTCGAGGGGCAGCACGGTGTAGCAATACATTGGTGGCGACCGGCGCACGGGTGAGTAACGCGTATGCAACCTACCTATCAGAGGGGAATAACCCGGCGAAAGTCGGACTAATACCGCATAAAACAGGGGTTCCACATGGAAATATTTGTTAAAGAATTATCGCTGATAGATGGGCATGCGTTCCATTAGATAGTTGGTGAGGTAACGGCTCGCCAAGTCCACGATGGATAGGGGTTCTGAGAGGAAGGTCCCCCACACTGGTACTGAGACACG	0	0	0	0	0	0	0	0	0	0	0	0	0	0	0	0	0	0	0	0	0	0	0	0	0	0	0	0	0	0	0	0	0	0	0	0	0	0	0	0	0	0	0	0	0	0	0	0
>Phy2104	ACGCTAGCGACAGGCTTAACACATGCAAGTCGAGGGGCAGCACAGGTAGCAATACCGGGTGGCGACCGGCGCACGGGTGAGTAACGCGTATGCAACTTGCCTATCAGAGGGGGATAACCCGGCGAAAGTCGGACTAATACCGCATGAAGCAGGGGCCCCGCATGGGGATATTTGCTAAAGATTCATCGCTGATAGATAGGCATGCGTTCCATTAGGCAGTTGGCGGGGTAACGGCCCACCAAACCGACGATGGATAGGGGTTCTGAGAGGAAGGTCCCCCACATTGGTACTGAGACACG	0	0	0	0	0	0	0	0	0	0	0	0	0	0	0	0	0	0	0	0	0	0	0	0	0	0	0	0	0	0	0	0	0	0	0	0	0	0	0	0	0	0	0	0	0	0	0	0
>Phy2111	ACGCTAGCGACAGGCTTAACACATGCAAGTCGAGGGGCAGCGGGGGTAGCAATACCCGCCGGCGACCGGCGCACGGGTGAGTAACGCGTATGCAACTTACCTATCAGAGGGGGATAACCCGGCGAAAGTCGGACTAATACCGCATGAAGCAGGGGCCCCGCATGGGGATATTTGCTAAAGATTCATCGCTGATAGATAGGCATGCGTTCCATTAGGCAGTTGGCGGGGTAACGGCCCACCAAACCGACGATGGATAGGGGTTCTGAGAGGAAGGTCCCCCACATTGGTACTGAGACACG	0	0	0	0	0	0	0	0	0	0	0	0	0	0	0	0	0	0	0	0	0	0	0	0	0	0	0	0	0	0	0	0	0	0	0	0	0	0	0	0	0	0	0	0	0	0	0	0
>Phy2365	ACGCTAGCGACAGGCTTAACACATGCAAGTCGAGGGGCAGCGGGGGTAGCAATACCCGCCGGCGACCGGCGCACGGGTGAGTAACGCGTATGCAACTTACCTATCAGAGGGGGATAACCCGGCGAAAGTCGGACTAATACCGCATGAAGCAGGGGCCCCGCATGGGGATATTTGCTAAAGATTAATCGCTGATAGATAGGCATGCGTTCCATTAGGCAGTTGGCGGGGTAACGGCCCACCAAACCGACGATGGATAGGGGTTCTGAGAGGAAGGTCCCCCACATTGGTACTGAGACACG	0	0	0	0	0	0	0	0	0	0	0	0	0	0	0	0	0	0	0	0	0	0	0	0	0	0	0	0	0	0	0	0	0	0	0	0	0	0	0	0	0	0	0	0.0315259	0	0	0	0
>Phy2654	ACGCTAGTGACAGGCTTAACACATGCAAGTCGAGGGGCAGCACAGGGTAGCAATACTTGGGTGGCGACCGGCGCACGGGTGAGTAACGCGTATGCAACTTACCTATCAGAGGGGGATAGCCCGGCGAAAGTCGGATTAATACCCCATAAAACAGGGGTCCCGCATGGGAATATTTGTTAAAGATTCATCGCTGATAGATAGGCATGCGTTCCATTAGGCAGTTGGCGGGGTAACGGCCCACCAAACCGACGATGGATAGGGGTTCTGAGAGGAAGGTCCCCCACATTGGTACTGAGACACG	0	0	0	0	0	0	0	0	0	0	0	0	0	0	0	0	0	0	0	0	0	0	0	0	0	0	0	0	0	0	0	0	0	0	0	0	0	0	0	0	0	0	0	0	0	0	0	0
>Phy2705	ACGCTAGCGACAGGCTTAACACATGCAAGTCGAGGGGCAGCACGATGTAGCAATACATTGGTGGCGACCGGCGCACGGGTGAGTAACGCGTATGCAACCTACCTATCAGAGGGGGATAACCCGGCGAAAGTCGGACTAATACCGCATAAAACAGGGGTTCCACATGGAAATATTTGTTAAAGAATTATCGCTGATAGATGGGCATGCGTTCCATTAGATAGTTGGTGAGGTAACGGCTCACCAAGTCTACGATGGATAGGGGTTCTGAGAGGAAGGTCCCCCACACTGGTACTGAGACACG	0	0	0	0	0	0	0	0	0	0	0	0	0	0	0	0	0	0	0	0	0	0	0	0	0	0	0	0	0	0	0	0	0	0	0	0	0	0	0	0	0	0	0	0	0	0	0	0
>Phy3006	ACGCTAGCGACAGGCTTAACACATGCAAGTCGAGGGGCAGCACAGGTAGCAATACCGGGTGGCGACCGGCGCACGGGTGAGTAACGCGTATGCAACTTGCCTATCAGAGGGGGATAACCCGGCGAAAGTCGGACTAATACCGCATGAAGCAGGGATCCCGCATGGGAATATTTGCTAAAGATTCATCGCTGATAGATAGGCATGCGTTCCATTAGGCAGTTGGCGGGGTAACGGCCCACCAAACCGACGATGGATAGGGGTTCTGAGAGGAAGGTCCCCCACACTGGTACTGAGACACG	0	0	0	0	0	0	0	0	0	0	0	0	0	0	0	0	0	0	0	0	0	0	0	0	0	0	0	0	0	0	0	0	0	0	0	0	0	0	0	0	0	0	0	0	0	0	0	0
>Phy3075	ACGCTAGTGACAGGCTTAACACATGCAAGTCGAGGGGCAGCGGGGTGTAGCAATACGCCGCCGGCGACCGGCGCACGGGTGAGTAACGCGTATGCAACTTGCCTATCAGAGGGGGATAACCCGGCGAAAGTCGGACTAATACCGCATGAAGCAGGGATCCCGCATGGGAATATTTGCTAAAGATTCATCGCTGATAGATAGGCATGCGTTCCATTAGGCAGTTGGCGGGGTAACGGCCCACCAAACCGACGATGGATAGGGGTTCTGAGAGGAAGGTCCCCCACACTGGTACTGAGACACG	0	0	0	0	0	0	0	0	0	0	0	0	0	0	0	0	0	0	0	0	0	0	0	0	0	0	0	0	0	0	0	0	0	0	0	0	0	0	0	0	0	0	0	0	0	0	0	0
>Phy3114	ACGCTAGCGACAGGCTTAACACATGCAAGTCGAGGGGCAGCATGGTTTGTAGCAATACAAACTGATGGCGACCGGCGCACGGGTGAGTAACGCGTATGCAACTTACCTATCAGAGGGGGATAGCCCGGCGAAAGTCGGATTAATACCCCATAAAACAGGGGTCCCGCATGGGAATATTTGTTAAAGATTTATTGCTGATAGATAGGCATGCGTTCCATTAGGCAGTTGGCGGGGTAACGGCCCACCAAACCGACGATGGATAGGGGTTCTGAGAGGAAGGTCCCCCACATTGGTACTGAGACACG	0	0	0	0	0	0	0	0	0	0	0	0	0	0	0	0	0	0	0	0	0	0	0	0	0	0	0	0	0	0	0	0	0	0	0	0	0	0	0	0	0	0	0	0	0	0	0	0
>Phy3194	ACGCTAGCGACAGGCTTAACACGTGCAAGTCGAGGGGCAGCAGGGGGTAGCAATACTCCGCTGGCGACCGGCGCACGGGTGAGTAACGCGTATGCAACCTACCTATCAGAGGGGGATAACCCGGCGAAAGTCGGACTAATACCGCATAAAACAGGGGTCCCGCATGGGAATATTTGTTAAAGATTAATTGCTGATAGATGGGCATGCGTTCCATTAGATAGTTGGTGAGGTAACGGCTCACCAAGTCTGCGATGGATAGGGGTTCTGAGAGGAAGGTCCCCCACACTGGTACTGAGACACG	0	0	0	0	0	0	0	0	0	0	0	0	0	0	0	0	0	0	0	0	0	0	0	0	0	0	0	0	0	0	0	0	0	0	0	0	0	0	0	0	0	0	0	0	0	0	0	0
>Phy3306	ACGCTAGCGACAGGCTTAACACATGCAAGTCGAGGGGCATCGGGGAGTAGCAATACTCTGCCGGCGACCGGCGCACGGGTGAGTAACGCGTATGCAACTTACCTATCAGAGGAGAATAGCTCATCGAAAGATGAATTAATGCTCCATAAAACAGGGGTCCCGCATGGGAATATTTGTTAAAGATTCATCGCTGATAGATAGGCATGCGTTCCATTAGGCAGTTGGCGGGGTAACGGCCCACCAAACCGACGATGGATAGGGGTTCTGAGAGGAAGGTCCCCCACATTGGTACTGAGACACG	0	0	0	0	0	0	0	0	0	0	0	0	0	0	0	0	0	0	0	0	0	0	0	0	0	0	0	0	0	0	0	0	0	0	0	0	0	0	0	0	0	0	0	0	0	0	0	0
>Phy3320	ACGCTAGCGACAGGCTTAACACATGCAAGTCGAGGGGCAGCGGGGTGTAGCAATACACCGCCGGCGACCGGCGCACGGGTGAGTAACGCGTATGCAACTTGCCTATCAGAGGGGGATAACCCGGCGAAAGTCGGACTAATACCGCATGAAGCAGGGGCCCCGCATGGGGATATTTGCTAAAGATTCATCGCTGATAGATAGGCATGCGTTCCATTAGGCAGTTGGCGGGGTAACGGCCCACCAAACCGACGATGGATAGGGGTTCTGAGAGGAAGGTCCCCCACATTGGTACTGAGACACG	0	0	0	0	0	0	0	0	0	0	0	0	0	0	0	0	0	0	0	0	0	0	0	0	0	0	0	0	0	0	0	0	0	0	0	0	0	0	0	0	0	0	0	0	0	0	0	0
>Phy3338	ACGCTAGCTACAGGCTTAACACATGCAAGTCGAGGGGCAGCATGAAAGGAACTTCGGTTCTTTTTGATGGCGACCGGCGCACGGGTGAGTAACGCGTATGCAACTTACCTATCAGAGGGGGATAGCCCGGCGAAAGTCGGATTAATACCCCATAAAACAGGGGTCCCGCATGGGAATATTTGTTAAAGATTCATCGCTGATAGATAGGCATGCGTTCCATTAGGCAGTTGGCGGGGTAACGGCCCACCAAACCGACGATGGATAGGGGTTCTGAGAGGAAGGTCCCCCACATTGGTACTGAGACACG	0	0	0	0	0	0	0	0	0	0	0	0	0	0	0	0	0	0	0	0	0	0	0	0	0	0	0	0	0	0	0	0	0	0	0	0	0	0	0	0	0	0	0	0	0	0	0	0
>Phy3624	ACGCTAGCGACAGGCTTAACACATGCAAGTCGAGGGGCATCGGGGAGTAGCAATACTCTGCCGGCGACCGGCGCACGGGTGAGTAACGCGTATGCAACTTACCTATCAGAGGAGAATAGCTCATCGAAAGATGAATTAATGCTCCATAAAACAGGGGTCCCGCATGGGAATATTTGTTAAAGATTTATCGCTGATAGATAGGCATGCGTTCCATTAGGCAGTTGGCGGGGTAACGGCCCACCAAACCGACGATGGATAGGGGTTCTGAGAGGAAGGTCCCCCACATTGGAACTGAGACACG	0	0	0	0	0	0	0	0	0	0	0	0	0	0	0	0	0	0	0	0	0	0	0	0	0	0	0	0	0	0	0	0	0	0	0	0	0	0	0	0	0	0	0	0	0	0	0	0
>Phy3737	ACGCTAGCGACAGGCTTAACACATGCAAGTCGAGGGGCAGCGGAGTGTAGCAATACACTGCCGGCGACCGGCGCACGGGTGAGTAACGCGTATGCAACTTACCTATCAGAGGGGAATAGCCCGGCGAAAGTCGGATTAATGCCCCATAAAACAGGGGTCCCGCATGGGACTATTTGTTAAAGATTCATCGCTGATAGATAGGCATGCGTTCCATTAGGCAGTTGGCGGGGTAACGGCCCACCAAACCGACGATGGATAGGGGTTCTGAGAGGAAGGTCCCCCACATTGGAACTGAGACACG	0	0	0	0	0	0	0	0	0	0	0	0	0	0	0	0	0	0	0	0	0	0	0	0	0	0	0	0	0	0	0	0	0	0	0	0	0	0	0	0	0	0	0	0	0	0	0	0
>Phy3831	ACGCTAGCGACAGGCTTAACACATGCAAGTCGAGGGGCAGCGGGGTGTAGCAATACGCCGCCGGCGACCGGCGCACGGGTGAGTAACGCGTATGCAACTTGCCTATCAGAGGGGGATAACCCGGCGAAAGTCGGACTAATACCGCATGAAGCAGGGATCCCGCATGGGAATATTTGCTAAAGATTCATCGCTGATAGATAGGCATGCGTTCCATTAGGCGGTTGGCGGGGTAACGGCCCACCAAACCGACGATGGATAGGGGTTCTGAGAGGAAGGTCCCCCACACTGGTACTGAGACACG	0	0	0	0	0	0	0	0	0	0	0	0	0	0	0	0	0	0	0	0	0	0	0	0	0	0	0	0	0	0	0	0	0	0	0	0	0	0	0	0	0	0	0	0	0	0	0	0
>Phy4023	ACGCTAGCTACAGGCTTAACACATGCAAGTCGGGGGGAAACGACGTTGAGGGCTTGCCCTCAACGGGCGTCGACCGGCGCACGGGTGAGTAACGCGTATGCAACTTACCTATCAGAGGAGAATAGCTCATCGAAAGATGAATTAATGCTCCATAAAACAGGGGTCCCGCATGGGAATATTTGTTAAAGATTCATCGCTGATAGATAGGCATGCGTTCCATTAGGCAGTTGGCGGGGTAACGGCCCACCAAACCGACGATGGATAGGGGTTCTGAGAGGAAGGTCCCCCACATTGGTACTGAGACACG	0	0	0	0	0	0	0	0	0	0	0	0	0	0	0	0	0	0	0	0	0	0	0	0	0	0	0	0	0	0	0	0	0	0	0	0	0	0	0	0	0	0	0	0	0	0	0	0
>Phy4039	ACGCTAGCGACAGGCTTAACACATGCAAGTCGAGGGGCAGCATGATTTGTAGCAATACAGATTGATGGCGACCGGCGCACGGGTGAGTAACGCGTATGCAACTTACCTATCAGAGGGGGATAGCCCGGCGAAAGTCGGATTAATACCCCATAAAACAGGGGTCCCGCATGGGAATATTTGTTAAAGATTCATCGCTGATAGATAGGCATGCGTTCCATTAGGCAGTTGGCGGGGTGACGGCTCACCAAAGCAACGATCAGTAGCTGGTCTGAGAGGACGACCAGCCACACTGGGACTGAGACACG	0	0	0	0	0	0	0	0	0	0	0	0	0	0	0	0	0	0	0	0	0	0	0	0	0	0	0	0	0	0	0	0	0	0	0	0	0	0	0	0	0	0	0	0	0	0	0	0
>Phy4129	ACGCTAGCGACAGGCTTAACACATGCAAGTCGAGGGGCAGCACGATGTAGCAATACATTGGTGGCGACCGGCGCACGGGTGAGTAACGCGTATGCAACCTACCTATCAGAGGGGAATAACCCGGCGAAAGTCGGACTAATACCGCATAAAACAGGGGTTCCACATGGAAATACTTGTTAAAGAATTATCGCTGATAGATGGGCATGCGTTCCATTAGATAGTTGGTGAGGTAACGGCTCACCAAGTCCACGATGGATAGGGGTTCTGAGAGGAAGGTCCCCCACACTGGTACTGAGACACG	0	0	0	0	0	0	0	0	0	0	0	0	0	0	0	0	0	0	0	0	0	0	0	0	0	0	0	0	0	0	0	0	0	0	0	0	0	0	0	0	0	0	0	0	0	0	0	0
>Phy4184	ACGCTAGCGACAGGCTTAACACATGCAAGTCGAGGGGCAGCGGGGTGTGGCAACACACTGCCGGCGACCGGCGCACGGGTGAGTAACGCGTATGCAACTTGCCTATCAGAGGGGGATAACCCGGCGAAAGTCGGACTAATACCGCATAAAACAGGGGTCCCGCATGGGGATATTTGTTAAAGATTCATCGCTGATAGATAGGCATGCGTTCCATTAGGCAGTTGGCGGGGTAACGGCCCACCAAACCGACGATGGATAGGGGTTCTGAGAGGAAGGTCCCCCACATTGGTACTGAGACACG	0	0	0	0	0	0	0	0	0	0	0	0	0	0	0	0	0	0	0	0	0	0	0	0	0	0	0	0	0	0	0	0	0	0	0	0	0	0	0	0	0	0	0	0	0	0	0	0
>Phy4445	ACGCTAGCGACAGGCTTAACACATGCAAGTCGAGGGGCAGCACAGGGTAGCAATACTTGGGTGGCGACCGGCGCACGGGTGAGTAACGCGTATGCAACTTACCTATCAGAGGGGGATAGCCCGGCGAAAGTCGGATTAATACCCCATGAAACAGGGGTCCCGCATGGGAATATTTGTTAAAGATTCATCGCTGATAGATAGGCATGCGTTCCATTAGGCAGTTGGCGGGGTAACGGCCCACCAAACCGACGATGGATAGGGGTTCTGAGAGGAAGGTCCCCCACATTGGTACTGAGACACG	0	0	0	0	0	0	0	0	0	0	0	0	0	0	0	0	0	0	0	0	0	0	0	0	0	0	0	0	0	0	0	0	0	0	0	0	0	0	0	0	0	0	0	0	0	0	0	0
>Phy4559	ACGCTAGCGACAGGCTTAACACATGCAAGTCGAGGGGCAGCGGGGTAGTGCTTGCACTACTGCCGGCGACCGGCGCACGGGTGAGTAACGCGTATGCAACCTACCTATCAAAGGGGAATAACCCGGCGAAAGTCGGACTAATACCGCATAAAACAGGGGTTCCACATGGAAATATTTGTTAAAGAATTATCGCTGATAGATGGGCATGCGTTCCATTAGATAGTTGGTGAGGTAACGGCTCACCAAGTCCACGATGGATAGGGGTTCTGAGAGGAAGGTCCCCCACACTGGTACTGGGACACG	0	0	0	0	0	0	0	0	0	0	0	0	0	0	0	0	0	0	0	0	0	0	0	0	0	0	0	0	0	0	0	0	0	0	0	0	0	0	0	0	0	0	0	0	0	0	0	0
>Phy2896	ACGCTAGCTATAGGCTTAACACATGCAAGTCGAGGGGCAGCATGGTCTTAGCTTGCTAAGACTGATGGCGACCGGCGCACGGGTGCGTAATGCGTATGCAACTTGCCTCACAGAGGGGGATAACCCGTCGAAAGACGGACTAATACCGCGTACACTCTATGTTGGGCATCCAATGTAGAGGAAATGAACTTCGCTGTGAGATAGGCATGCGTCCCATTAGCTAGTTGGTGAGGTAACGGCTCACCAAGGCGACGATGGGTAGGGGAACTGAGAGGTTGAACCCCCACACTGGTACTGAGACACG	0	0	0	0	0	0	0	0	0	0	0	0	0	0	0	0	0	0	0	0	0	0	0	0	0	0	0	0	0	0	0	0	0	0	0	0	0	0	0	0	0	0	0	0	0	0	0	0
>Phy4058	ACGCTAGCTACAGGCTTAACACATGCAAGTCGAGGGGCAGCATGGTCTTAGCTTGCTAAGACTGATGGCGACCGGCGCACGGGTGCGTAACGCGTATGCAACTTGCCTCACAGAGGGGGATAACCCGTCGAAAGACGGACTAATACCGCGTACACTCTATGTTGGGCATCCAATGTAGAGGAAATGAAATTCGCTGTGAGATAGGCATGCGTCCCATTAGCTAGTTGGTGAGGTAACGGCTCACCAAGGCGACGATGGGTAGGGGAACTGAGAGGGTGATCGGCCACACTGGGACTGAGACACG	0	0	0	0	0	0	0	0	0	0	0	0	0	0	0	0	0.0315259	0	0	0	0	0	0	0	0	0	0	0	0	0	0	0	0	0	0	0	0	0	0	0	0	0	0	0	0	0	0	0
>Phy2651	ACGCTAGCGATAGGCTTAACACATGCAAGTCGAGGGGCAGCATGGTCTTAGCTTGCTAAGACTGATGGCGACCGGCGCACGGGTGCGTAACGCGTATGCAACTTGCCTCACAGAGGGGGATAACCCGTCGAAAGACGGACTAATACCGCGTACACTTGGGATAGGGCATCCTAACCCAAGGAAATGAAATTCGCTGTGAGATAGGCATGCGTCCCATTAGCTAGTTGGTGAGGTAACGGCTCACCAAGGCAACGATGGGTAGGGGAACTGAGAGGTTGAACCCCCACATTGGTACTGAGACACG	0	0	0	0	0	0	0	0	0	0	0	0	0	0	0	0	0	0	0	0	0	0	0	0	0	0	0	0	0	0	0	0	0	0	0	0	0	0	0	0	0	0	0	0	0	0	0	0
>Phy675	ACGCTAGCGATAGGCTTAACACATGCAAGTCGAGGGGCAGCATGGTCTTAGCTTGCTAAGACTGATGGCGACCGGCGCACGGGTGCATAACGCGTATGCAACTTGCCTCACAGAGGGGGATAACCCGTCGAAAGACGGACTAATACCGCGTACACTCTATGTTGGGCATCCAATGTAGAGGAAATGAACTTCGCTGTGAGATAGGCATGCGTCCCATTAGCTAGTTGGTGAGGTAACGGCTCACCAAGGCGACGATGGGTAGGGGAACTGAGAGGTTGACCCCCCACACTGGTACTGAGACACG	0	0	0	0	0	0	0	0	0	0	0	0	0	0	0	0	0	0	0	0	0	0	0	0	0	0	0	0	0	0	0	0	0	0	0	0	0	0	0	0	0	0	0	0	0	0	0	0
>Phy1096	ACGCTAGCGATAGGCTTAACACATGCAAGTCGAGGGGCAGCATGGTCTTAGCTTGCTAAGACTGATGGCGACCGGCGCACGGGTGCGTAACGCGTATGCAACTTGCCTCACAGAGGGGGATAACCCGTCGAAAGACGGACTAATACCGCGTACACTCTATGTTGGGCATCCAATGTAGAGGAAATGAACTTCGCTGTGAGATAGGCATGCGTCCCATTAGCTAGTTGGTGAGGTAACGGCTCACCAAGGCGACGATGGGTAGGGGAGCTGAGAGGTTGAACCCCCACACTGGTACTGAGACACG	0	0	0	0	0	0	0	0	0	0	0	0	0	0	0	0	0	0	0	0	0	0	0	0	0	0	0	0	0	0	0	0	0	0	0	0	0	0	0	0	0	0	0	0	0	0	0	0
>Phy1969	ACGCTAGCGATAGGCTTAACACATGCAAGTCGAGGGGCAGCATGGTCTTAGCTTGCTAAGACTGATGGCGACCGGCGCACGGGTGCGTAACGCGTATGCAACTTGCCTCACAGAGGGGGATAACCCGTCGAAAGACGGACTAATACCGCGTACACTTACAGGAGGGCATCCTTCGGTAAGGAAATGAAATTCGCTGTGAGATAGGCATGCGTCCCATTAGCTAGTTGGTGAGGTAACGGCTCACCAAGGCAACGATGGGTAGGGGAACTGAGAGGTTGAACCCCCACACTGGTACTGAGACACG	0	0	0	0	0	0	0	0	0	0	0	0	0	0	0	0	0	0	0	0	0	0	0	0	0	0	0	0	0	0	0	0	0	0	0	0	0	0	0	0	0	0	0	0	0	0	0	0
>Phy1993	ACGCTAGCGATAGGCTTAACACATGCAAGTCGAGGGGCAGCATGGTCTTAGCTTGCTAAGGCTGATGGCGACCGGCGCACGGGTGCGTAACGCGTATGCAACTTGCCTCACAGAGGGGGATAACCCGTCGAAAGACGGACTAATACCGCGTACACTCCACTTTGGGCATCCAAGGTAGAGGAAATGAATTTCGCTGTGAGATAGGCATGCGTCCCATTAGCTAGTTGGCGAGGTAACGGCTCACCAAGGCGACGATGGGTAGGGGAACTGAGAGGTTGAACCCCCACACTGGTACTGAGACACG	0	0	0	0	0	0	0	0	0	0	0	0	0	0	0	0	0	0	0	0	0	0	0	0	0	0	0	0	0	0	0	0	0	0	0	0	0	0	0	0	0	0	0	0	0	0	0	0
>Phy2218	ACGCTAGCGATAGGCTTAACACATGCAAGTCGAGGGGCAGCATGGTCTTAGCTTGCTAAGACTGATGGCGACCGGCGCACGGGTGCGTAACGCGTATGCAACTTGCCTCACAGAGGGGGATAACCCGTCGAAAGACGGACTAATACCGCGTACACTCCAGTTTGGGCATCCAAGCTAGAGGAAATGAAATTCGCTGTGAGATAGGCATGCGTCCCATTAGCTAGTTGGTGAGGTAACGGCTCACCAAGGCGACGATGGGTAGGGGAACTGAGAGGTTGAACCCCCACACTGGTACTGAGACACG	0	0	0	0	0	0	0	0	0	0	0	0	0	0	0	0	0	0	0	0	0	0	0	0	0	0	0	0	0	0	0	0	0	0	0	0	0	0	0	0	0	0	0	0	0	0	0	0
>Phy2337	ACGCTAGCGATAGGCTTAACACATGCAAGTCGAGGGGCAGCATGGTCTTAGCTTGCTAAGACTGATGGCGACCGGCGCACGGGTGCGTAACGCGTATGCAACTTGCCTCACAGAGGGGGATAACCCGTCGAAAGACGGACTAATACCGCGTACACTCCATCTTGGGCATCCAAGGTAGAGGAAATGAAATTCGCTGTGAGATAGGCATGCGTCCCATTAGCTAGTTGGTGAGGTAACGGCTCACCAAGGCAACGATGGGTAGGGGAACTGAGAGGTTGAACCCCCACACTGGTACTGAGACACG	0	0	0	0	0	0	0	0	0	0	0	0	0	0	0	0	0	0	0	0	0	0	0	0	0	0	0	0	0	0	0	0	0	0	0	0	0	0	0	0	0	0	0	0	0	0	0	0
>Phy2370	ACGCTAGCTACAGGCTTAACACATGCAAGTCGAGGGGCAGCATGATCTTAGCTTGCTAAGGTTGATGGCGACCGGCGCACGGGTGCGTAACGCGTATGCAACTTGCCTTACAGAGGGGGATAACCCGTTGAAAGACGGACTAAAACCGCATACACTTGTATTATTGCATGATATTACAAGGAAATATTTATAGCTGTGAGATAGGCATGCGTCCCATTAGCTAGTTGGTGAGGTAACGGCTCACCAAGGCGACGATGGGTAGGGGAACTGAGAGGTTGAACCCCCACACTGGTACTGAGACACG	0	0	0	0	0	0	0	0	0	0	0	0	0	0	0	0	0	0	0	0	0	0	0	0	0	0	0	0	0	0	0	0	0	0	0	0	0	0	0	0	0	0	0	0	0	0	0	0
>Phy2650	ACGCTAGCGATAGGCTTAACACATGCAAGTCGAGGGGCAGCATGGTCTTAGCTTGCTAAGACTGATGGCGACCGGCGCACGGGTGCGTAACGCGTATGCAACTTGCCTCACAGAGGGGGATAACCCGTCGAAAGACGGACTAATACCGCGTACACTCTATGTTGGGCATCCAATGTAGAGGAAATGAAATTCGCTGTGAGATAGGCATGCGTCCCATTAGCTAGTTGGTGAGGTAACGGCTCACCAAGGCGACGATGGGTAGGGGAACTGAGAGGTTGAACCCCCACACTGGTATTGAGACACG	0	0	0	0	0	0	0	0	0	0	0	0	0	0	0	0	0	0	0	0	0	0	0	0	0	0	0	0	0	0	0	0	0	0	0	0	0	0	0	0	0	0	0	0	0	0	0	0
>Phy2739	ACGCTAGCGATAGGCTTAACACATGCAAGTCGAGGGGCAGCATGGTCTTAGCTTGCTAAGGCTGATGGCGACCGGCGCACGGGTGCGTAACGCGTATGCAACTTGCCTCACAGAGGGGGATAACCCGTCGAAAGACGGACTAATACCGCGTACACTCTATGTTGGGCATCCAATGTAGAGGAAAAGAACTTCGCTGTGAGATAGGCATGCGTCCCATTAGCTAGTTGGTGAGGTAACGGCTCACCAAGGCGACGATGGGTAGGGGAACTGAGAGGTTGAACCCCCACACTGGTACTGAGACACG	0	0	0	0	0	0	0	0	0	0	0	0	0	0	0	0	0	0	0	0	0	0	0	0	0	0	0	0	0	0	0	0	0	0	0	0	0	0	0	0	0	0	0	0	0	0	0	0
>Phy3998	ACGCTAGCGATAGGCTTAACACATGCAAGTCGAGGGGCAGCATTATTTTAGCTTGCTAAGATAGATGGCGACCGGCGCACGGGTGCGTAACGCGTATGCAACCTGCCTGTAATTAGGGAATAACCCGGTGAAAGTCGGACTAATACCCTATATTCTTCTTTTTCCGCATGGAGAAGGATGGAAAGATTTATTGATTACAGATGGGCATGCGTCCCATTAGCTTGTTGGTAAGGTAACGGCTTACCAAGGCAACGATGGGTAGGGGGACTGAGAGGTTGACCCCCCACACTGGTACTGAGACACG	0	0	0	0	0	0	0	0	0	0	0	0	0	0	0	0	0	0	0	0	0	0	0	0	0	0	0	0	0	0	0	0	0	0	0	0	0	0	0	0	0	0	0	0	0	0	0	0
>Phy4022	ACGCTAGCGATAGGCTTAACACATGCAAGTCGAGGGGCAGCATGGTCTTAGCTTGCTAAGACTGATGGCGACCGGCGCACGGGTGCGTAACGCGTATGCAACTTGCCTCACAGAGGGGGATAACCCGTCGAAAGACGGACTAATACCGCGTACACTTACAGGAGGGCATCCTCCAGTAAGGAAATGAAATTCGCTGTGAGATAGGCATGCGTCCCATTAGCTAGTTGGTGAGGTAACGGCTCACCAAGGCGACGATGGGTAGGGGAACTGAGAGGTTGAACCCCCACACTGGTACTGAGACACG	0	0	0	0	0	0	0	0	0	0	0	0	0	0	0	0	0	0	0	0	0	0	0	0	0	0	0	0	0	0	0	0	0	0	0	0	0	0	0	0	0	0	0	0	0	0	0	0
>Phy4469	ACGCTAGCGATAGGCTTAACACATGCAAGTCGAGGGGCAGCATGGTCTTAGCTTGCTAAGACTGATGGCGACCGGCGCACGGGTGCGTAACGCGTATGCAACTTGCCTCACAGAGGGGGATAACCCGTCGAAAGACGGACTAATACCGCGTACACTCCATCTTGGGCATCCAAGGAGGAGGAAATGAAATTCGCTGTGAGATAGGCATGCGTCCCATTAGCTTGTTGGTGAGGTAACGGCTCACCAAGGCGACGATGGGTAGGGGAACTGAGAGGTTGAACCCCCACACTGGTACTGAGATACG	0	0	0	0	0	0	0.0630517	0	0	0	0	0	0	0	0	0	0	0	0	0	0	0	0	0	0	0	0	0	0	0	0	0	0	0	0	0	0	0	0	0	0	0	0	0	0	0	0	0
>Phy1986	ACGCTAGCGACAGGCTTAACACATGCAAGTCGAGGGGCAGCGGGGGAGGAGGCTTGCTTTCTCCTGCCGGCGACCGGCGCACGGGTGAGTAACACGTATGCAACCTGGCCGTCACAGGTGGATAACCGGAAGAAATTCCGACTAATACAGCATAACACTCCTGGGGGACATCTCCCGGGAGTCAAAGGAGGCGACTCCGGTGACGGATGGGCATGCGGCGCATTAGGTAGTTGGTAGGGTAACGGCCTACCAAGCCGACGATGCGTAGGGGTTCTGAGAGGAAGGTCCCCCACATTGGAACTGAGACACG	0	0	0	0	0	0	0	0	0	0	0	0	0	0	0	0	0	0	0	0	0	0	0	0	0	0	0	0	0	0	0	0	0	0	0	0	0	0	0	0	0	0	0	0	0	0	0	0
>Phy2520	ACGCTAGCTACAGGCTTAACACATGCAAGTCGAGGGGCAGCACAGGTAGCAATACCGGGTGGCGACCGGCGCACGGGTGAGTAACACGTATGCAACCTGCCCTTGACACTGGGATAACCCGGAGAAATCCGGACTAATACCGGGCGATACCTCTGGAGGACATCCTCCGGAGGTCGAAGGAAGCGATTCCGGTCAAGGATGGGCATGCGGCGCATTAGCTAGTTGGCGGGGTAACGGCCCACCAAGGCAACGATGCGTAGGGGTTCTGAGAGGAAGGTCCCCCACATTGGAACTGAGACACG	0	0	0	0	0	0	0	0	0	0	0	0	0	0	0	0	0	0	0	0	0	0	0	0	0	0	0	0	0	0	0	0	0	0	0	0	0	0	0	0	0	0	0	0	0	0	0	0
>Phy3000	ACGCTAGCGACAGGCTTAACACATGCAAGTCGAGGGGCAGCGGGGAGCAAGCTTGCTTGCTCTGCCGGCGACCGGCGCACGGGTGAGTAACACGTATGCAACCTGCCCTCCGCAGGGGGATAACCCGGAGAAATCCGGACTAATACCGCGTGGTACACCAGTGGGGCATCCCACTGGTGTTAAAAGGAAGTGATTCCGGCGGAGGATGGGCATGCGGCGCATTAGCTTGTTGGCGGGGTAACGGCCCACCAAGGCAACGATGCGTAGGGGTTCTGAGAGGAAGGTCCCCCACACTGGTACTGAGACACG	0	0	0	0	0	0	0	0	0	0	0	0	0	0	0	0	0	0	0	0	0	0	0	0	0	0	0	0	0	0	0	0	0	0	0	0	0	0	0	0	0	0	0	0	0	0	0	0
>Phy1054	ACGCTAGCGACAGGCTTAACACATGCAAGTCGAGGGGCAGCGGTGGAGAGAGCTTGCTCTCTTCAGCCGGCGACCGGCGCACGGGTGAGTAACACGTATGCAACCTGCCCTTGACACTGGGATAACCCGGAGAAATCCGGACTAATACCGGGCGACACCTCTGGAGGACATCCTCCGGAGGTCGAAGGAAGCAATTCCGGTCAAGGATGGGCATGCGGCGCATTAGCTAGTTGGCGGGGTAACGGCCCACCAAGGCGACGATGCGTAGGGGTTCTGAGAGGAAGGTCCCCCACATTGGTACTGAGACACG	0	0	0	0	0	0	0	0	0	0	0	0	0	0	0	0	0	0	0	0	0	0	0	0	0	0	0	0	0	0	0	0	0	0	0	0	0	0	0	0	0	0	0	0	0	0	0	0
>Phy2368	ACGCTAGCGACAGGCTTAACACATGCAAGTCGAGGGGCAGCGGGGAGCAAGCTTGCTTGCTCCGCCGGCGACCGGCGCACGGGTGAGTAACACGTATGCAACCTGCCCTCCGCAGGGGGATAACCCGGAGAAATCCGGACTAATACCGCGTGGTACACCAGTGGGGCATCCCACGGGTGTTAAAAGGAAGTGATTCCGGCGGAGGATGGGCATGCGGCGCATTAGCTAGTTGGCGGGGTAACGGCCCACCAAGGCGACGATGCGTAGGGGTTCTGAGAGGAAGGTCCCCCACACTGGTACTGAGACACG	0	0	0	0	0	0	0	0	0	0	0	0	0	0	0	0	0	0	0	0	0	0	0	0	0	0	0	0	0	0	0	0	0	0	0	0	0	0	0	0	0	0	0	0	0	0	0	0
>Phy3875	ACGCTAGCGACAGGCTTAACACATGCAAGTCGAGGGGCAGCGGGGAGCAAGCTTGCTTGCTCTGCCGGCGACCGGCGCACGGGTGAATAACACGTATGCAACCTGCCCTCCGCAGGGGGATAACCCGGAGAAATCCGGACTAATACCGCGTGGTACACCAGTGGGGCATCCCACGGGTGTTAAAAGGAAGTGATTCCGGCGGAGGATGGGCATGCGGCGCATTAGCTAGTTGGCGGGGTAACGGCCCACCAAGGCGACGATGCGTAGGGGTTCTGAGAGGAAGGTCCCCCACACTGGTACTGAGACACG	0	0	0	0	0	0	0	0	0	0	0	0	0	0	0	0	0	0	0	0	0	0	0	0	0	0	0	0	0	0	0	0	0	0	0	0	0	0	0	0	0	0	0	0	0	0	0	0
>Phy3880	ACGCTAACGACAGGCTTAACACATGCAAGTCGAGGGGCAGCGGGGAGCAAGCTTGCTTGCTCTGCCGGCGACCGGCGCACGGGTGAGTAACACGTATGCAACCTGCCCTCCGCAGGGGGATAACCCGGAGAAATCCGGACTAATACCGCGTGGTACACCAGTGGGGCATCCCACGGGTGTTAAAAGGAAGTGATTCCGGCGGAGGATGGGCATGCGGCGCATTAGCTAGTTGGCGGGGTAACGGCCCACCAAGGCGACGATGCGTAGGGGTTCTGAGAGGAAGGTCCCCCACACTGGTACTGAGACACG	0	0	0	0	0	0	0	0	0	0	0	0	0	0	0	0	0	0	0	0	0	0	0	0	0	0	0	0	0	0	0	0	0	0	0	0	0	0	0	0	0	0	0	0	0	0	0	0
>Phy259	ACGCTAGCGACAGGCTTAACACATGCAAGTCGAGGGGCAGCGGGGAGCAAGCTTGCTTGCTCTGCCGGCGACCGGCGCACGGGTGAGTAACACGTATGCAACCTGCCCTCCGCAGGGGGATAACCCGGAGAAATCCGGACTAATACCGCGTGGTACACCAGTGGGGCATCCCACGGGTGTTAAAAGGAAGTGATTCCGGCGGAGGATGGGCATGCGGCGCATTAGCTAGTTGGCGGGGTAACGGCCCACCAAGGCGACGATGCGTAGGGGTTCTGAGAGGAAGGTCCCCCACACTGGTACTGAGACACG	0	0	0	0	0	0	0	0	0	0.0945776	0	0	0	0	0	0	0	0	0	0	0	0	0	0	0	0	0.0630517	0.0315259	0	0.0315259	0.0630517	0	0	0	0	0	0	0	0	0	0	0	0	0	0.126103	0.0315259	0	0.0630517
>Phy1113	ACGCTAGCGACAGGCTTAACACATGCAAGTCGAGGGGCAGCGGGGAGCAAGCTTGCTTGCTCTGCCGGCGACCGGCGCACGGGTGAGTAACACGTATGCAACCTGCCCTCCGCAGGGGGATAACCCGGAGAAATCCGGACTAATACCGCGTGGTACACCTGTGGGGCATCCCACGGGTGTTAAAAGGAAGTGATTCCGGCGGAGGATGGGCATGCGGCGCATTAGCTTGTTGGCGGGGTAACGGCCCACCAAGGCGACGATGCGTAGGGGTTCTGAGAGGAAGGTCCCCCACACTGGTACTGAGACACG	0	0	0	0	0	0	0	0	0	0	0	0	0	0	0	0	0	0	0	0	0	0	0	0	0	0	0	0	0	0	0	0	0	0	0	0	0	0	0	0	0	0	0	0	0	0	0	0
>Phy3854	ACGCTAGCGACAGGCTTAACACATGCAAGTCGAGGGGCAGCGGAGAGCAAGCTTGCTTGCTCTGCCGGCGACCGGCGCACGGGTGAGTAACACGTATGCAATCTGCCCTCCGCAGGGGGATAACCCGGAGAAATCCGGACTAATACCGCGTGGTACACCGGTGGGGCATCCCACGGGTGTTAAAAGGAAGTGATTCCGGCGGAGGATGGGCATGCGGCGCATTAGCTTGTTGGCGGGGTAACGGCCCACCAAGGCGACGATGCGTAGGGGTTCTGAGAGGAAGGTCCCCCACACTGGTACTGAGACACG	0	0	0	0	0	0	0	0	0	0	0	0	0	0	0	0	0	0	0	0	0	0	0	0	0	0	0	0	0	0	0	0	0	0	0	0	0	0	0	0	0	0	0	0	0	0	0	0
>Phy3870	ACGCTAGCGACAGGCCTAACACATGCAAGTCGAGGGGCAGCACGGTGTAGCAATACACGGGTGGCGACCGGCGCACGGGTGAGTAACGCGTATGCAACCTGCCTACTACAAGGGGATAACCCGTTGAAAGACGGACTAATACCCTATAACACAGGGAATCCGCATGGATATATTTGTTAAAGATTTATCGGTAGTAGATGGGCATGCGTTCCATTAGCTTGTTGGTGAGGTAACGGCTCACCAAGGCAACGATGGATAGGGGAACTGAGAGGTTGATCCCCCACACTGGAACTGAGACACG	0	0	0	0	0	0	0	0	0	0	0	0	0	0	0	0	0	0	0	0	0	0	0	0	0	0	0	0	0	0	0	0	0	0	0	0	0	0	0	0	0	0	0	0	0	0	0	0
>Phy50	ACGCTAGCGACAGGCTTAACACATGCAAGTCGAGGGGCAGCGGAGGCGAGAGCTTGCTCTCGCCTGTCGGCGACCGGCGCACGGGTGAGTAACACGTATGCAACCTGCCCCCTGCAGGAGGATAACCGGGAGAAATCCCGACTAATACTGCATAACACCCTGGGGCCACATGGCTTCGGGGTCAAAGGAAGCAATTCCGGCAGGGGATGGGCATGCGGCGCATTAGCCAGTTGGCGGGGTAACGGCCCACCAAAGCGACGATGCGTAGGGGTTCTGAGAGGAAGGTCCCCCACATTGGTACTGAGACACG	0	0	0	0	0	0	0.0630517	0	0.189155	0.252207	0	0	0	0	0	0	0.252207	0	0	0	0	0.220681	0.189155	0	0	0	0.283733	0.535939	0	0.346784	0.409836	0.220681	0	0	0.315259	0	0	0	0	0	0.315259	0	0.220681	0	0.598991	0.37831	0	0.252207
>Phy2289	ACGCTAGCGACAGGCTTAACACATGCAAGTCGAGGGGCAGCGGAGGCGAGAGCTTGCTCTCGCCTGCCGGCGACCGGCGCACGGGTGAGTAACACGTATGCAACCTGCCCCCTGCAGGAGGATAACCGGGAGAAATCCCGACTAATACTGCATAACACCCTGGGGCTACATGGCCTCGGGGTCAAAGGAAGCAATTCCGGCAGGGGATGGGCATGCGGCGCATTAGCCAGTTGGCGGGGTAACGGCCCACCAAAGCGACGATGCGTAGGGGTTCTGAGAGGAAGGTCCCCCACATTGGTACTGAGACACG	0	0	0	0	0	0	0	0	0	0	0	0	0	0	0	0	0	0	0	0	0	0	0	0	0	0	0	0	0	0	0	0	0	0	0	0	0	0	0	0.0315259	0	0	0	0	0	0	0	0
>Phy12	ACGCTAGCGACAGGCTTAACACATGCAAGTCGAGGGGCAGCGGAGGCGAGAGCTTGCTCTCGCCTGCCGGCGACCGGCGCACGGGTGAGTAACACGTATGCAACCTGCCCCCTGCAGGAGGATAACCGGGAGAAATCCCGACTAATACTGCATAACACCCTGGGGCCACATGGCTTCGGGGTCAAAGGAAGCAATTCCGGCAGGGGATGGGCATGCGGCGCATTAGCCAGTTGGCGGGGTAACGGCCCACCAAAGCGACGATGCGTAGGGGTTCTGAGAGGAAGGTCCCCCACATTGGTACTGAGACACG	0	0	0	0.283733	0.126103	0	0	0	0	0.977301	0	0	0.0315259	0	0.0630517	0	1.26103	0	0	0	0.0630517	1.38714	1.19798	0.0630517	0.0315259	0	1.00883	1.7024	0.441362	0.945776	2.33291	0.788146	0.126103	0	1.54477	0	0.0630517	0	0	0	1.32409	0	0.37831	0.0315259	1.1034	1.35561	0	1.1034
>Phy4350	ACGCTAGCGACAGGCTTAACACATGCAAGTCGAGGGGCAGCGGAGGCGAGAGCTTGCTCTCGCCTGCCGGCGACCGGCGCACGGGTGAGTAACACGTATGCAACCTGCCCCCTGCAGGAGGATAACCGGGAGAAATCCCGACTAATACTGCATAACACCCTGGGGCCACATGGCTTCGGGGTCAAAGGAAGCAATTCCGGCAGGGGATGGGCATGCGGCGCATTAGCCAGTTGGCGGGGTAACGGCCCACCAAAGCGACGATGCGTAGGGGTTCTGAGAGGAAGGTCCCCCACATTGGTACTGAGACGCG	0	0	0	0	0	0	0	0	0	0	0	0	0	0	0	0	0	0	0	0	0	0	0	0	0	0	0	0	0	0	0	0	0	0	0	0	0	0	0	0	0	0	0	0	0	0	0	0
>Phy3160	ACGCTAGCGACAGGCTTAACACATGCAAGTCGAGGGGCATCGGGGAGTAGCAATACTCTGCCGGCGACCGGCGCACGGGTGAGTAACGCGTATGGAACCTGCCCTGTACAGGGGAATAGCCCATGGAAACGTGGATTAATGTCCCATATGACATTCGGGAGGCATCTTTCGGGTGTAAAATTTTCGGAGGTACAGGATGGCCATGCGTCCTATTAGATAGTTGGCGGGGTAACGGCCCACCAAGTCGATGATAGGTAGGGGTTCTGAGAGGAAGGTCCCCCACATTGGAACTGAGACACG	0	0	0	0	0	0	0	0	0	0	0	0	0	0	0	0	0	0	0	0	0	0	0	0	0	0	0	0	0	0	0	0	0	0	0	0	0	0	0	0	0	0	0	0	0	0	0	0
>Phy1289	ACGCTAGCTACAGGCTTAACACATGCAAGTCGAGGGGCATCATGGGGTCAGCTTGCTGACTCTGATGGCGACCGGCGCACGGGTGCGTAACGCGTATCGAACCTGCCCGTTACTCGGGGATAGCCTTGCGAAAGTAAGATTAATACCCGATGCGATGAATTTTCCGCATGGTGGATTCATGAAAGATTTATTGGTAACGGATGGCGATGCGTCCCATTAGGCAGTAGGCGGGGTAACGGCCCACCTAACCTACGATGGGTAGGGGTTCTGAGAGGAAGGTCCCCCACACTGGAACTGAGACACG	0	0	0	0	0	0	0	0	0	0	0	0	0	0	0	0	0	0	0	0	0	0	0	0	0	0	0	0	0	0	0	0	0	0	0	0	0	0	0	0	0	0	0	0	0	0	0	0
>Phy1571	ACGCTAGCTACAGGCTTAACACATGCAAGTCGAGGGGCATCATGGGGTCAGCTTGCTGACCCTGATGGCGACCGGCGCACGGGTGCGTAACGCGTATCGAACCTGCCCGTTACTCGGGGATAGCCTTGCGAAAGTAAGATTAATACCCGATGCGATGAATTTTCCGCATGGTGGATTCATGAAAGATTTATTGGTAACGGATGGCGATGCGTCCCATTAGGCAGTAGGCGGGGTAACGGCCCACCTAACCTACGATGGGTAGGGGTTCTGAGAGGAAGGTCCCCCACACTGGGACTGAGACACG	0	0	0	0	0	0	0	0	0	0	0	0	0	0	0	0	0	0	0	0	0	0	0	0	0	0	0	0	0	0	0	0	0	0	0	0	0	0	0	0	0	0	0	0	0	0	0	0
>Phy830	ACGCTAGCTACAGGCTTAACACATGCAAGTCGAGGGGCATCATGGGGTCAGCTTGCTGACCCTGATGGCGACCGGCGCACGGGTGCGTAACGCGTATCGAACCTGCCCGTTACTCGGGGATAGCCTTGCGAAAGTAAGATTAATACCCGATGCGATGAATTTTCCGCATGGTGGATTCATGAAAGATTTATTGGTAACGGATGGCGATGCGTCCCATTAGGCAGTAGGCGGGGTAACGGCCCACCTAACCTACGATGGGTAGGGGTTCTGAGAGGAAGGTCCCCCACACTGGAACTGAGACACG	0	0	0	0	0	0	0	0	0	0	0	0	0	0	0	0	0	0	0	0	0	0	0	0	0	0	0	0	0	0	0	0	0	0	0	0	0	0	0	0	0	0	0	0	0	0	0	0
>Phy1436	ACGCTAGCTACAGGCTTAACACATGCAAGTCGAGGGGCATCATGGGGTCAGCTTGCTGACCCTGATGGCGACCGGCGCACGGGTGCGTAACGCGTATCGAACCTGCCCGTTACTCGGGGATAGCCTTGCGAAAGTAAGATTAATACCCGATGCGATGAATTTTCCGCATGGTGGATTCATGAGAGATTTATTGGTAACGGATGGCGATGCGTCCCATTAGGCAGTAGGCGGGGTAACGGCCCACCTAACCTACGATGGGTAGGGGTTCTGAGAGGAAGGTCCCCCACACTGGAACTGAGACACG	0	0	0	0	0	0	0	0	0	0	0	0	0	0	0	0	0	0	0	0	0	0	0	0	0	0	0	0	0	0	0	0	0	0	0	0	0	0	0	0	0	0	0	0	0	0	0	0
>Phy288	ACGCTAGCTACAGGCTTAACACATGCAAGTCGAGGGGCATCATGGGGTCAGCTTGCTGACTCTGATGGCGACCGGCGCACGGGTGCGTAACGCGTATCGAACCTGCCCGTTACTCGGGGATAGCCTTGCGAAAGTAAGATTAAAACCCGATGCGATGAATTTTCCGCATGGTGGATTCATGAAAGATTTATTGGTAACGGATGGCGATGCGTCCCATTAGGCAGTAGGCGGGGTAACGGCCCACCTAACCTACGATGGGTAGGGGTTCTGAGAGGAAGGTCCCCCACACTGGAACTGAGACACG	0	0	0	0	0	0	0	0	0	0	0	0	0	0	0	0	0	0	0	0	0	0	0	0	0	0	0	0	0	0	0	0	0	0	0	0	0	0	0	0	0	0	0	0	0	0	0	0
>Phy4002	ACGCTAGCTACAGGCTTAACACATGCAAGTCGAGGGGAAACGACATCGAAAGCTTGCTTTTGATGGGCGTCGACCGGCGCACGGGTGAGTAACGCGTATCGAACCTGCCTCATACTCAGGAATAGCCTTGCGAAAGTAAGATTAATGCCCGATGTTATTAGAGTATCACATGATGTTTTAATTAAAGATTTATCGGTATGAGATGGCGATGCGTCCCATTAGCTTGTTGGCGGGGTAACGGCCCACCAAGGCGACGATCAGTAGGGGTTCTGAGAGGAAGGTCCCCCACATTGGAACTGAGACACG	0	0	0	0	0	0	0	0	0	0	0	0	0	0	0	0	0	0	0	0	0	0	0	0	0	0	0	0	0	0	0	0	0	0	0	0	0	0	0	0	0	0	0	0	0	0	0	0
>Phy3378	GCGCTAGCTACAGGCTTAACACATGCAAGTCGTGGGGCAGCGGATACTTAGCTTGCTAAGTATGCCGGCGACCGGCGCACGGGTGAGTAACGCGTACCGAACCTGCCCATCACACAGGGATAGGCTTGCGAAAGCAAGATTAATATCTGATGGTCTCAGTTGTATGCATGTATGATTGAGTAAAGCCTTCGGGCGGTGATGGATGGCGGTGCGTCCCATTAGGACGTTGGCGGGGTAACGGCCCACCAATCCTTCGATGGGTAGGGGTTCTGAGAGGAAGGTCCCCCACATTGGAACTGAGATACG	0	0	0	0	0	0	0	0	0	0	0	0	0	0	0	0	0	0	0	0	0	0	0	0	0	0	0	0	0	0	0	0	0	0	0	0	0	0	0	0	0	0	0	0	0	0	0	0
>Phy3559	ACGCTAGCTACAGGCTTAACACATGCAAGTCGTGGGGCAGCGGATACTTAGCTTGCTAAGTATGCCGGCGACCGGCGCACGGGTGAGTAACGCGTACCGAACCTGCCCATCACACAGGGATAGGCTTGCGAAAGCAAGATTAATACCTGATGGTCTCAGTTGTATGCATGTATAATTGAGTAAAGCCTTCGGGCGGTGATGGATGGCGGTGCGCCCCATTAGGAAGTTGGCGGGGTAACGGCCCACCAATCCTTCGATGGGTAGGGGTTCTGAGAGGAAGGTCCCCCACATTGGAACTGAGACACG	0	0	0	0	0	0	0	0	0	0	0	0	0	0	0	0	0	0	0	0	0	0	0	0	0	0	0	0	0	0	0	0	0	0	0	0	0	0	0	0	0	0	0	0	0	0	0	0
>Phy3590	ACGCTAGCTACAGGCTTAACACATGCAAGTCGAGGGGAAACGACATTGAAAGCTTGCTTTTGATGGGCGTCGACCGGCGCACGGGTGCGTAACGCGTATCGAACCTGCCCTTTACTCAGGGATAGCCTTGCGAAAGTAAGATTAATACCTGATAGTGTTGCGATGAGGCATCTTATTGCAACTAAAGATTTATTGGTAAAGGATGGCGATGCGTCTGATTAGGTAGTAGGCGGGGTAATGGCCCACCTAGCCTTCGATCAGTAGGGGTTCTGAGAGGAAGGTCCCCCACATTGGAACTGAGACACG	0	0	0	0	0	0	0	0	0	0	0	0	0	0	0	0	0	0	0	0	0	0	0	0	0	0	0	0	0	0	0	0	0	0	0	0	0	0	0	0	0	0	0	0	0	0	0	0
>Phy3731	ACGCTAGCTACAGGCTTAACACATGCAAGTCGTGGGGCAGCGGATACTTAGCTTGCTAAGTATGCCGGCGACCGGCGCACGGGTGAGTAACGCGTACCGAACCTGCCCATCACACAGGGATAGGCTTGCGAAAGCAAGATTAATATCTGATGGTCTCAGTTGTATGCATGTATGATTGAGTAAAGCCTTCGGGCGGTGATGGATGGCGGTGCGTCCCATTAGGACGTTGGCGGGGTAACGGCCCACCAATCCTTCGATGGGTAGGGGTTCTGAGAGGAAGGTCCCCCACATTGGAACTGAGATACG	0	0	0	0	0	0	0	0	0	0	0	0	0	0	0	0	0	0	0	0	0	0	0	0	0	0	0	0	0	0	0	0	0	0	0	0	0	0	0	0	0	0	0	0	0	0	0	0
>Phy3806	ACGCTAGCTACAGGCTTAACACATGCAAGTCGAGGGGAAACGACATTGAAAGCTTGCTTTTAATGGGCGTCGACCGGCGCACGGGTGCGTAACGCGTATCGAACCTGCCCTTTACTCAGGGATAGCCTTGCGAAAGTAAGATTAATACCTGATAGTGTTGTGATGAGGCATCTTACTGCAACTAAAGATTTATTGGTAAAGGATGGCGATGCGTCTGATTAGGTAGTAGGCGGGGTAATGGCCCACCTAGCCGACGATCAGTAGGGGTTCTGAGAGGAAGGTCCCCCACATTGGAACTGAGACACG	0	0	0	0	0	0	0	0	0	0	0	0	0	0	0	0	0	0	0	0	0	0	0	0	0	0	0	0	0	0	0	0	0	0	0	0	0	0	0	0	0	0	0	0	0	0	0	0
>Phy4406	ACGCTAGCTACAGGCTTAACACATGCAAGTCGAGGGGAAACGACATTGAAAGCTTGCTTTTGATGGGCGTCGACCGGCGCACGGGTGCGTAACGCGTATCGAACCTGCCCTTTACTCAGGGATAGCCTTGCGAAAGTAAGATTAATACCTGATAGTGTTGTGATGAGGCATCTTGTTGCAACTAAAGATTTATTGGTAAAGGATGGCGATGCGTCTGATTAGGTAGTAGGCGGGGTAACGGCCCACCTAGCCGACGATCAGTAGGGGTTCTGAGAGGAAGGTCCCCCACATTGGAACTGAGACACG	0	0	0	0	0	0	0	0	0	0	0	0	0	0	0	0	0	0	0	0	0	0	0	0	0	0	0	0	0	0	0	0	0	0	0	0	0	0	0	0	0	0	0	0	0	0	0	0
>Phy3900	ACGCTAGCTACAGGCTTAACACATGCAAGTCGAGGGGCAGCATGGGCTTAGCTTGCTAAGTCCGATGGCGACCGGCGCACGGGTGAGTAACGCGTATCCAACCTGCCCATTACTCCGGGATAGTCTTCTGAAAGGAAGTTTAATACCGGATGTTGTTATGTATACTCATGTATACGTACCCAAAGAGTTATCGGTAATGGATGGGGATGCGTTCCATTAGTTAGTTGGCGGGGTAACGGCCCACCAAGACGACGATGGATAGGGGTTCTGAGAGGAAGGTCCCCCACATTGGAACTGAGACACG	0	0	0	0	0	0	0	0	0	0	0	0	0	0	0	0	0	0	0	0	0	0	0	0	0	0	0	0	0	0	0	0	0	0	0	0	0	0	0	0	0	0	0	0	0	0	0	0
>Phy1556	ACGCTAGCTACAGGCTTAACACATGCAAGTCGAGGGGCAGCATGGACCCAGTTTTGCTGGGTTTGATGGCGACCGGCGCACGGGTGAGTAACGCGTATCCAACCTGCCCTTTACTCCGGGATAGTCTCCTGAAAGGGAGTTTAATACCGGATGTGTTTGTCTTTCCGCATGGGAGCGACAAATAAAGATTGATTGGTAAAGGATGGGGATGCGTCCCATTAGCTTGTTGGCGGGGTAACGGCCCACCAAGGCGACGATGGGTAGGGGTTCTGAGAGGAAGGTCCCCCACATTGGAACTGAGACACG	0	0	0	0	0	0	0	0	0	0	0	0	0	0	0	0	0	0	0	0	0	0	0	0	0	0	0	0	0	0	0	0	0	0	0	0	0	0	0	0	0	0	0	0	0	0	0	0
>Phy2510	ACGCTAGCTACAGGCTTAACACATGCAAGTCGAGGGGCAGCATGGACCCAGCTTTGCTGGGTTTGATGGCGACCGGCGCACGGGTGAGTAACGCGTATCCAACCTGCCCTTTACTCCGGGATAGTCTCCTGAAAGGGAGTTTAATACCGGATGTGTTTGTCTTTCCGCATGGGAGCGACAAATAAAGATTGATTGGTAAAGGATGGGGATGCGTCCCATTAGCTTGTTGGCGGGGTAACGGCCCACCAAGGCGACGATGGGTAGGGGTTCTGAGAGGAAGGTCCCCCACATTGGAACTGAGACACG	0	0	0	0	0	0	0	0	0	0	0	0	0	0	0	0	0	0	0	0	0	0	0	0	0	0	0	0	0	0	0	0	0	0	0	0	0	0	0	0	0	0	0	0	0	0	0	0
>Phy3137	ACGCTAGCTACAGGCTTAACACATGCAAGTCGAGGGGCAGCATGGACCCAGCTTTGCTGGGTTTGATGGCGACCGGCGCACGGGTGAGTAACGCGTATCCAACCTGCCCTTTACTCCGGGATAGTCTCCTGAAAGGGAGTTTAATACCGGATGTGTTTGTCTTTCCGCATGGGAGCGACAAATAAAGATTAATTGGTAAAGGATGGGGATGCGTCCCATTAGCTTGTTGGCGGGGTAACGGCCCACCAAGGCGACGATGGGTAGGGGTTCTGAGAGGAAGGTCCCCCACAATGGAACTGAGACACG	0	0	0	0	0	0	0	0	0	0	0	0	0	0	0	0	0	0	0	0	0	0	0	0	0	0	0	0	0	0	0	0	0	0	0	0	0	0	0	0	0	0	0	0	0	0	0	0
>Phy4156	ACGCTAGCTACAGGCTTAACACATGCAAGTCGAGGGGCAGCATGGACCCAGCTTTGCTGGGTTTGATGGCGACCGGCGCACGGGTGAGTAACGCGTATCCAACCTGCCCTTTACTCCGGGATAGTCTCCTGAAAGGGAGTTTAATACCGGATGTGTTTGTCTTTCCGCATGGGAGCGACAAATAAAGATTAATTGGTAAAGGATGGGGATGCGTCCCATTAGCTTGTTGGCGGGGTAACGGCCCACCAAGGCGACGATGGGTAGGGGTTCTGAGAGGAAGGTCCCCCACATTGGAACTGAGACACG	0	0	0	0	0	0	0	0	0	0	0	0	0	0	0	0	0	0	0	0	0	0	0	0	0	0	0	0	0	0	0	0	0	0	0	0	0	0	0	0	0	0	0	0	0	0	0	0
>Phy1845	ACGCTAGCTACAGGCTTAACACATGCAAGTCGAGGGGCAGCATGAACTTAGCTTGCTAAGTTTGATGGCGACCGGCGCACGGGTGAGTAACGCGTATCCAACCTACCCTTGTCCATCGGATAACCCGTCGAAAGGCGGCCTAACACGATATGCGGTTCACAGCAGGCATCTAAGGTGAACGAAATGTGAAGGAGAAGGATGGGGATGCGTCTGATTAGCTTGTTGGCGGGGTAACGGCCCACCAAGGCTACGATCAGTAGGGGTTCTGAGAGGAAGGTCCCCCACATTGGAACTGAGACACG	0	0	0	0	0	0	0	0	0	0	0	0	0	0	0	0	0	0	0	0	0	0	0	0	0	0	0	0	0	0	0	0	0	0	0	0	0	0	0	0	0	0	0	0.126103	0	0	0	0
>Phy377	ACGCTAGCTACAGGCTTAACACATGCAAGTCGAGGGGAAACGATATTGGAAGCTTGCTTCCGATAGGCGTCGACCGGCGCACGGGTGAGTAACGCGTATCCAACCTGCCCATCACTTGGGAATAACCTTGCGAAAGTAAGACTAATGCCCAATGACATTTATAGAAGGCATCTGAAATGAATTAAAGATTTATCGGTGATGGATGGGGATGCGTCTGATTAGCTTGTTGGCGGGGTAACGGCCCACCAAGGCGACGATCAGTAGGGGTTCTGAGAGGAAGGTCCCCCACATTGGAACTGAGACACG	0	0	0	0	0	0	0	0	0	0	0	0	0	0	0	0	0	0	0	0	0	0	0	0	0	0	0	0	0	0	0	0	0	0	0	0	0	0	0.0315259	0	0	0	0	1.35561	0	0	0	0
>Phy1764	ACGCTAGCTACAGGCTTAACACATGCAAGTCGAGGGGCAGCATGAACTTAGCTTGCTAAGTTTGCTGGCGACCGGCGCACGGGTGAGTAACGCGTATCCAACCTACCCTTGTCCATCGGATAACCCGTCGAAAGGCGGCCTAACACGATATGCGGTTCTCAGCAGGCATCTAACGAGAACGAAATGTGAAGGAGAAGGATGGGGATGCGTCTGATTAGCTTGTTGGCGGGGTAACGGCCCACCAAGGCAACGATCAGTAGGGGTTCTGAGAGGAAGGTCCCCCACATTGGAACTGAGACACG	0	0	0	0	0	0	0	0	0	0	0	0	0	0	0	0	0	0	0	0	0	0	0	0	0	0	0	0	0	0	0	0	0	0	0	0	0	0	0	0	0	0	0	0.126103	0	0	0	0
>Phy2145	ACGCTAGCTACAGGCTTAACACATGCAAGTCGAGGGGAAACGATATTGAAAGCTTGCTTCCGATAGGCGTCGACCGGCGCACGGGTGAGTAACGCGTATCCAACCTGCCCATCACTTGGGAATAACCTTGCGAAAGTAAGACTAATGCCCAATGATATTTATAGAAGGCATCGGAAATGAATTAAAGATTTATCGGTGATGGATGGGGATGCGTCTGATTAGCTTGTTGGCGGGGTAACGGCCCACCAAGGCGACGATCAGTAGGGGTTCTGAGAGGAAGGTCCCCCACATTGGAACTGAGACACG	0	0	0	0	0	0	0	0	0	0	0	0	0	0	0	0	0	0	0	0	0	0	0	0	0	0	0	0	0	0	0	0	0	0	0	0	0	0	0	0	0	0	0	0	0	0	0	0
>Phy4050	ACGCTAGCTACAGGCTTAACACATGCAAGTCGAGGGGAAACGATATTGGAAGCTTGCTTCCGATAGGCGTCGACCGGCGCACGGGTGAGTAACGCGTATCCAACCTGCCCGTCACTTGGGAATAACCTTGCGAAAGTAAGACTAATGCCCAATGACATTTATAGAAGGCATCTGAAATGAATTAAAGATTTATCGGTGATGGATGGGGATGCGTCTGATTAGCTTGTTGGCGGGGTAACGGCCCACCAAGGCGACGATCAGTAGGGGTTCTGAGAGGAAGGTCCCCCACATTGGAACTGAGACACG	0	0	0	0	0	0	0	0	0	0	0	0	0	0	0	0	0	0	0	0	0	0	0	0	0	0	0.0630517	0	0	0	0	0	0	0	0	0	0	0	0	0	0	0	0	0	0	0	0	0
>Phy2482	ACGCTAGCTACAGGCTTAACACATGCAAGTCGAGGGGCAGCATCGCGATAGCTTGCTATTGCGGATGGCGACCGGCGCACGGGTGAGTAACGCGTATCCAACCTTCCCGCAACTGGGGGATAACCTTGCAAAAGTAAGACTAATACCCCATGGTCTCCACGGATGGCATCTGAAATGGAGTAAAGGTTTCGGCCGGTTGCGGATGGGGATGCGTCCGATTAGCTTGACGGCGGGGTAACGGCCCACCGTGGCATCGATCGGTAGGGGTTCTGAGAGGAAGGTCCCCCACATTGGAACTGAGACACG	0	0	0	0	0	0	0	0	0	0	0	0	0	0	0	0	0	0	0	0	0	0	0	0	0	0	0	0	0	0	0	0	0	0	0	0	0	0	0	0	0	0	0	0	0	0	0	0
>Phy1261	ACGCTAGCTACAGGCTTAACACATGCAAGTCGAGGGGAAACGACATAGTTAGCTTGCTAACTTTGGGCGTCGACCGGCGCACGGGTGAGTAACGCGTATCCAACCTGCCCACCACTTGGGAATAACCTTGCGAAAGTAAGACTAATGCCCAATGACATTGAGTGCAGACATCTAATCTCAATTAAAGATTTATCGGTGATGGATGGGGATGCGTCCGATTAGCTTGTTGGCGGGGTAACGGCCCACCAAGGCAACGATCGGTAGGGGTTCTGAGAGGAAGGTCCCCCACATTGGAACTGAGACACG	0	0	0	0	0	0	0	0	0	0	0	0	0	0	0	0	0	0	0	0	0	0	0	0	0	0	0	0	0	0	0	0	0	0	0	0	0	0	0	0	0	0	0	0	0	0	0	0
>Phy996	ACGCTAGCTACAGGCTTAACACATGCAAGTCGAGGGGAAACGACATTGGAAGCTTGCTTCCTTTGGGCGTCGACCGGCGCACGGGTGAGTAACGCGTATCCAACCTTCCCGCAAGTAAGGGATAACCCGTAGAAATGCGGCCTAATACCTTATGTTTTCCTTAGAGGGCATCTGATGAGGAACAAAGATCCGTCGCTTGCGGATGGGGATGCGTCTGATTAGTTAGTCGGCGGGGTAACGGCCCACCGAGACGACGATCAGTAGGGGTTCTGAGAGGAAAGTCCCCCACATTGGAACTGAGACACG	0	0	0	0	0	0	0	0	0	0	0	0	0	0	0	0	0	0	0	0	0	0	0	0	0	0	0.0630517	0	0	0	0	0	0	0	0	0	0	0	0	0	0	0	0	0	0	0	0	0
>Phy3652	ACGCTAGCTACAGGCTTAACACATGCAAGTCGAGGGGAAACGATATTGGAAGCTTGCTTCCGATAGGCGTCGACCGGCGCACGGGTGCGTAACGCGTATCCAACCTGCCCATCACTTGGGGATAACCTTGCGAAAGTAAGACTAATACCCAATGACGTCTCTAGAAGACATCTGAAGGAGATTAAAGATTTATCGGTGATGGATGGGGATGCGTCTGATTAGCTTGTTGGCGGGGTAACGGCCCACCAAGGCGACGATCAGTAGGGGTTCTGAGAGGAAGGTCCCCCACATTGGAACTGAGACACG	0	0	0	0	0	0	0	0	0	0	0	0	0	0	0	0	0	0	0	0	0	0	0	0	0	0	0	0	0	0	0	0	0	0	0	0	0	0	0	0	0	0	0	0	0	0	0	0
>Phy3955	ACGCTAGCTACAGGCTTAACACATGCAAGTCGTGGGGCAGCATGACTGGAGCTTGCTTCAGTTGATGGCGACCGGCGCACGGGTGAGTAACGCGTATCCAACCTTCCCATGACAGGGGAATAACCTTGCGAAAGTAAGACTAATGCCCCATGGTCTCCGACGACGGCATCAGACTCGGAGTAAAGGCCTCGGCCGGTGATGGATGGGGATGCGTCCGATTAGCTTGACGGCGGGGTAACGGCCCACCGTGGCACCGATCGGTAGGGGTTCTGAGAGGAAGGTCCCCCACATTGGAACTGAGACACG	0	0	0	0	0	0	0	0	0	0	0	0	0	0	0	0	0	0	0	0	0	0	0	0	0	0	0	0	0	0	0	0	0	0	0	0	0	0	0	0	0	0	0	0	0	0	0	0
>Phy1518	ACGCTAGCTGCAGGCTTAACACATGCAAGTCGAGGGGAAACGATAGAGAAAGCTTGCTTTTTCTAGGCGTCGACCGGCGCACGGGTGAGTAACGCGTATCCAACCTGCCCATCACTTGGGGATAACCTTGCGAAAGTAAGACTAATACCCAATGATATCTCAAGAAGACATCTGAATGAGATTAAAGATTTATCGGTGATGGATGGGGATGCGTCTGATTAGCTTGTTGGCGGGGTAACGGCCCACCAAGGCAACGATCAGTAGGGGTTCTGAGAGGAAGGTCCCCCACATTGGAACTGAGACACG	0	0	0	0	0	0	0	0	0	0	0	0	0	0	0	0	0	0	0	0	0	0	0	0	0	0	0	0	0	0	0	0	0	0	0	0	0	0	0	0	0	0	0	0	0	0	0	0
>Phy2082	ACGCTAGCTACAGGCTTAACACATGCAAGTCGAGGGGAAACGATATTGGAAGCTTGCTTTTTCTAGGCGTCGACCGGCGCACGGGTGAGTAACGCGTATCCAACCTGCCCACCACTTGGGGATAACCTTGCGAAAGTAAGACTAATACCCAATGACGTCTCTAGAAGGCATCTGAAAGGGATTAAAGATTTATCGGTGATGGATGGGGATGCGTCTGATTAGCTTGTTGGCGGGGTAACGGCCCACCAAGGCGACGATCAGTAGGGGTTCTGAGAGGAAGGTCCCCCACATTGGAACTGAGACACG	0	0	0	0	0	0	0	0	0	0	0	0	0	0	0	0	0	0	0	0	0	0	0	0	0	0	0	0	0	0	0	0	0	0	0	0	0	0	0	0	0	0	0	0	0	0	0	0
>Phy3385	ACGCTAGCTACAGGCTTAACACGTGCAAGTCGAGGGGCAGCATGACGGAAGCTTGCTTTCGTTGATGGCGACCGGCGCACGGGTGAGTAACGCGTATCCAACCTGCCCTTGTCCATCGGATAACCCGTCGAAAGGCGGACTAACACGATATGCAGTTCTCAGCAGGCATCTAACGAGAACGAAATGTGAAGGAGAAGGATGGGGATGCGTCTGATTAGCTTGTTGGCGGGGTAACGGCCCACCAAGGCGACGATCAGTAGGGGTTCTGAGAGGAAGGTCCCCCACATTGGAACTGAGACACG	0	0	0	0	0	0	0	0	0	0	0	0	0	0	0	0	0	0	0	0	0	0	0	0	0	0	0	0	0	0	0	0	0	0	0	0	0	0	0	0	0	0	0	0	0	0	0	0
>Phy1865	ACGCTAGCTACAGGCTTAACACATGCAAGTCGAGGGGAAACGACATTGGAAGCTTGCTTCCGATGGGCGTCGACCGGCGCACGGGTGAGTAACGCGTATCCAACCTGCCCACCACTTGGGAATAACCTTGCGAAAGTAAGACTAATGCCCAATGACGTTGAAAGAAGACATCTGATTTCAACTAAAGATTCATCGGTGATGGATGGGGATGCGTCCGATTAGCTTGTTGGCGGGGTAACGGCCCACCAAGGCGACGATCGGTAGGGGTTCTGAGAGGAAGGTCCCCCACATTGGAACTGAGACACG	0	0	0	0	0	0	0	0	0	0	0	0	0	0	0	0	0	0	0	0	0	0	0	0	0	0	0	0	0	0	0	0	0	0	0	0	0	0	0	0	0	0	0	0	0	0	0	0
>Phy3352	ACGCTAGCTACAGGCTTAACACATGCAAGTCGAGGGGCAGCATGACGGAAGCTTGCTTCCGTTGATGGCGACCGGCGCACGGGTGAGTAACGCGTATCCAACCTGCCCTTGTCCATCGGATAACCCGTCGAAAGGCGGACTAACACGATATGCAGTCCACAGCAGGCATCTAACGTGGACGAAATGTGAAGGAGAAGGATGGGGATGCGTCTGATTAGCTTGTTGGCGGGGTAACGGCCCACCAAGGCGACGATCAGTAGGGGTTCTGAGAGGAAGGTCCCCCACATTGGAACTGAGACACG	0	0	0	0	0	0	0	0	0	0	0	0	0	0	0	0.0315259	0	0	0	0	0	0	0	0	0	0	0	0	0	0	0	0	0	0	0	0	0	0	0	0	0	0	0	0	0	0	0	0
>Phy1960	ACGCTAGCTACAGGCTTAACACATGCAAGTCGAGGGGCAGCATGACGGAAGCTCGCTTCCGTTGATGGCGACCGGCGCACGGGTGAGTAACGCGTATCCAACCTGCCCTTGTCCATCGGATAACCCGTCGAAAGGCGGACTAACACGATATGCAGTTCTCCGCAGGCATCTAACGAGAACGAAATGTGAAGGAGAAGGATGGGGATGCGTCTGATTAGCTTGTTGGCGGGGTAACGGCCCACCAAGGCGACGATCAGTAGGGGTTCTGAGAGGAAGGTCCCCCACATTGGAACTGAGACACG	0	0	0	0	0	0	0	0	0	0	0	0	0	0	0	0	0	0	0	0	0	0	0	0	0	0	0	0	0	0	0	0	0	0	0	0	0	0	0	0	0	0	0	0	0	0	0	0
>Phy4085	ACGCTAGCTACAGGCTTAACACATGCAAGTCGAGGGGCAGCATGACGGAAGCTTGCTTCCATTGATGGCGACCGGCGCACGGGTGAGTAACGCGTATCCAACCTGCCCTTGTCCATCGGATAACCCGTCGAAAGGCGGACTAACACGATATGCAGTCCACAGCAGGCATCTAACGTGGACGAAATGTGAAGGAGAAGGATGGGGATGCGTCTGATTAGCTTGTTGGCGGGGTAACGGCCCACCAAGGCGACGATCAGTAGGGGTTCTGAGAGGAAGGTCCCCCACATTGGAACTGAGACACG	0	0	0	0	0	0	0	0	0	0	0	0	0	0	0	0	0	0	0	0	0	0	0	0	0	0	0	0	0	0	0	0	0	0	0	0	0	0	0	0	0	0	0	0	0	0	0	0
>Phy940	ACGCTAGCTACAGGCTTAACACATGCAAGTCGAGGGGAAACGACATCGAAAGCTTGCTTTTGATGGGCGTCGACCGGCGCACGGGTGAGTAACGCGTATCCAACCTGCCCACCACTTGGGGATAACCTTGCGAAAGTAAGACTAATACCCAATGATATCCCACGAAGGCATCCGAATGGGATTAAAGGTTTATCGGTGATGGATGGGGGTGCGTCTGATTAGCTTGTTGGCGGGGTAACGGCCCACCAAGGCGACGATCAGTAGGGGTTCTGAGAGGAAGGTCCCCCACATTGGAACTGAGACACG	0	0	0	0	0	0	0	0	0	0	0	0	0	0	0	0	0	0	0	0	0	0	0	0	0	0	0	0	0	0	0	0	0	0	0	0	0	0	0	0	0	0	0	0	0	0	0	0
>Phy3113	ACGCTAGCTACAGGCTTAACACATGCAAGTCGAGGGGAAACGACATCGAAAGCTTGCTTTTGGTGGGCGTCGACCGGCGCACGGGTGAGTAACGCGTATCCAACCTGCCCACCACTTGGGAATAACCTTGCGAAAGTAAGACTAATACCCAATGATATCCCACGAAGGCATCGGAATGGGATTAAAGATTTATCGGTGATGGATGGGGATGCGTCTGATTAGCTTGTTGGCGGGGTAACGGCCCACCAAGGCAACGATCAGTAGGGGTTCTGAGAGGAAGGTCCCCCACATTGGAACTGAGACACG	0	0	0	0	0	0	0	0	0	0	0	0	0	0	0	0	0	0	0	0	0	0	0	0	0	0	0	0	0	0	0	0	0	0	0	0	0	0	0	0	0	0	0	0	0	0	0	0
>Phy2244	ACGCTAGCTACAGGCTTAACACATGCAAGTCGAGGGGAAACGATAGAGAAAGCTTGCTTTTTCTAGGCGTCGACCGGCGCACGGGTGAGTAACGCGTATCCAACCTGCCCACCACTTGGGGATAACCTTGCGAAAGTAAGACTAATACCCGATGATATCCCTAGAAGACATCTGAAAGGGATTAAAGATTTATCGGTGATGGATGGGGATGCGTCTGATTAGCTTGTTGGCGGGGTAACGGCCCACCAAGGCAACGATCAGTAGGGGTTCTGAGAGGAAGGTCCCCCACATTGGAACTGAGACACG	0	0	0	0	0	0	0	0	0	0	0	0	0	0	0	0	0	0	0	0	0	0	0	0	0	0	0	0	0	0	0	0	0	0	0	0	0	0	0	0	0	0	0	0	0	0	0	0
>Phy3697	ACGCTAGCTACAGGCTTAACACATGCAAGTCGAGGGGAAACGATATTGGAAGCTTGCTTCCGATAGGCGTCGACCGGCGCACGGGTGAGTAACGCGTATCCAACCTGCCCACCACTTGGGGATAACCTTGCGAAAGTAAGACTAATACCCAATGACGTCCATAGAAGACATCTGAAATGGATTAAAGATTTATCGGTGATGGATGGGGATGCGTCTGATTAGCTTGTTGGCGGGGTAACGGCCCACCAAGGCGACGATCAGTAGGGGTTCTGAGAGGAAGGTCCCCCACATTGGAACTGAGACACG	0	0	0	0	0	0	0	0	0	0	0	0	0	0	0	0	0	0	0	0	0	0	0	0	0	0	0	0	0	0	0	0	0	0	0	0	0	0	0	0	0.0315259	0	0	0	0	0	0	0
>Phy4476	ACGCTAGCTACAGGCTTAACACATGCAAGTCGAGGGGAAACGACATCGAAAGCTTGCTTTTGATGGGCGTCGACCGGCGCACGGGTGAGTAACGCGTATCCAACCTGCCCATCACTTGGGAATAACCTTGCGAAAGTAAGACTAATACCCAATGACATCCCACGAAGGCATCCGAATGGGATTAAAGATTTATCGGTGATGGATGGGGATGCGTCTGATTAGCTTGTTGGCGGGGTAACGGCCCACCAAGGCAACGATCAGTAGGGGTTCTGAGAGGAAGGTCCCCCACATTGGAACTGAGACACG	0	0	0	0	0	0	0	0	0	0	0	0	0	0	0	0	0	0	0	0	0	0	0	0.0630517	0	0	0	0	0	0	0	0	0	0	0	0	0	0	0	0	0	0	0	0	0	0	0	0
>Phy1041	ACGCTAGCGATAGGCTTAACACATGCAAGTCGAGGGGCAGCATGGTCTTAGCTTGCTAAGACTGATGGCGACCGGCGCACGGGTGAGTAACGCGTATCCAACCTACCCAATACTCAGGCATAACCCGTTGAAAGACGGACTAATTCCTGATGGTATGTATTTTTCTCATGAATTATACATTAAAGAATTTCGGTATTGGATGGGGATGCGTCTGATTAGTTTGTTGGTGAGGTAACGGCTCACCAAGACTTCGATCAGTAGGGGTTCTGAGAGGAAGGTCCCCCACATTGGAACTGAGACACG	0	0	0	0	0	0	0	0	0	0	0	0	0	0	0	0	0	0	0	0	0	0	0	0	0	0	0	0	0	0	0	0	0	0	0	0	0	0	0	0	0	0	0	0	0	0	0	0
>Phy1777	ACGCTAGCTACAGGCTTAACACATGCAAGTCGAGGGGAAACGATATTGGAAGCTTGCTTCCGATAGGCGTCGACCGGCGCACGGGTGAGTAACGCGTATCCAACTTGCCCACCACTTGAGAATAACCTTGCGAAAGTAAGACTAATACCCAATGACGTCTCTAGAAGACATCTGAAGGAGATTAAAGATTTATCGGTGATGGATGGGGATGCGTCTGATTAGCTTGTTGGCGGGGTAACGGCCCACCAAGGCAACGATCAGTAGGGGTTCTGAGAGGAAGGTCCCCCACATTGGAACTGAGACACG	0	0	0	0	0	0	0	0	0	0	0	0	0	0	0	0	0	0	0	0	0	0	0	0	0	0	0	0	0	0	0	0	0	0	0	0	0	0	0	0	0	0	0	0	0	0	0	0
>Phy3340	ACGCTAGCTACAGGCTTAACACATGCAAGTCGAGGGGAAACGACATCGAAAGCTTGCTTTTGATGGGCGTCGACCGGCGCACGGGTGAGTAACGCGTATCCAACCTGCCCACCACTTGGGGATAACCTTGCGAAAGTAAGACTAATACCCAATGATATCTCTAGAAGACATCTGAAAGAGATTAAAGATTTATCGGTGATGGATGGGGATGCGTCTGATTAGCTTGTTGGCGGGGTAACGGCTCACCAAGGCGACGATACATAGGGGGACTGAGAGGTTAACCCCCCACACTGGTACTGAGACACG	0	0	0	0	0	0	0	0	0	0	0	0	0	0	0	0	0	0	0	0	0	0	0	0	0	0	0	0	0	0	0	0	0	0	0	0	0	0	0	0	0	0	0	0	0	0	0	0
>Phy3857	ACGCTAGCTACAGGCTTAACACATGCAAGTCGAGGGGAAACGACATTGGAAGCTTGCTTCCTTTGGGCGTCGACCGGCGCACGGGTGAGTAACGCGTATCCAACCTTCCCGCAAGTAAGGGATAACCCGTAGAAATGCGGCCTAATACCTTATGTTTTCCTTAGAGGGCATCTGATGAGGAACAAAGATCCGTCGCTTGCGGATGGGGATGCGTCTGATTAGCTTGTTGGCGGGGTAACGGCCCACCAAGGCAACGATCAGTAGGGGTTCTGAGAGGAAGGTCCCCCACATTGGAACTGAGACACG	0	0	0	0	0	0	0	0	0	0	0	0	0	0	0	0	0	0	0	0	0	0	0	0	0	0	0	0	0	0	0	0	0	0	0	0	0	0	0	0	0	0	0	0	0	0	0	0
>Phy600	ACGCTAGCTACAGGCTTAACACATGCAAGTCGAGGGGAAACGATAGAGAAAGCTTGCTTTTTCTAGGCGTCGACCGGCGCACGGGTGAGTAACGCGTATCCAACCTGCCCACCACTTGGGGATAACCTTGCGAAAGTAAGACTAATACCCAATGACGTCTCTAGAAGACATCTGAAAGGGATTAAAGATTTATCGGTGATGGATGGGGATGCGTCTGATTAGCTTGTTGGCGGGGTAACGGCCCACCAAGGCTACGATCAGTAGGGGTTCTGAGAGGAAGGTCCCCCACATTGGAACTGAGACACG	0	0	0	0	0	0	0	0	0	0	0	0	0	0	0	0	0	0	0	0	0	0	0	0	0	0	0	0	0	0	0	0	0	0	0	0	0	0	0	0	0	0	0	0	0	0	0	0
>Phy1399	ACGCTAGCTACAGGCTTAACACATGCAAGTCGAGGGGAAACGATAGAGAAAGCTTGCTTTTTCTAGGCGTCGACCGGCGCACGGGTGAGTAACGCGTATCCAACCTGCCCACCACTTGGGGATAACCTTGCGAAAGTAAGACTAATACCCAATGACGTCTCTAGAAGACATCTGAAAGGGATTAAAGATTTATCGGTGATGGATGGGGATGCGTCTGATTAGCTTGTTGGCGGGGTAACGGCCCACCAAGGCAACGATCAGTAGGGGTTCTGAGAGGAAGGTCCCCCACATTGGAACTGAGACACG	0	0	0	0	0	0	0	0	0	0	0	0	0	0	0	0.0315259	0	0	0	0	0	0	0	0	0	0	0	0	0	0	0	0	0	0	0	0	0	0	0	0	0	0	0	0	0	0	0	0
>Phy1470	GCGCTAGCTACAGGCTTAACACATGCAAGTCGAGGGGAAACGACATTGAAAGCTTGCTTTTGATGGGCGTCGACCGGCGCACGGGTGAGTAACGCGTATCCAACCTGCCCACCACTTGGGGATAACCTTGCGAAAGTAAGACTAATACCCAATGATATCTCTAGAAGGCATCTGAAGGAAATTAAAGATTTATCGGTGATGGATGGGGATGCGTCTGATTAGCTTGTTGGCGGGGTAACGGCCCACCAAGGCAACGATCAGTAGGGGTTCTGAGAGGAAGGTCCCCCACATTGGAACTGAGACACG	0	0	0	0	0	0	0	0	0	0	0	0	0	0	0	0	0	0	0	0	0	0	0	0	0	0	0	0	0	0	0	0	0	0	0	0	0	0	0	0	0	0	0	0	0	0	0	0
>Phy2061	ACGCTAGCTACAGGCTTAACACATGCAAGTCGAGGGGAAACGATATTGGAAGCTTGCTTCCGATAGGCGTCGACCGGCGCACGGGTGAGTAACGCGTATCCAACCTGCCCACCACTTGGGGATAACCTTGCGAAAGTAAGACTAATACCCAATGACGTCTCTGGAAGACATCTGAAAGAGATTAAAGATTTATCGGTGATGGATGGGGATGCGTCTGATTAGCTTGTTGGCGGGGTAACGGCCCACCAAGGCAACGATCAGTAGGGGTTCTGAGAGGAAGGTCCCCCACATTGGAACTGAGACACG	0	0	0	0	0	0	0	0	0	0	0	0	0	0	0	0	0	0	0	0	0	0	0	0	0	0	0	0	0	0	0	0	0	0	0	0	0	0	0	0	0	0	0	0	0	0	0	0
>Phy2624	ACGCTAGCTACAGGCTTAACACATGCAAGTCGAGGGGAAACGATAGAAAAAGCTTGCTTTTTCTAGGCGTCGACCGGCGCACGGGTGAGTAACGCGTATCCAACCTGCCCACCACTTGGGGATAACCTTGCGAAAGTAAGACTAATACCCAATGATATCTCTAGAAGACATCTGAAAGGGATTAAAGATTTATCGGTGATGGATGGGGATGCGTCTGATTAGCTTGTTGGCGGGGTAACGGCCCACCAAGGCGACGATCAGTAGGGGTTCTGAGAGGAAGGTCCCCCACATTGGAACTGAGACACG	0	0	0	0	0	0	0	0	0	0	0	0	0	0	0	0	0	0	0	0	0	0	0	0	0	0	0	0	0	0	0	0	0	0	0	0	0	0	0	0	0	0	0	0	0	0	0	0
>Phy1385	ACGCTAGCTACAGGCTTAACACATGCAAGTCGAGGGGCAGCATGGTCTTAGCTTGCTAAGGCTGATGGCGACCGGCGCACGGGTGAGTAACACGTATCCAACCTGCCCACCACTTGGGGATAACCTTGCGAAAGTAAGACTAATACCCAGTGATATCTCTAGAAGACATCTGAAAGAGATTAAAGATTTATCGGTGATGGATGGGGATGCGTCTGATTAGCTTGTTGGCGGGGTAACGGCCCACCAAGGCAACGATCAGTAGGGGTTCTGAGAGGAAGGTCCCCCACATTGGAACTGAGACACG	0	0	0	0	0	0	0	0	0	0	0	0	0	0	0	0	0	0	0	0	0	0	0	0	0	0	0	0	0	0	0	0	0	0	0	0	0	0	0	0	0	0	0	0	0	0	0	0
>Phy1618	ACGCTAGCTACAGACTTAACACATGCAAGTCGAGGGGAAACGATAGAGAAAGCTTGCTTTTTCTAGGCGTCGACCGGCGCACGGGTGAGTAACGCGTATCCAACCTGCCCACCACTTGGGGATAACCTTGCGAAAGTAAGACTAATACCCAATGATATCTCTAGAAGACATCTGAAAGAGATTAAAGATTTATCGGTGATGGATGGGGATGCGTCTGATTAGCTTGTTGGCGGGGTAACGGCCCACCAAGGCGACGATCAGTAGGGGTTCTGAGAGGAAGGTCCCCCACATTGGAACTGAGACACG	0	0	0	0	0	0	0	0	0	0	0	0	0	0	0	0	0	0	0	0	0	0	0	0	0	0	0	0	0	0	0	0	0	0	0	0	0	0	0	0	0	0	0	0	0	0	0	0
>Phy1869	ACGCTAGCTACAGGCTTAACACATGCAAGTCGAGGGGAAACGATATTGGAAGCTTGCTTCCGATAGGCGTCGACCGGCGCACGGGTGAGTAACGCGTATCCAACCTGCCCACCACTTGGGGATAACCTTGCGAAAGTAAGACTAATACCCGATGATATCCCTAGAAGACATCTGAAAGGGATTAAAGATTTATCGGTGATGGATGGGGATGCGTCTGATTAGCTTGTTGGCGGGGTAACGGCCCACCAAGGCAACGATCAGTAGGGGTTCTGAGAGGAAGGTCCCCCACATTGGAACTGAGACACG	0	0	0	0	0	0	0	0	0	0	0	0	0	0	0	0	0	0	0	0	0	0	0	0	0	0	0	0	0	0	0	0	0	0	0	0	0	0	0	0	0	0	0	0	0	0	0	0
>Phy2536	ACGCTAGCTACAGGCTTAACACATGCAAGTCGAGGGGCAGCATGTTGGTTGCTTGCAACCAACGATGGCGACCGGCGCACGGGTGAGTAACGCGTATCCAACCTGCCCTTGTCCATCGGATAACCCGTCGAAAGGCGGACTAACACGATATGCAGTCCACAGCAGGCATCTAACGTGGACGAAATGTGAAGGAGAAGGATGGGGATGCGTCTGATTAGCTTGTTGGCGGGGTAACGGCCCACCAAGGCGACGATCAGTAGGGGTTCTGAGAGGAAGGTCCCCCACATTGGAACTGAGACACG	0	0	0	0	0	0	0	0	0	0	0	0	0	0	0	0	0	0	0	0	0	0	0	0	0	0	0	0	0	0	0	0	0	0	0	0	0	0	0	0	0	0	0	0	0	0	0	0
>Phy587	ACGCTAGCTACAGGCTTAACACATGCAAGTCGAGGGGAAACGATATTGGAAGCTTGCTTCCAATAGGCGTCGACCGGCGCACGGGTGAGTAACGCGTATCCAACCTGCCCATCACTTGGGGATAACCTTGCGAAAGTAAGACTAATACCCAATGACGTCTCTAGAAGACATCTGAAGGAGATTAAAGATTTATCGGTGATGGATGGGGATGCGTCTGATTAGCTTGTTGGCGGGGTAACGGCCCACCAAGGCGACGATCAGTAGGGGTTCTGAGAGGAAGGTCCCCCACATTGGAACTGAGACACG	0	0	0	0	0	0	0	0	0	0	0	0	0	0	0	0	0	0	0	0	0	0	0	0	0	0	0	0	0	0	0	0	0	0	0	0	0	0	0	0	0	0	0	0	0	0	0	0
>Phy631	ACGCTAGCTACAGGCTTAACACATGCAAGTCGAGGGGAAACGACATCGAAAGCTTGCTTTTGGTGGGCGTCGACCGGCGCACGGGTGAGTAACGCGTATCCAACCTGCCCACCACTTGGGGATAACCTTGCGAAAGTAAGACTAATACCCAATGATATCCCACGAAGGCATCCGAATGGGATTAAAGATTTATCGGTGATGGATGGGGATGCGTCTGATTAGCTTGTTGGCGGGGTAACGGCCCACCAAGGCAACGATCAGTAGGGGTTCTGAGAGGAAGGTCCCCCACATTGGAACTGAGACACG	0	0	0	0	0	0	0	0	0	0	0	0	0	0	0	0	0	0	0	0	0	0	0	0	0	0	0	0	0	0	0	0	0	0	0	0	0	0	0	0	0	0	0	0	0	0	0	0
>Phy755	ACGCTAGCTACAGGCTTAACACATGCAAGTCGAGGGGAAACGACATCGAAAGCTTGCTTTTGATGGGCGTCGACCGGCGCACGGGTGAGTAACGCGTATCCAACCTGCCCATCACTTGGGGATAACCTTGCGAAAGTAAGACTAATACCCAATGACGTCTCTAGAAGACATCTGAAAGAGATTAAAGATTTATCGGTGATGGATGGGGGTGCGTCTGATTAGCTTGTTGGCGGGGTAACGGCCCACCAAGGCGACGATCAGTAGGGGTTCTGAGAGGAAGGTCCCCCACATTGGAACTGAGACACG	0	0	0	0	0	0	0	0	0	0	0	0	0	0	0	0	0	0	0	0	0	0	0	0	0	0	0	0	0	0	0	0	0	0	0	0	0	0	0	0	0	0	0	0	0	0	0	0
>Phy1181	ACGCTAGCTACAGGCTTAACACATGCAAGTCGAGGGGAAACGACATCGAAAGCTTGCTTTTGATGGGCGTCGACCGGCGCACGGGTGAGTAACGCGTATCCAACCTGCCCACCACTTGGGGATAACCTTGCGAAAGTAAGACTAATACCCAATGACATCCCACGAAGGCATCCGAATGGGATTAAAGATTTATCGGTGATGGATGGGGATGCGTCTGATTAGCTTGTTGGCGGGGTAACGGCCCACCAAGGCGACGATCAGTAGGGGTTCTGAGAGGAAGGTCCCCCACATTGGAACTGAGACACG	0	0	0	0	0	0	0	0	0	0	0	0	0	0	0	0	0	0	0	0	0	0	0	0	0	0	0	0	0	0	0	0	0	0	0	0	0	0	0	0	0	0	0	0	0	0	0	0
>Phy1944	ACGCTAGCTACAGGCTTAACACATGCAAGTCGAGGGGAAACGACATCGAAAGCTTGCTTTTGGTGGGCGTCGACCGGCGCACGGGTGAGTAACGCGTATCCAACCTGCCCACCACTTGGGGATAACCTTGCGAAAGTAAGACTAATACCCAATGATATCCCACGAAGGCATCCGAATGGGATTAAAGATTTATCGGTGATGGATGGGGATGCGTCTGATTAGCTTGTTGGCGGGGTAACGGCCCACCAAGGCTACGATCAGTAGGGGTTCTGAGAGGAAGGTCCCCCACATTGGAACTGAGACACG	0	0	0	0	0	0	0	0	0	0	0	0	0	0	0	0	0	0	0	0	0	0	0	0	0	0	0	0	0	0	0	0	0	0	0	0	0	0	0	0	0	0	0	0	0	0	0	0
>Phy2234	ACGCTAGCTACAGGCTTAACACATGCAAGTCGAGGGGAAACGATAGAGAAAGCTTGCTTTTTCTAGGCGTCGACCGGCGCACGGGTGAGTAACGCGTATCCAACCTGCCCACCACTTGGGGATAACCTTGCGAAAGTAAGACTAATACCCAATGATATCTCTAGAAGACATCTGAAAGGGATTAAAGATTTATCGGTGATGGATGGGGATGCGTCTGATTAGCTTGTTGGCGGGGTAACGGCCCACCAAGGCGACGATCAGTAGGGGTTCTGAGAGGAAGGTCCCCCACATTGGAACTGAGACACG	0	0	0	0	0	0	0	0	0	0	0	0	0	0	0	0	0	0	0	0	0	0	0	0	0	0	0	0	0	0	0	0	0	0	0	0	0	0	0	0	0	0	0	0	0	0	0	0
>Phy2242	ACGCTAGCTACAGGCTTAACACATGCATGTCGAGGGGAAACGACATCGAAAGCTTGCTTTTGATGGGCGTCGACCGGCGCACGGGTGAGTAACGCGTATCCAACCTGCCCACCACTTGGGGATAACCTTGCGAAAGTAAGACTAATACCCAATGATATCTCTAGAAGGCATCTGAAAGAGATTAAAGATTTATCGGTGATGGATGGGGATGCGTCTGATTAGCTTGTTGGCGGGGTAACGGCCCACCAAGGCGACGATCAGTAGGGGTTCTGAGAGGAAGGTCCCCCACATTGGAACTGAGACACG	0	0	0	0	0	0	0	0	0	0	0	0	0	0	0	0	0	0	0	0	0	0	0	0	0	0	0	0	0	0	0	0	0	0	0	0	0	0	0	0	0	0	0	0	0	0	0	0
>Phy2381	ACGCTAGCTACAGGCTTAACACATGCAAGTCGAGGGGAAACGACATCGAAAGCTTGCTTTTGATGGGCGTCGACCGGCGCACGGGTGAGTAACGCGTATCCAACCTGCCCATCACTTGGGAATAACCTTGCGAAAGTAAGACTAATACCCAATGACGTCTCTAGAAGACATCTGAAGGAGATTAAAGATTTATCGGTGATGGATGGGGATGCGTCTGATTAGCTTGTTGGCGGGGTAACGGCCCACCAAGGCGACGATCAGTAGGGGTTCTGAGAGGAAGGTCCCCCACATTGGAACTGAGACACG	0	0	0	0	0	0	0	0	0	0	0	0	0	0	0	0	0	0	0	0	0	0	0	0	0	0	0	0	0	0	0	0	0	0	0	0	0	0	0	0	0	0	0	0	0	0	0	0
>Phy2702	ACGCTAGCTACAGGCTTAACACATGCAAGTCGAGGGGAAACGACATCGAAAGCTTGCTTTTGATGGGCGTCGACCGGCGCACGGGTGAGTAACGCGTATCCAACCTGCCCATCACTTGGGGATAACCTTGCGAAAGTAAGACTAATACCCAATGACGTCTCTAGAAGACATCTGAAAGAGATTAAAGATTTATCGGTGATGGATGGGGATGCGTCTGATTAGCTTGTTGGCGGGGTAACGGCCCACCAAGGCAACGATCAGTAGGGGTTCTGAGAGGAAGGTCCCCCACATTGGAACTGAGGCACG	0	0	0	0	0	0	0	0	0	0	0	0	0	0	0	0	0	0	0	0	0	0	0	0	0	0	0	0	0	0	0	0	0	0	0	0	0	0	0	0	0	0	0	0	0	0	0	0
>Phy2710	ACGCTAGCTACAGGCTTAACACATGCAAGTCGAGGGGAAACGACATCGAAAGCTTGCTTTTGATGGGCGTCGACCGGCGCACGGGTGAGTAACGCGTATCCAACCTGCCCATCACTTGGGAATAACCTTGCGAAAGTAAGACTAATACCCAATGATATCCCACGAAGGCATCTGAATGGGATTAAAGATTTATCGGTGATGGATGGGGATGCGTCTGATTAGCTTGTTGGCGGGGTAACGGCCCACCAAGGCAACGATCAGTAGGGGTTCTAAGAGGAAGGTCCCCCACATTGGAACTGAGACACG	0	0	0	0	0	0	0	0	0	0	0	0	0	0	0	0	0	0	0	0	0	0	0	0	0	0	0	0	0	0	0	0	0	0	0	0	0	0	0	0	0	0	0	0	0	0	0	0
>Phy2895	ACGCTAGCTACAGGCTTAACACATGCAAGTCGAGGGGAAACGACATCGAAAGCTTGCTTTTGATGGGCGTCGACCGGCGCACGGGTGAGTAACGCGTATCCAACCTGCCCACCACTTGGGAATAACCTTGCGAAAGTAAGACTAATACCCAATGACGTCTCTAGAAGACATCTGAAGGAGATTAAAGATTTATCGGTGGTGGATGGGGATGCGTCTGATTAGCTTGTTGGCGGGGTAACGGCCCACCAAGGCAACGATCAGTAGGGGTTCTGAGAGGAAGGTCCCCCACATTGGAACTGAGACACG	0	0	0	0	0	0	0	0	0	0	0	0	0	0	0	0	0	0	0	0	0	0	0	0	0	0	0	0	0	0	0	0	0	0	0	0	0	0	0	0	0	0	0	0	0	0	0	0
>Phy3072	ACGCTAGCTACAGGCTTAACACATGCAAGTCGAGGGGAAACGATATTGGAAGCTTGCTTCCGATAGGCGTCGACCGGCGCACGGGTGAGTAACGCGTATCCAACCTGCCCATCACTTGGGGATAACCTTGCGAAAGTAAGACTAATACCCAATGACGTCTCTAGAAGACATCTGAAAGAGATTAAAGATTTATCGGTGATGGATGGGGATGCGTCTGATTAGCTTGTTGGCGGGGTAACGGCCCACCAAGGCAACGATCAGTAGGGGTTCTGAGAGGAAGGTCCCCCACATTGGAACTGAGGCACG	0	0	0	0	0	0	0	0	0	0	0	0	0	0	0	0	0	0	0	0	0	0	0	0	0	0	0	0	0	0	0	0	0	0	0	0	0	0	0	0	0	0	0	0	0	0	0	0
>Phy3370	ACGCTAGCTACAGGCTTAACACATGCAAGTCGAGGGGAAACGATAGAGAAAGCTTGCTTTTTCTAGGCGTCGACCGGCGCACGGGTGAGTAACGCGTATCCAACCTGCCCACCACTTGGGGATAACCTTGCGAAAGTAAGACTAATACCCAATGATATCTCTAGAAGACATCTGAAGGAGATTAAAGATTTATCGGTGATGGATGGGGATGCGTCTGATTAGCTTGTTGGCGGGGTAACGGCCCACCAAGGCGACGATCAGTAGGGGTTCTGAGAGGAAGGTCCCCCACATTGGAACTGAGACACG	0	0	0	0	0	0	0	0	0	0	0	0	0	0	0	0	0	0	0	0	0	0	0	0	0	0	0	0	0	0	0	0	0	0	0	0	0	0	0	0	0	0	0	0	0	0	0	0
>Phy364	ACGCTAGCTACAGGCTTAACACATGCAAGTCGAGGGGAAACGACATCGAAAGCTTGCTTTTGATGGGCGTCGACCGGCGCACGGGTGAGTAACGCGTATCCAACCTGCCCACCACTTGGGGATAACCTTGCGAAAGTAAGACTAATACCCAATGACGTCTCTAGAAGACATCTGAAAGAGATTAAAGATTTATCGGTGATGGATGGGGATGCGTCTGATTAGCTTGTTGGCGGGGTAACGGCCCACCAAGGCGACGATCAGTAGGGGTTCTGAGAGGAAGGTCCCCCACATTGGAACTGAGACACG	0	0	0	0	0	0	0	0	0	0	0	0	0	0	0	0	0	0	0	0	0	0	0	0	0	0	0	0	0	0	0	0	0	0	0	0	0	0	0	0	0	0	0	0.0630517	0	0	0	0
>Phy648	ACGCTAGCTACAGGCTTAACACATGCAAGTCGAGGGGAAACGACATCGAAAGCTTGCTTTTGATGGGCGTCGACCGGCGCACGGGTGAGTAACGCGTATCCAACCTGCCCATCACTTGGGGATAACCTTGCGAAAGTAAGACTAATACCCAATGACGTCTCTAGAAGACATCTGAAAGAGATTAAAGATTTATCGGTGATGGATGGGGATGCGTCTGATTAGCTTGTTGGCGGGGTAACGGCCCACCAAGGCAACGATCAGTAGGGGTTCTGAGAGGAAGGTCCCCCACATTGGAACTGAGACACG	0	0	0	0	0	0	0	0	0	0	0	0	0	0	0	0	0	0	0	0	0	0	0	0	0	0	0	0	0	0	0	0	0	0	0	0	0	0	0	0	0	0	0	0	0	0	0	0
>Phy840	ACGCTAGCTACAGGCTTAACACATGCAAGTCGAGGGGAAACGACATCGAAAGCTTGCTTTTGATGGGCGTCGACCGGCGCACGGGTGAGTAACGCGTATCCAACCTGCCCATCACTTGGGGATAACCTTGCGAAAGTAAGACTAATACCCAATGACGTCTCTAGAAGACATCTGAAGGAGATTAAAGATTTATCGGTGATGGATGGGGATGCGTCTGATTAGCTTGTTGGCGGGGTAACGGCCCACCAAGGCGACGATCAGTAGGGGTTCTGAGAGGAAGGTCCCCCACATTGGAACTGAGACACG	0	0	0	0	0	0	0	0	0	0	0	0	0	0	0	0	0	0	0	0	0	0	0	0	0	0	0	0	0	0	0	0	0	0	0	0	0	0	0	0	0	0	0	0	0	0	0	0
>Phy853	ACGCTAGCTACAGGCTTAACACATGCAAGTCGAGGGGAAACGACATCGAAAGCTTGCTTTTGATGGGCGTCGACCGGCGCACGGGTGAGTAACGCGTGTCCAACCTGCCCACCACTTGGGGATAACCTTGCGAAAGTAAGACTAATACCCAATGATATCTCTAGAAGACATCTGAAAGAGATTAAAGATTTATCGGTGATGCATGGGGATGCGTCTGATTAGCTTGTTGGCGGGGTAACGGCCCACCAAGGCAACGATCAGTAGGGGTTCTGAGAGGAAGGTCCCCCACATTGGAACTGAGACACG	0	0	0	0	0	0	0	0	0	0	0	0	0	0	0	0	0	0	0	0	0	0	0	0	0	0	0	0	0	0	0	0	0	0	0	0	0	0	0	0	0	0	0	0	0	0	0	0
>Phy1009	ACGCTAGCTACAGGCTTAACACATGCAAGTCGAGGGGAAACGATATTGGAAGCTTGCTTCCGATAGGCGTCGACCGGCGCACGGGTGAGTAACGCGTATCCAACCTGCCCACCACTTGGGGATAACCTTGCGAAAGTAAGACTAATACCCAATGACGTCTCTAGAAGACATCTGAAAGAGATTAAAGATTTATCGGTGATGGATGGGGATGCGTCTGATTAGCTTGTTGGCGGGGTAACGGCCCACCAAGGCGACGATCAGTAGGGGTTCTGAGAGGAAGGTCCCCCACATTGGAACTGAGACACG	0	0	0	0	0	0	0	0	0	0	0	0	0	0	0	0	0	0	0	0	0	0	0	0	0	0	0	0	0	0	0	0	0	0	0	0	0	0	0	0	0	0	0	0.504414	0	0	0	0
>Phy1027	ACGCTAGCTACAGGCTTAACACATGCAAGTCGAGGGGAAACGATATTGGAAGCTTGCTTCCGATAGGCGTCGACCGGCGCACGGGTGAGTAACGCGTATCCAACCTGCCCATCACTTGGGGATAACCTTGCGAAAGTAAGACTAATACCCAATGATATCTCTAGAAGACATCTGAAGGAGATTAAAGATTTATCGGTGATGGATGGGGATGCGTCTGATTAGCTTGTTGGCGGGGTAACGGCCCACCAAGGCGACGATCAGTAGGGGTTCTGAGAGGAAGGTCCCCCACATTGGAACTGAGACACG	0	0	0	0	0	0	0	0	0	0	0	0	0	0	0	0	0	0	0	0	0	0	0	0	0	0	0	0	0	0	0	0	0	0	0	0	0	0	0	0	0	0	0	0	0	0	0	0
>Phy1636	ACGCTAGCTACAGGCTTAACACATGCAAGTCGAGGGGAAACGACATCGAAAGCTTGCTTTTGATGGGCGTCGACCGGCGCACGGGTGAGTAACGCGTATCCAACCTGCCCATCACTTGGGGATAACCTTGCGAAAGTAAGACTAATACCCAATGACGTCTCTAGAAGACATCTGAAAGAGATTAAAGATTTATCGGTGATGGATGGGGATGCGTCTGATTAGCTTGTTGGCGGGGTAACGGCCCACCAAGGCGACGATCAGTAGGGGTTCTGAGAGGAAGGTCCCCCACATTGGAACTGAGACACG	0	0	0	0	0	0	0	0	0	0	0	0	0	0	0	0	0	0	0	0	0	0	0	0	0	0	0	0	0	0	0	0	0	0	0	0	0	0	0	0	0	0	0	0	0	0	0	0
>Phy1870	ACGCTAGCTACAGGCTTAACACATGCAAGTCGAGGGGAAACGATATTGGAAGCTTGCTTCCGATAGGCGTCGACCGGCGCACGGGTGAGTAACGCGTATCCAACCTGCCCACCACTTGGGGATAACCTTGCGAAAGTAAGACTAATACCCAATGATATCTCTAGAAGACATCTGAAAGGGATTAAAGATTTGTCGGTGATGGATGGGGATGCGTCTGATTAGCTTGTTGGCGGGGTAACGGCCCACCAAGGCGACGATCAGTAGGGGTTCTGAGAGGAAGGTCCCCCACATTGGAACTGAGACACG	0	0	0	0	0	0	0	0	0	0	0	0	0	0	0	0	0	0	0	0	0	0	0	0	0	0	0	0	0	0	0	0	0	0	0	0	0	0	0	0	0	0	0	0	0	0	0	0
>Phy2474	ACGCTAGCTACAGGCTTAACACATGCAAGTCGAGGGGAAACGATATTGGAAGCTTGCTTCCGATAGGCGTCGACCGGCGCACGGGTGAGTAACGCGTATCCAACCTGCCCATCACTTGGGGATAACCTTGCGAAAGTAAGACTAATACCCAATGACGTCTCTAGAAGACATCTGAAAGAGATTAAAGATTTATCGGTGATGGATGGGGATGCGTCTGATTAGCTTGTTGGCGGGGTAACGGCCCACCAAGGCAACGATCAGTAGGGGTTCTGAGAGGAAGGTCCCCCACATTGGAACTGAGACACG	0	0	0	0	0	0	0	0	0	0	0	0	0	0	0	0	0	0	0	0	0	0	0	0	0	0	0	0	0	0	0	0	0	0	0	0	0	0	0	0	0	0	0	0	0	0	0	0
>Phy2972	ACGCTAGCTACAGGCTTAACACATGCAAGTCGAGGGGAAACGATAGAGAAAGCTTGCTTTTTCTAGACGTCGACCGGCGCACGGGTGAGTAACGCGTATCCAACCTGCCCACCACTTGGGGATAACCTTGCGAAAGTAAGACTAATACCCAATGATATCTCTAGAAGACATCTGAAAGAGATTAAAGATTTATCGGTGATGGATGGGGATGCGTCTGATTAGCTTGTTGGCGGGGTAACGGCCCACCAAGGCGACGATCAGTAGGGGTTCTGAGAGGAAGGTCCCCCACATTGGAACTGAGACACG	0	0	0	0	0	0	0	0	0	0	0	0	0	0	0	0	0	0	0	0	0	0	0	0	0	0	0	0	0	0	0	0	0	0	0	0	0	0	0.0630517	0	0	0	0	0	0	0	0	0
>Phy3181	ACGCTAGCTACAGGCTTAACACATGCAAGTCGAGGGGAAACGACATCGAAAGCTTGCTTTTGATGGGCGTCGACCGGCGCACGGGTGAGTAACGCGTATCCAACCTGCCCACCACTTGGGGATAACCTTGCGAAAGTAAGACTAATACCCAATGACGTCTCTAGAAGACATCTGAAGGAGATTAAAGATTTATCGGTGATGGATGGGGATGCGTCTGATTAGCTTGTTGGCGGGGTAACGGCCCACCAAGGCGACGATCAGTAGGGGTTCTGAGAGGAAGGTCCCCCACATTGGAACTGAGACACG	0	0	0	0	0	0	0	0	0	0	0	0	0	0	0	0	0	0	0	0	0	0	0	0	0	0	0	0	0	0	0	0	0	0	0	0	0	0	0	0	0	0	0	0	0	0	0	0
>Phy3308	ACGCTAGCTACAGGCTTAACACATGCAAGTCGAGGGGAAACGATATTGGAAGCTTGCTTCCGATAGGCGTCGACCGGCGCACGGGTGAGTAACGCGTATCCAACCTGCCCGCCACTTGGGGATAACCTTGCGAAAGTAAGACTAATACCCAATGATATCTCTAGAAGGCATCTGAAAGAGATTAAAGATTTATCGGTGATGGATGGGGATGCGTCTGATTAGCTTGTTGGCGGGGTAACGGCCCACCAAGGCAACGATCAGTAGGGGTTCTGAGAGGAAGGTCCCCCACATTGGAACTGAGACACG	0	0	0	0	0	0	0	0	0	0	0	0	0	0	0	0	0	0	0	0	0	0	0	0	0	0	0	0	0	0	0	0	0	0	0	0	0	0	0	0	0	0	0	0	0	0	0	0
>Phy3873	ACGCTAGCTACAGGCTTAACACATGCAAGTCGAGGGGAAACGACATCGAAAGCTTGCTTTTGATAGGCGTCGACCGGCGCACGGGTGAGTAACGCGTATCCAACCTGCCCACCACTTGGGGATAACCTTGCGAAAGTAAGACTAATACCCGATGATATCTCTAGACGACATCTGAAAGGGATTAAAGATTTATCGGTGATGGATGGGGATGCGTCTGATTAGCTTGTTGGCGGGGTAACGGCCCACCAAGGCAACGATCAGTAGGGGTTCTGAGAGGAAGGTCCCCCACATTGGAACTGAGACACG	0	0	0	0	0	0	0	0	0	0	0	0	0	0	0	0	0	0	0	0	0	0	0	0	0	0	0	0	0	0	0	0	0	0	0	0	0	0	0	0	0	0	0	0	0	0	0	0
>Phy2776	ACGCTAGCTACAGGCTTAACACATGCAAGTCGAGGGGAAACGGCATTGAGTGCTTGCACTCTTTGGACGTCGACCGGCGCACGGGTGAGTAACGCGTATCCAACCTTCCCATTACTGTGGGATAACCTGCCGAAAGGCAGACTAATACCGCATAGTCTTCGATGACGGCATCAGATTTGAAGTAAAGATTTATCGGTAATGGATGGGGATGCGTCTGATTAGCTTGTTGGCGGGGTAACGGCCCACCAAGCCGACGATCTCTAGCTGGTCTGAGAGGATGACCAGCCACACCGGGACTGAGACACG	0	0	0	0	0	0	0	0	0	0	0	0	0	0	0	0	0	0	0	0	0	0	0	0	0	0	0	0	0	0	0	0	0	0	0	0	0	0	0	0	0	0	0	0	0	0	0	0
>Phy3498	ACGCTAGCTACAGGCTCAACACATGCAAGTCGAGGGGCAGCGGGATTGAAGCTTGCTTCAATTGCCGGCGACCGGCGCACGGGTGAGTAACGCGTATCCAACCTGCCCACCACTTGGGGATAACCTTGCGAAAGTAAGACTAATACCCAATGATATCTCTAGAAGACATCTGAAAGAGATTAAAGATTTATCGGTGATGGATGGGGATGCGTCTGATTAGCTTGTTGGCGGGGTAACGGCCCACCAAGGCGACGATCAGTAGGGGTTCTGAGAGGAAGGTCCCCCACATTGGAACTGAGACACG	0	0	0	0	0	0	0	0	0	0	0	0	0	0	0	0	0	0	0	0	0	0	0	0	0	0	0	0	0	0	0	0	0	0	0	0	0	0	0	0	0	0	0	0	0	0	0	0
>Phy412	ACGCTAGCTACAGGCTTAACACATGCAAGTCGAGGGGAAACGATATTGGAAGCTTGCTTCCGATAGGCGTCGACCGGCGCACGGGTGAGTAACGCGTATCCAACCTGCCCACCACTTGGGGATAACCTTGCGAAAGTAAGACTAATACCCAATGATATCTCTAGAAGACATCTGAAAGAGATTAAAGATTTATCGGTGATGGATGGGGATGCGTCTGATTAGCTTGTTGGCGGGGTAACGGCCCACCAAGGCGACGATCAGTAGGGGTTCTGAGAGGAAGGTCCCCCACATTGGAACTGAGACACG	0	0	0	0	0	0	0	0	0	0	0	0	0	0	0	0	0	0	0	0	0	0	0	0	0	0	0	0	0	0	0	0	0	0	0	0	0	0	0	0	0	0	0	0	0	0	0	0
>Phy474	ACGCTAGCTACAGGCTTAACACATGCAAGTCGAGGGGAAACGACATCGAAAGCTTGCTTTCGGTGGGCGTCGACCGGCGCACGGGTGAGTAACGCGTATCCAACCTGCCCACCACTTGGGGATAACCTTGCGAAAGTAAGACTAATACCCAATGATATCTCTAGAAGACATCTGAAAGAGATTAAAGATTTATCGGTGATGGATGGGGATGCGTCTGATTAGCTTGTTGGCGGGGTAACGGCCCACCAAGGCGACGATCAGTAGGGGTTCTGAGAGGAAGGTCCCCCACATTGGAACTGAGACACG	0	0	0	0	0	0	0	0	0	0	0	0	0	0	0	0	0	0	0	0	0	0	0	0	0	0	0	0	0	0	0	0	0	0	0	0	0	0	0	0	0	0	0	0	0	0	0	0
>Phy553	ACGCTAGCTACAGGCTTAACACATGCAAGTCGAGGGGAAACGATATTGGAAGCTTGCTTCCGATAGGCGTCGACCGGCGCACGGGTGAGTAACGCGTATCCAACCTGCCCGTCACTTGGGGATAACCTTGCGAAAGTAAGACTAATACCCAATGATATCTCTAGAAGACATCTGAAAGAGATTAAAGATTTATCGGTGATGGATGGGGATGCGTCTGATTAGCTTGTTGGCGGGGTAACGGCCCACCAAGGCGACGATCAGTAGGGGTTCTGAGAGGAAGGTCCCCCACATTGGAACTGAGACACG	0	0	0	0	0	0	0	0	0	0	0	0	0	0	0	0	0	0	0	0	0	0	0	0	0	0	0	0	0	0	0	0	0	0	0	0	0	0	0	0	0	0	0	0	0	0	0	0
>Phy636	ACGCTAGCCACAGGCTTAACACATGCGAGTCGAGGGGAAACGACATCGAAAGCTTGCTTTTGATGGGCGTCGACCGGCGCACGGGTGAGTAACGCGTATCCAACCTGCCCATCACTTGGGGATAACCTTGCGAAAGTAAGACTAATACCCAATGATATCTCTAGAAGACATCTGAAAGAGATTAAAGATTTATCGGTGATGGATGGGGATGCGTCTGATTAGCTTGTTGGCGGGGTAACGGCCCACCAAGGCAACGATCAGTAGGGGTTCTGAGAGGAAGGTCCCCCACATTGGAACTGAGACACG	0	0	0	0	0	0	0	0	0	0	0	0	0	0	0	0	0	0	0	0	0	0	0	0	0	0	0	0	0	0	0	0	0	0	0	0	0	0	0	0	0	0	0	0	0	0	0	0
>Phy640	ACGCTAGCTACAGGCTTAACACATGCAAGTCGAGGGGAAACGACATCGAAAGCTTGCTTTTGATGGGCGTCGACCGGCGCACGGGTGAGTAACGCGTATCCAACCTGCCCACCACTTGGGGATAACCTTGCGAAAGTAAGACTAATACCCAATGATATCTCTAGAAGACATCTGAAGGAGATTAAAGATTTATCGGTGATGGATGGGGATGCGTCTGATTAGCTTGTTGGCGGGGTAACGGCCCACCAAGGCGACGATCAGTAGGGGTTCTGAGAGGAAGGTCCCCCACATTGGAACTGAGACACG	0	0	0	0	0	0	0	0	0	0	0	0	0	0	0	0	0	0	0	0	0	0	0	0	0	0	0	0	0	0	0	0	0	0	0	0	0	0	0	0	0	0	0	0	0	0	0	0
>Phy716	ACGCTAGCTACAGGCTTAACACATGCAAGTCGAGGGGCAGCATGTTGGTTGCTTGCAACCAACGATGGCGACCGGCGCACGGGTGAGTAACGCGTATCCAACCTGCCCATCACTTGGGGATAACCTTGCGAAAGTAAGACTAATACCCAATGACGTCTCTAGAAGACATCTGAAGGAGATTAAAGATTTATCGGTGATGGATGGGGATGCGTCTGATTAGCTTGTTGGCGGGGTAACGGCCCACCAAGGCGACGATCAGTAGGGGTTCTGAGAGGAAGGTCCCCCACATTGGAACTGAGACACG	0	0	0	0	0	0	0	0	0	0	0	0	0	0	0	0	0	0	0	0	0	0	0	0	0	0	0	0	0	0	0	0	0	0	0	0	0	0	0	0	0	0	0	0	0	0	0	0
>Phy749	ACGCTAGCTACAGGCTTAACACATGCAAGTCGAGGGGAAACGACATTGAAAGCTTGCTTTTGATGGGCGTCGACCGGCGCACGGGTGAGTAACGCGTATCCAACCTGCCCACCACTTGGGGATAACCTTGCGAAAGTAAGACTAATACCCAATGACGTCTCTAGAAGACATCTGAAAGAGATTAAAGATTTATCGGTGATGGATGGGGATGCGTCTGATTAGCTTGTTGGCGGGGTAACGGCCCACCAAGGCAACGATCAGTAGGGGTTCTGAGAGGAAGGTCCCCCACATTGGAACTGAGACACG	0	0	0	0	0	0	0	0	0	0	0	0	0	0	0	0	0	0	0	0	0	0	0	0	0	0	0	0	0	0	0	0	0	0	0	0	0	0	0	0	0	0	0	0	0	0	0	0
>Phy963	ACGCTAGCTACAGGCTTAACACATGCAAGTCGAGGGGAAACGACATCGAAAGCTTGCTTTTGATGGGCGTCGACCGGCGCACGGGTGAGTAACGCGTATCCAACCTGCCCACCACTTGGGGATAACCTTGCGAAAGTAAGACTAATACCCAATGATATCTCTAGAAGACATCTGAAAGAGATTAAAGATTTATCGGTGATGGATGGGGATGCGTCTGATTAGCTTGTTGGCGGGGTAACGGCCCACCAAGGCGACGATCAGTAGGGGTTCTAAGAGGAAGGTCCCCCACATTGGAACTGAGACACG	0	0	0	0	0	0	0	0	0	0	0	0	0	0	0	0	0	0	0	0	0	0	0	0	0	0	0	0	0	0	0	0	0	0	0	0	0	0	0	0	0	0	0	0	0	0	0	0
>Phy969	ACGCTAGCTACAGGCTTAACACATGCAAGTCGAGGGGAAACGACATCGAAAGCTTGCTTTTGATGGGCGTCGACCGGCGCACGGGTGAGTAACGCGTATCCAACCTGCCCACCACTTGGGGATAACCTTGCGAAAGTAAGACTAATACCCAATGATATCCCACGAAGGCATCCGAATGGGATTAAAGATTTATCGGTGATGGATGGGGATGCGTCTGATTAGCTTGTTGGCGGGGTAACGGCCCACCAAGGCAACGATCAGTAGGGGTTCTGAGAGGAAGGTCCCCCACATTGGAACTGAGACACG	0	0	0	0	0	0	0	0	0	0	0	0	0	0	0	0	0	0	0	0	0	0	0	0	0	0	0	0	0	0	0	0	0	0	0	0	0	0	0	0	0	0	0	0	0	0	0	0
>Phy1233	ACGCTAGCTACAGGCTTAACACATGCAAGTCGAGGGGAAACGACATCGAAAGCTTGCTTTTGATGGGCGTCGACCGGCGCACGGGTGAGTAACGCGTATCCAACCTGCCCACCACTTGGGGATAACCTTGCGAAAGTAAGACTAATACCCAATGATATCTCTAGAAGACATCTGAAAGGGATTAAAGATTTATCGGTGATGGATGGGGATGCGTCTGATTAGCTTGTTGGCGGGGTAACGGCCCACCAAGGCGACGATCAGTAGGGGTTCTGAGAGGAAGGTCCCCCACATTGGAACTGAGACACG	0	0	0	0	0	0	0	0	0	0	0	0	0	0	0	0	0	0	0	0	0	0	0	0	0	0	0	0	0	0	0	0	0	0	0	0	0	0	0	0	0	0	0	0	0	0	0	0
>Phy1308	ACGCTAGCTACAGGCTTAACACATGCAAGTCGAGGGGCAGCATGTCGGTTGCTTGCAACCGACGATGGCGACCGGCGCACGGGTGAGTAACGCGTATCCAACCTACCCTTGTCCATCGGATAACCCGTCGAAAGGCGGCCTAACACGATATGCGGTTCACAGCAGGCATCTAACGAGAACGAAATGTGAAGGAGAAGGATGGGGATGCGTCTGATTAGCTTGTTGGCGGGGTAACGGCCCACCAAGGCGACGATCAGTAGGGGTTCTGAGAGGAAGGTCCCCCACATTGGAACTGAGACACG	0	0	0	0	0	0	0	0	0	0	0	0	0	0	0	0	0	0	0	0	0	0	0	0	0	0	0	0	0	0	0	0	0	0	0	0	0	0	0	0	0	0	0	0.441362	0	0	0	0
>Phy1394	ACGCTAGCTACAGGCTTAACACATGCAAGTCGAGGGGAAACGACATCGAAAGCTTGCTTTTGATGGGCGTCGACCGGCGCACGGGTGAGTAACGCGTATCCAACCTGCCCATCACTTGGGAATAACCTTGCGAAAGTAAGACTAATGCCCAATGATATCCCACGAAGGCATCTGAATGGGATTAAAGATTTATCGGTGATGGATGGGGATGCGTCTGATTAGCTTGTTGGCGGGGTAACGGCCCACCAAGGCAACGATCAGTAGGGGTTCTGAGAGGAAGGTCCCCCACATTGGAACTGAGACACG	0	0	0	0	0	0	0	0	0	0	0	0	0	0	0	0	0	0	0	0	0	0	0	0	0	0	0	0	0	0	0	0	0	0	0	0	0	0	0	0	0	0	0	0	0	0	0	0
>Phy1644	ACGCTAGCTACAGGCTTAACACATGCAAGTCGAGGGGAAACGACATCGAAAGCTTGCTTTCGGTGGGCGTCGACCGGCGCACGGGTGAGTAACGCGTATCCAACCTGCCCACCACTTGGGGATAACCTTGCGAAAGTAAGACTAATACCCAATGATATCTCTAGAAGACATCTGAAGGAGATTAAAGATTTATCGGTGATGGATGGGGATGCGTCTGATTAGCTTGTTGGCGGGGTAACGGCCCACCAAGGCGACGATCAGTAGGGGTTCTGAGAGGAAGGTCCCCCACATTGGAACTGAGACACG	0	0	0	0	0	0	0	0	0	0	0	0	0	0	0	0	0	0	0	0	0	0	0	0	0	0	0	0	0	0	0	0	0	0	0	0	0	0	0	0	0	0	0	0	0	0	0	0
>Phy1762	ACGCTAGCTACAGGCTTAACACATGCAAGTCGAGGGGAAACGATATTGGAAGCTTGCTTCCGATAGGCGTCGACCGGCGCACGGGTGAGTAACGCGTATCCAACCTGCCCATCACTTGGGGATAACCTTGCGAAAGTAAGACTAATACCCAATGATATCTCTAGAAGACATCTGAAAGAGATTAAAGATTTATCGGTGATGGATGGGGATGCGTCTGATTAGCTTGTTGGCGGGGTAACGGCCCACCAAGGCAACGATCAGTAGGGGTTCTGAGAGGAAGGTCCCCCACATTGGAACTGAGACACG	0	0	0	0	0	0	0	0	0	0	0	0	0	0	0	0	0	0	0	0	0	0	0	0	0	0	0	0	0	0	0	0	0	0	0	0	0	0	0	0	0	0	0	0	0	0	0	0
>Phy1852	ACGCTAGCTACAGGCTTAACACATGCAAGTCGAGGGGAAACGATATTGGAAGCTTGCTTCCGATAGGCGTCGACCGGCGCACGGGTGAGTAACGCGTATCCAACCTGCCCACCACTTGGGGATAACCTTGCGAAAGTAAGACTAATACCCAATGATATCTCTAGAAGGCATCTGAAAGAGATTAAAGATTTATCGGTGATGGATGGGGATGCGTCTGATTAGCTTGTTGGCGGGGTAACGGCCCACCAAGGCTACGATCAGTAGGGGTTCTGAGAGGAAGGTCCCCCACATTGGAACTGAGACACG	0	0	0	0	0	0	0	0	0	0	0	0	0	0	0	0	0	0	0	0	0	0	0	0	0	0	0	0	0	0	0	0	0	0	0	0	0	0	0	0	0	0	0	0	0	0	0	0
>Phy2093	ACGCTAGCTACAGGCTTAACACATGCAAGTCGAGGGGAAACGACATCGAAAGCTTGCTTTTGATGGGCGTCGACCGGCGCACGGGTGAGTAACGCGTATCCAACCTGCCCACCACTTGGGGATAACCTTGCGAAAGTAAGACTAATACCCAATGATATCCCACGAAGGCATCCGAATGGGATTAAAGATTTATCGGTGATGGATGGGGATGCGTCTGATTAGCTTGTTGGCGGGGTAACGGCCCACCAAGGCGACGATCAGTAGGGGTTCTGAGAGGAAGGTCCCCCACATTGGAACTGAGACACG	0	0	0	0	0	0	0	0	0	0	0	0	0	0	0	0	0	0	0	0	0	0	0	0	0	0	0	0	0	0	0	0	0	0	0	0	0	0	0	0	0	0	0	0	0	0	0	0
>Phy2476	ACGCTAGCTACAGGCTTAACACATGCAAGTCGAGGGGAAACGACATTGGAAGCTTGCTTCCGATGGGCGTCGACCGGCGCACGGGTGAGTAACGCGTATCCAACCTGCCCACCACTTGGGGATAACCTTGCGAAAGTAAGACTAATACCCAATGACGTCTCTAGAAGACATCTGAAAGAGATTAAAGATTTATCGGTGATGGATGGGGATGCGTCTGATTAGCTTGTTGGCGGGGTAACGGCCCACCAAGGCGACGATCAGTAGGGGTTCTGAGAGGAAGGTCCCCCACATTGGAACTGAGACACG	0	0	0	0	0	0	0	0	0	0	0	0	0	0	0	0	0	0	0	0	0	0	0	0	0	0	0	0	0	0	0	0	0	0	0	0	0	0	0	0	0	0	0	0	0	0	0	0
>Phy2487	ACGCTAGCTACAGGCTTAACACATGCAAGTCGCGGGGCAGCATGTCGGTTGCTTGCAACCGATGATGGCGACCGGCGCACGGGTGAGTAACGCGTATCCAACCTGCCCTTCACCACGGAATAATCCAGTGAAAATTGGTCTAATACCGTATGAGGTCATACGATGGCATCAGAATATGACGAAAGGTTTAGCGGTGAAGGATGGGGATGCGTCTGATTAGCTTGTTGGTGAGGTAACGGCTCACCAAGGCGACGATCAGTAGGGGTTCTGAGAGGAAGGTCCCCCACATTGGAACTGAGACACG	0	0	0	0	0	0	0	0	0	0	0	0	0	0	0	0	0	0	0	0	0	0	0	0	0	0	0	0	0	0	0	0	0	0	0	0	0	0	0	0	0	0	0	0	0	0	0	0
>Phy2502	ACGCTAGCTACAGGCTTAACACATGCAAGTCGAGGGGAAACGACATCGAAAGCTTGCTTTTGATGGGCGTCGACCGGCGCACGGGTGAGTAACGCGTATCCAACCTGCCCATCACTTGGGGATAACCTTGCGAAAGTAAGACTAATACCCAATGATATCTCTAGAAGACATCTGAAAGAGATTAAAGATTTATCGGTGATGGATGGGGATGCGTCTGATTAGCTTGTTGGCGGGGTAACGGCCCACCAAGGCGACGATCAGTAGGGGTTCTGAGAGGAAGGTCCCCCACATTGGAACTGAGACACG	0	0	0	0	0	0	0	0	0	0	0	0	0	0	0	0	0	0	0	0	0	0	0	0	0	0	0	0	0	0	0	0	0	0	0	0	0	0	0	0	0	0	0	0	0	0	0	0
>Phy2511	ACGCTAGCTACAGGCTTAACACATGCAAGTCGAGGGGAAACGACATCGAAAGCTTGCTTTTGATGGGCGTCGACCGGCGCACGGGTGAGTAACGCGTATCCAACCTGCCCATCACTTGGGAATAACCTTGCGAAAGTAAGACTAATACCCAATGACATCCCACGAAGACATCTGAATGGGATTAAAGATTTATCGGTGATGGATGGGGATGCGTCTGATTAGCTTGTTGGCGGGGTAACGGCCCACCAAGGCAACGATCAGTAGGGGTTCTGAGAGGAAGGTCCCCCACATTGGAACTGAGACACG	0	0	0	0	0	0	0	0	0	0	0	0	0	0	0	0	0	0	0	0	0	0	0	0	0	0	0	0	0	0	0	0	0	0	0	0	0	0	0	0	0	0	0	0	0	0	0	0
>Phy2528	ACGCTAGCTACAGGCTTAACACACGCAAGTCGAGGGGAAACGACATCGAAAGCTTGCTTTTGATGGGCGTCGACCGGCGCACGGGTGAGTAACGCGTATCCAACCTGCCCACCACTTGGGGATAACCTTGCGAAAGTAAGACTAATACCCAATGACGTCTCTAGAAGGCATCTGAAAGAGATTAAAGATTTATCGGTGATGGATGGGGATGCGTCTGATTAGCTTGTTGGCGGGGTAACGGCCCACCAAGGCGACGATCAGTAGGGGTTCTGAGAGGAAGGTCCCCCACATTGGAACTGAGACACG	0	0	0	0	0	0	0	0	0	0	0	0	0	0	0	0	0	0	0	0	0	0	0	0	0	0	0	0	0	0	0	0	0	0	0	0	0	0	0	0	0	0	0	0	0	0	0	0
>Phy3115	ACGCTAGCTACAGGCTTAACACATGCAAGTCGAGGGGCAGCATGTCGGTTGCTTGCAACCGACGATGGCGACCGGCGCACGGGTGAGTAACGCGTATCCAACCTACCCTTGTCCATCGGATAACCCGTCGAAAGGCGGCCTAACACGATATGCGGTTCTCAGCAGGCATCTAACGAGAACGAAATGTGAAGGAGAAGGATGGGGATGCGTCTGATTAGCTTGTTGGCGGGGTAACGGCCCACCAAGGCGACGATCAGTAGGGGTTCTGAGAGGAAGGTCCCCCACATTGGAACTGAGACACG	0	0	0	0	0	0	0	0	0	0	0	0	0	0	0	0	0	0	0	0	0	0	0	0	0	0	0	0	0	0	0	0	0	0	0	0	0	0	0	0	0	0	0	0	0	0	0	0
>Phy3260	ACGCTAGCTACAGGCTTAACACATGCAAGTCGAGGGGAAACGACATCGAAAGCTTGCTTTTGATGGGCGTCGACCGGCGCACGGGTGAGTAACGCGTATCCAACCTGCCCATCACTTGGGGATAACCTTGCGAAAGTAAGACTAATACCCAATGACGTCTCTAGAAGACATCTGAAAGAGATTAAAGATTTATCGGTGATGGATGGGGATGCGTCTGATTAGCTTGTTGGCGGGGTAACGGCCCACCAAGGCGACGATCAGTAGGGGTTCTGAGAGGAAGGTCCCCCACATTGTAACTGAGACACG	0	0	0	0	0	0	0	0	0	0	0	0	0	0	0	0	0	0	0	0	0	0	0	0	0	0	0	0	0	0	0	0	0	0	0	0	0	0	0	0	0	0	0	0	0	0	0	0
>Phy3422	ACGCTAGCTACAGGCTTAACACATGCAAGTCGAGGGGCAGCATGTTGGTTGCTTGCAACCGATGATGGCGACCGGCGCACGGGTGAGTAACGCGTATCCAACCTGCCCTTGTCCATCGGATAACCCGTCGAAAGGCGGACTAACACGATATGCAGTTCTCCGCAGGCATCTAACGAGAACGAAATGTGAAGGAGAAGGATGGGGATGCGTCTGATTAGCTTGTTGGCGGGGTAACGGCCCACCAAGGCGACGATCAGTAGGGGTTCTGAGAGGAAGGTCCCCCACATTGGAACTGAGACACG	0	0	0	0	0	0	0	0	0	0	0	0	0	0	0	0	0	0	0	0	0	0	0	0	0	0	0	0	0	0	0	0	0	0	0	0	0	0	0	0	0	0	0	0	0	0	0	0
>Phy4175	ACGCTAGCTACAGGCTTAACACATGCAAGTCGAGGGGAAACGATAGAGAAAGCTTGCTTTTTCTAGGCGTCGACCGGCGCACGGGTGAGTAACGCGTATCCAACCTGCCCACCACTTGGGGATAACCTTGCGAAAGTAAGACTAATACCCAATGATATCTCTAGAAGACATCTGAAAGAGATTAAAGATTTATCGGTGATGGATGGGGATGCGTCTGATTAGCTTGTTGGCGGGGTAACGGCCCACCAAGGCGACGATCAGTAGGGGTTCTGAGAGGAAGGTCCCCCACATTGGAACTGAGACACG	0	0	0	0	0	0	0	0	0	0	0	0	0	0	0	0	0	0	0	0	0	0	0	0	0	0	0	0	0	0	0	0	0	0	0	0	0	0	0	0	0	0	0	0	0	0	0	0
>Phy275	ACGCTAGCTACAGGCTTAACACATGCAAGTCGAGGGGAAACGACATCGAAAGCTTGCTTTTGATGGGCGTCGACCGGCGCACGGGTGAGTAACGCGTATCCAACCTGCCCACCACTTGGGGATAACCTTGCGAAAGTAAGACTAATACCCAATGATATCTCTAGAAGACATCTGAAAGAGATTAAAGATTTATCGGTGATGGATGGGGATGCGTCTGATTAGCTTGTTGGCGGGGTAACGGCCCACCAAGGCAACGATCAGTAGGGGTTCTGAGAGGAAGGTCCCCCACATTGGAACTGAGACACG	0	0	0	0	0	0	0	0	0	0	0	0	0	0	0	0	0	0	0	0	0	0	0	0	0	0	0	0	0	0	0	0	0	0	0	0	0	0	0	0	0	0	0	0	0	0	0	0
>Phy320	ACGCTAGCTACAGGCTTAACACATGCAAGTCGAGGGGAAACGACATCGAAAGCTTGCTTTTGATGGGCGTCGACCGGCGCACGGGTGAGTAACGCGTATCCAACCTGCCCACCACTTGGGGATAACCTTGCGAAAGTAAGACTAATACCCAATGATATCTCTAGAAGACATCTGAAAGAGATTAAAGATTTATCGGTGATGGATGGGGATGCGTCTGATTAGCTTGTTGGCGGGGTAACGGCCCACCAAGGCGACGATCAGTAGGGGTTCTGAGAGGAAGGTCCCCCACATTGGAACTGAGACACG	0	0	0	0	0	0	0	0	0	0	0	0	0	0	0	0	0	0	0	0	0	0	0	0	0	0	0	0	0	0	0	0	0	0	0	0	0	0.346784	0.283733	0	0	0	0	0.472888	0	0	0	0
>Phy409	ACGCTAGCTACAGGCTTAACACATGCAAGTCGAGGGGAAACGATATTGGAAGCTTGCTTCCGATAGGCGTCGACCGGCGCACGGGTGAGTAACGCGTATCCAACCTGCCCACCACTTGGGGATAACCTTGCGAAAGTAAGACTAATACCCAATGATATCTCTAGAAGACATCTGAAAGAGATTAAAGATTTATCGGTGATGGATGGGGATGCGTCTGATTAGCTTGTTGGCGGGGTAACGGCCCACCAAGGCAACGATCAGTAGGGGTTCTGAGAGGAAGGTCCCCCACATTGGAACTGAGACACG	0	0	0	0	0	0	0	0	0	0	0	0	0	0	0	0	0	0	0	0	0	0	0	0	0	0	0	0	0	0	0	0	0	0	0	0	0	0	0	0	0	0	0	0	0	0	0	0
>Phy463	ACGCTAGCTACAGGCTTAACACATGCAAGTCGAGGGGCAGCATGTCGGTTGCTTGCAACCGATGATGGCGACCGGCGCACGGGTGAGTAACGCGTATCCAACCTACCCTTGTCCATCGGATAACCCGTCGAAAGGCGGCCTAACACGATATGCGGTTCTCAGCAGGCATCTAACGAGAACGAAATGTGAAGGAGAAGGATGGGGATGCGTCTGATTAGCTTGTTGGCGGGGTAACGGCCCACCAAGGCGACGATCAGTAGGGGTTCTGAGAGGAAGGTCCCCCACATTGGAACTGAGACACG	0	0	0	0	0	0	0	0	0	0	0	0	0	0	0	0	0	0	0	0	0	0	0	0	0	0	0	0	0	0	0	0	0	0	0	0	0	0.851198	0.126103	0	0	0	0	0	0	0	0	0
>Phy498	ACGCTGGCTACAGGCTTAACACATGCAAGTCGAGGGGCAGCATGGGGTTTGCTTGCAAACCCCGATGGCGACCGGCGCACGGGTGAGTAACGCGTATCCAACCTTCCCGCGACTCGGGTATAACCTGCCGAAAGGCAGACTAATCCCCGATGTCCTCCACTTTGGGCATCTTTGGTGGAGCAAAGGCTTCGGCCGGTTGCGGATGGGGATGCGTCCGATTAGCTTGTTGGCGGGGCAATGGCCCACCAAGGCTTCGATCGGTAGGGGTTCTGAGAGGAAGGCCCCCCACATTGGAACTGAGACACG	0	0	0	0	0	0	0	0	0	0	0	0	0	0	0	0	0	0	0	0	0	0	0	0	0	0	0	0	0	0	0	0	0	0	0	0	0	0	0	0	0	0	0	0	0	0	0	0
>Phy548	ACGCTAGCTATAGGCTTAACACATGCAAGTCGAGGGGAAACGGCATTATGTGCTTGCACATTCTGGACGTCGACCGGCGCACGGGTGAGTATCGCGTATCCAACCTTCCCTCCACTCGGGGATACCCCGTTGAAAGACGGCCTAATACCCGATGTTGTCCACATATGGCATCTGACGTGGACCAAAGATTCATCGGTGGAGGATGGGGATGCGTCTGATTAGCTTGTTGGTGCGGGTAACGGCCCACCAAGGCAACGATCAGTAGGGGTTCTGAGAGGAAGGTCCCCCACATTTGAACTGAGACACG	0	0	0	0	0	0	0	0	0	0	0	0	0	0	0	0	0	0	0	0	0	0	0	0	0	0	0	0	0	0	0	0	0	0	0	0	0	0	0	0	0	0	0	0	0	0	0	0
>Phy578	ACGCTAGCTACAGGCTTAACACATGCAAGTCGAGGGGAAACGGCATTGAGTGCTTGCACTCTTTGGACGTCGACCGGCGCACGGGTGAGTAACGCGTATCCAACCTTCCCATTACTGTGGGATAACCTGCCGAAAGGCAGACTAATACCGCATAGTCTTCGATGACGGCATCAGATTTGAAGTAAAGATTTATCGGTAATGGATGGGGATGCGTCTGATTAGCTTGTTGGCGGGGTAACGGCCCACCAAGGCAACGATCAGTAGGGGTTCTGAGAGGAAGGTCCCCCACATTGGAACTGAGACACG	0	0	0	0	0	0	0	0	0	0	0	0	0	0	0	0	0	0	0	0	0	0	0	0	0	0	0	0	0	0	0	0	0	0	0	0	0	0	0	0	0	0	0	0	0	0	0	0
>Phy614	ACGCTAGCTACAGGCTTAACACATGCAAGTCGAGGGGCAGCATGTCGGTTGCTTGCAACCGATGATGGCGACCGGCGCACGGGTGAGTAACGCGTATCCAACCTACCCTTGTCCATCGGATAACCCGTCGAAAGGCGGCCTAACACGATATGCGGTTCTCAGCAGGCATCTAACGAGAACGAAATGTGAAGGAGAAGGATGGGGATGCGTCTGATTAGCTTGTTGGCGGGGTAACGGCCCACCAAGGCTACGATCAGTAGGGGTTCTGAGAGGAAGGTCCCCCACATTGGAACTGAGACACG	0	0	0	0	0	0	0	0	0	0	0	0	0	0	0	0	0	0	0	0	0	0	0	0	0	0	0	0	0	0	0	0	0	0	0	0	0.283733	0	0	0	0	0	0	0.504414	0	0	0	0
>Phy725	ACGCTGGCTACAGGCTTAACACATGCAAGTCGAGGGGAAACGGCATTGAGTGCTTGCACTGAATGGACGTCGACCGGCGCACGGGTGAGTAACGCGTATCCAACCTTCCCGTTACTGCGGGATAACCTGCCGAAAGGCAGACTAATACCGCATGTTCTTCGATGACGGCATCAGATTCGAAGCAAAGATTCGTCGGTAACGGAGGGGGATGCGTCTGATTAGCTTGTTGGCGGGGCGACGGCCCACCAAGGCGACGATCAGTAGGGGTTCTGAGAGGAAGGTCCCCCACATTGGAACTGAGACACG	0	0	0	0	0	0	0	0	0	0	0	0	0	0	0	0	0	0	0	0	0	0	0	0	0	0	0	0	0	0	0	0	0	0	0	0	0	0	0	0	0	0	0	0	0	0	0	0
>Phy770	ACGCTAGCTACAGGCTTAACACATGCAAGTCGAGGGGAAACGGCATTGAGTGCTTGCACTCTTTGGACGTCGACCGGCGCACGGGTGAGTAACGCGTATCCAACCTTCCCATTACTGTGGGATAACCTGCCGAAAGGCAGACTAATACCGCATAGTCTTCGTTGACGGCATCAGATATGAAGTAAAGATTTATCGGTAATGGATGGGGATGCGTCTGATTAGCTTGTTGGCGGGGTAACGGCCCACCAAGGCGACGATCAGTAGGGGTTCTGAGAGGAAGGTCCCCCACATTGGAACTGAGACACG	0	0	0	0	0	0	0	0	0	0	0	0	0	0	0	0	0	0	0	0	0	0	0	0	0	0	0	0	0	0	0	0	0	0	0	0	0	0	0	0	0	0	0	0	0	0	0	0
>Phy792	ACGCTAGCTATAGGCTTAACACATGCAAGTCGAGGGGAAACGGCATTATGTGCTTGCACATTCTGGACGTCGACCGGCGCACGGGTGAGTATCGCGTATCCAACCTTCCCTCCACTCGGGGATACCCCGTTGAAAGACGGCCTAATACCCGATGTTGTCCACAGATGGCATCTGACGTGGACCAAAGATTCATCGGTGGAGGATGGGGATGCGTCTGATTAGCTTGTTGGTGTGGGTAACGGCCCACCAAGGCGACGATCAGTAGGGGTTCTGAGAGGAAGGTCCCCCACATTGGAACTGAGACACG	0	0	0	0	0	0	0	0	0	0	0	0	0	0	0	0	0	0	0	0	0	0	0	0	0	0	0	0	0	0	0	0	0	0	0	0	0	0	0	0	0	0	0	0	0	0	0	0
>Phy808	ACGCTAGCTATAGGCTTAACACATGCAAGTCGAGGGGAAACGGCATTATGTGCTTGCACATTCTGGACGTCGACCGGCGCACGGGTGAGTATCGCGTATCCAACCTTCCCTCCACTCGGGGATACCCCGTTGAAAGACGGCCTAATACCCGATGTTGTCCACAGATGGCATCTGACGTGGACCAAAGATTCATCGGTGGAGGATGGGGATGCGTCTGATTAGCTTGTTGGTGCGGGTAACGGCCCACCAAGGCTACGATCAGTAGGGGTTCTGAGAGGAAGGTCCCCCACATTGGAACTGAGACACG	0	0	0	0	0	0	0	0	0	0	0	0	0	0	0	0	0	0	0	0	0	0	0	0	0	0	0	0	0	0	0	0	0	0	0	0	0	0	0	0	0	0	0	0	0	0	0	0
>Phy916	ACGCTAGCTATAGGCTTAACACATGCAAGTCGAGGGGAAACGGCATTATGTGCTTGCACATTTTGGACGTCGACCGGCGCACGGGTGAGTATCGCGTATCCAACCTGCCCTTTACTTGGGGATACCCCGTTGAAAGACGGCCTAATACCCGATGTAGTTCATTGATGGCATCAGATATGAATAAAAGATTTATCGGTAAAGGATGGGGATGCGTCTGATTAGCTTGTTGGTGAGGTAAAGGCTCACCAAGGCGACGATCAGTAGGGGTTCTGAGAGGAAGGTCCCCCACATTGGAACTGAGACACG	0	0	0	0	0	0	0	0	0	0	0	0	0	0	0	0	0	0	0	0	0	0	0	0	0	0	0	0	0	0	0	0	0	0	0	0	0	0	0	0	0	0	0	0	0	0	0	0
>Phy942	ACGCTGGCTACAGGCTTAACACATGCAAGTCGAGGGGAAACGACGGGGAAGCTTGCTTCCCCGGGCGTCGACCGGCGCACGGGTGAGTAACGCGTATCCAACCTGCCTCTGACTGAGGGATAACCCGTCGAAAGTCGGCCTAATACCTCATGGCATCGTCTGCGGGCATCCAACGACGATTAAAGATTTCATCGGTCAGGGATGGGGATGCGTCTGATTAGCTTGTTGGCGGGGTAACGGCCCACCAAGGCGACGATCAGTAGGGGTTCTGAGAGGAAGGTCCCCCACATTGGAACTGAGACACG	0	0	0	0	0	0	0	0	0	0	0	0	0	0	0	0	0	0	0	0	0	0	0	0	0	0	0	0	0	0	0	0	0	0	0	0	0	0	0	0	0	0	0	0	0	0	0	0
>Phy979	ACGCTGGCTACAGGCTTAACACATGCAAGTCGAGGGGAAACGACGGGGAAGCTTGCTTCCTTGGGCGTCGACCGGCGCACGGGTGAGTAACGCGTATCCAACCTGCCTCTGACTGAGGGATAACCCGTCGAAAGTCGGCCTAATACCTCATGGCATCGTCTGCGGGCATCCAACGACGATTAAAGATTTCATCGGTCAGGGATGGGGATGCGTCTGATTAGCTTGTTGGCGGGGTAACGGCCCACCAAGGCGACGATCAGTAGGGGTTCTGAGAGGAAGGTCCCCCACATTGGAACTGAGACACG	0	0	0	0	0	0	0	0	0	0	0	0	0	0	0	0	0	0	0	0	0	0	0	0	0	0	0	0	0	0	0	0	0	0	0	0	0	0	0	0	0	0	0	0	0	0	0	0
>Phy990	ACGCTAGCTACAGGCTTAACACATGCAAGTCGAGGGGAAACGACGTCGAAAGCTTGCTTTTGATGGGCGTCGACCGGCGCACGGGTGAGTAACGCGTATCCAACCTGCCCGTCACTTGGGGATAACCTTGCGAAAGTAAGACTAATACCCAATGATATCTCTAGAAGACATCTGAAAGAGATTAAAGATTTATCGGTGATGGATGGGGATGCGTCTGATTAGCTTGTTGGCGGGGTAACGGCCCACCAAGGCGACGATCAGTAGGGGTTCTGAGAGGAAGGTCCCCCACATTGGAACTGAGACACG	0	0	0	0	0	0	0	0	0	0	0	0	0	0	0	0	0	0	0	0	0	0	0	0	0	0	0	0	0	0	0	0	0	0	0	0	0	0	0	0	0	0	0	0	0	0	0	0
>Phy1306	ACGCTAGCTATAGGCTTAACACATGCAAGTCGAGGGGAAACGGCATTATGTGCTTGCACATTTTGGACGTCGACCGGCGCACGGGTGAGTATCGCGTATCCAACCTGCCCTTTACTTGGGGATACCCCGTTGAAAGACGGCCTAATACCCGATGTAGTTCATTGATGGCATCAGATATGAATAAAAGATTTATCGGTAAAGGATGGGGATGCGTCTGATTAGCTTGTTGGCGGGGCGACGGCCCACCAAGGCGACGATCAGTAGGGGTTCTGAGAGGAAGGTCCCCCACATTGGAACTGAGACACG	0	0	0	0	0	0	0	0	0	0	0	0	0	0	0	0	0	0	0	0	0	0	0	0	0	0	0	0	0	0	0	0	0	0	0	0	0	0	0	0	0	0	0	0	0	0	0	0
>Phy1329	ACGCTAGCTACAGGCTTAACACATGCAAGTCGAGGGGAAACGGCATTGAGTGCTTGCACTCTTTGGACGTCGACCGGCGCACGGGTGAGTAACGCGTATCCAACCTTCCCATTACTGTGGGATAACCTGCCGAAAGGCAGACTAATACCGCATGGTCTTCGATGACGGCATCAGATTTGAAGTAAAGATTTATCGGTAATGGATGGGGATGCGTCTGATTAGCTTGTTGGCGGGGTAACGGCCCACCAAGGCAACGATCAGTAGGGGTTCTGAGAGGAAGGTCCCCCACATTGGAACTGAGACACG	0	0	0	0	0	0	0	0	0	0	0	0	0	0	0	0	0	0	0	0	0	0	0	0	0	0	0	0	0	0	0	0	0	0	0	0	0	0	0	0	0	0	0	0	0	0	0	0
>Phy1339	ACGCTGGCTACAGGCTTAACACATGCAAGTCGAGGGGAAACGACGGGGAAGCTTGCTTCCCCGGGCGTCGACCGGCGCACGGGTGAGTAACGCGTATCCAACCTGCCTCTGACTGAGGGATAACCCGTCGAAAGTCGGACTAATACCTTATGAGGTTTTCAGCAGACATCTAATGAAAACGAAAGATTTATCGGTCAGCGATGGGGATGCGTCTGATTAGCTTGTTGGCGGGGTAACGGCCCACCAAGGCAACGATCAGTAGGGGTTCTGAGGGGAAGGTCCCCCACATTGGAACTGAGACACG	0	0	0	0	0	0	0	0	0	0	0	0	0	0	0	0	0	0	0	0	0	0	0	0	0	0	0	0	0	0	0	0	0	0	0	0	0	0	0	0	0	0	0	0	0	0	0	0
>Phy1375	ACGCTAGCTACAGGCTTAACACATGCAAGTCGAGGGGAAACGACATCGGAAGCTTGCTTTTGATGGGCGTCGACCGGCGCACGGGTGAGTAACGCGTATCCAACCTGCCCACCACTTGGGGATAACCTTGCGAAAGTAAGACTAATACCCAATGATATCTCTAGAAGGCATCTGAAAGAGATTAAAGATTTATCGGTGATGGCTGGGGATGCGTCTGATTAGCTTGTTGGCGGGGTAACGGCCCACCAAGGCAACGATCAGTAGGGGTTCTGAGAGGAAGGTCCCCCACATTGGAACTGAGACACG	0	0	0	0	0	0	0	0	0	0	0	0	0	0	0	0	0	0	0	0	0	0	0	0	0	0	0	0	0	0	0	0	0	0	0	0	0	0	0.220681	0	0	0	0	0	0	0	0	0
>Phy1410	ACGCTGGCTACAGGCCTAACACATGCAAGTCGAGGGGAAACGGCATTGAGTGCTTGCACTGAATGGACGTCGACCGGCGCACGGGTGAGTAACGCGTATCCAACCTTCCCGTTACTGCGGGATAACCTGCCGAAAGGCAGACTAATACCGCATGTTCTTCGATGACGGCATCAGATTCGAAGCAAAGATTCGTCGGTAACGGAGGGGGATGCGTCTGATTAGCTTGTTGGCGGGGCGACGGCCCACCAAGGCGACGATCAGTAGGGGTTCTGAGAGGAAGGTCCCCCACATTGGAACTGAGACACG	0	0	0	0	0	0	0	0	0	0	0	0	0	0	0	0	0	0	0	0	0	0	0	0	0	0	0	0	0	0	0	0	0	0	0	0	0	0	0	0	0	0	0	0	0	0	0	0
>Phy1448	ACGCTAGCTACAGGCTTAACACATGCAAGTCGAGGGGAAACGGCATTGAGTGCTTGCACTCTTTGGACGTCGACCGGCGCACGGGTGAGTAATGCGTATCCAACCTTCCCATTACTGTGGGATAACCTGCCGAAAGGCAGACTAATACCGCATAGTCTTCGATGACGGCATCAGATTTGAAGTAAAGATTTATCGGTAATGGATGGGGATGCGTCTGATTAGCTTGTTGGCGGGGTAACGGCCCACCAAGGCTACGATCAGTAGGGGTTCTGAGAGGAAGGTCCCCCACATTGGAACTGAGACACG	0	0	0	0	0	0	0	0	0	0	0	0	0	0	0	0	0	0	0	0	0	0	0	0	0	0	0	0	0	0	0	0	0	0	0	0	0	0	0	0	0	0	0	0	0	0	0	0
>Phy1491	ACGCTAGCTACAGGCTTAACACATGCAAGTCGAGGGGCAGCATGTTGGTTGCTTGCAACCAATGATGGCGACCGGCGCACGGGTGAGTAACGCGTATCCAACCTACCCAATACTCAGGCATAACCCGTTGAAAGACGGACTAATTCCTGATGGTATGTATTTTTCTCATGATTTATACATTAAAGAATTTCGGTATTGGATGGGGATGCGTCTGATTAGTTTGTTGGTGAGGTAACGGCTCACCAAGACTTCGATCAGTAGGGGTTCTGAGAGGAAGGTCCCCCACATTGGAACTGAGACACG	0	0	0	0	0	0	0	0	0	0	0	0	0	0	0	0	0	0	0	0	0	0	0	0	0	0	0	0	0	0	0	0	0	0	0	0	0	0	0	0	0	0	0	0	0	0	0	0
>Phy1516	ACGCTGGCTACAGGCTTAACACATGCAAGTCGAGGGGCAGCATGGGGTTTGCTTGCAAACCCCGATGGCGACCGGCGCACGGGTGAGTAACGCGTATCCAACCTTCCCGCGACTCGGGTATAACCTGCCGAAAGGCAGACTAATCCCCGATGTCCTCCACTTTGGACATCTTTTGTGGAGCAAAGGCTTCGGCCGGTCGCGGATGGGGATGCGTCCGATTAGCTTGTTGGCGGGGCAATGGCCCACCAAGGCTTCGATCGGTAGGGGTTCTGAGAGGAAGGCCCCCCACATTGGAACTGAGACACG	0	0	0	0	0	0	0	0	0	0	0	0	0	0	0	0	0	0	0	0	0	0	0	0	0	0	0	0	0	0	0	0	0	0	0	0	0	0	0	0	0	0	0	0	0	0	0	0
>Phy1600	ACGCTAGCTATAGGCTTAACACATGCAAGTCGAGGGGAAACGGCATTATGTGCTTGCACATTTTGGACGTCGACCGGCGCACGGGTGAGTATCGCGTATCCAACCTGCCCTTTACTTGGGGATACCCCGTTGAAAGACGGCCTAATACCCGATGTAATTCATTGATGGCATCAGATATGAATAAAAGATTTATCGGTAAAGGATGGGGATGCGTCTGATTAGCTTGTTGGTGAGGTAAAGGCTCACCAAGGCGACGATCAGTAGGGGTTCTAAGAGGAAGGTCCCCCACATTGGAACTGAGACACG	0	0	0	0	0	0	0	0	0	0	0	0	0	0	0	0	0	0	0	0	0	0	0	0	0	0	0	0	0	0	0	0	0	0	0	0	0	0	0	0	0	0	0	0	0	0	0	0
>Phy1607	ACGCTAGCTACAGGCTTAACACATGCAAGTCGAGGGGAAACGGCATTGAGTGCTTGCACTCTTTGGACGTCGACCGGCGCACGGGTGAGTAACGCGTATCCAACCTTCCCATTACTGTGGGATAACCTACCGAAAGGCAGACTAATACCGCATAGTCTTCGATGACGGCATCAGATTTGAAGTAAAGATTTATCGGTAATGGATAGGGATGCGTCTGATTAGCTTGTTGGCGGGGTAACGGCCCACCAAGGCGACGATCAGTAGGGGTTCTGAGAGGAAGGTCCCCCACATTGGAACTGAGACACG	0	0	0	0	0	0	0	0	0	0	0	0	0	0	0	0	0	0	0	0	0	0	0	0	0	0	0	0	0	0	0	0	0	0	0	0	0	0	0	0	0	0	0	0	0	0	0	0
>Phy1654	ACGCTAGCTACAGGCTTAACACATGCAAGTCGAGGGGCAGCATGTCGGTTGCTTGCAACCGATGATGGCGACCGGCGCACGGGCGAGTAACGCGTATCCAACCTACCCTTGTCCATCGGATAACCCGTCGAAAGGCGGCCTAACACGATATGCGGTTCACAGCAGGCATCTAACGTGAACGAAATGTGAAGGAGAAGGATGGGGATGCGTCTGATTAGCTTGTTGGCGGGGTAACGGCCCACCAAGGCTACGATCAGTAGGGGTTCTGAGAGGAAGGTCCCCCACATTGGAACTGAGACACG	0	0	0	0	0	0	0	0	0	0	0	0	0	0	0	0	0	0	0	0	0	0	0	0	0	0	0	0	0	0	0	0	0	0	0	0	0	0	0	0	0	0	0	0.189155	0	0	0	0
>Phy1658	ACGCTGGCTACAGGCTTAACACATGCAAGTCGAGGGGAAACGGCGTTGAGTGCTCGCACTCTTCGGACGTCGACCGGCGCACGGGTGAGTAACGCGTATCCAACCTTCCCGTCACTGCGGGATAACCTGCCGAAAGGCAGACTAATACCGCATGGCCTTCACTGACGGCATCAGAGGTGAAGTAAAGCTTTTTAGCGGTGACGGACGGGGATGCGTCTGATTAGCTGGTTGGCGGGGCGACGGCCCACCAAGGCTACGATCAGTAGGGGTTCTGAGAGGAAGGTTCCCCACATTGGAACTGAGACACG	0	0	0	0	0	0	0	0	0	0	0	0	0	0	0	0	0	0	0	0	0	0	0	0	0	0	0	0	0	0	0	0	0	0	0	0	0	0	0	0	0	0	0	0	0	0	0	0
>Phy1660	ACGCTAGCTACAGGCTTAACACATGCAAGTCGAGGGGAAACGACATTGAAGCTTGCTTCGATGGGCGTCGACCGGCGCACGGGTGAGTAACGCGTATCCAACCTGCCTCTGACTAAGGGATAACCCGGCGAAAGTCGGACTAATACCTTATGAGGTTTTCAGCAGACATCTAATGAAAACGAAAGATTTATCGGTCAGTGATGGGGATGCGTCTGATTAGGTAGTAGGCGGGGTAACGGCCCACCTAGCCTTCGATCGGTAGGGGTTCTGAGAGGAAGGTCCCCCACACTGGAACTGAGACACG	0	0	0	0	0	0	0	0	0	0	0	0	0	0	0	0	0	0	0	0	0	0	0	0	0	0	0	0	0	0	0	0	0	0	0	0	0	0	0	0	0	0	0	0	0	0	0	0
>Phy1675	ACGCTAGCTACAGGCTTAACACATGCAAGTCGAGGGGAAACGGCATTGAGTGCTTGCACTCTTTGGACGTCGACCGGCGCACGGGTGAGTAACGCGTATCCAACCTTCCCATTACTGTGGGATAACCTGCCGAAAGGCAGACTAATACCGCATAGTCTTCGATGATGGCATCAGATTTGAAGTAAAGATTTATCGGTAATGGATGGGGATGCGTCTGATTAGCTTGTTGGCGGGGTAACGGCCCACCAAGGCAACGATCAGTAGGGGTTCTGAGAGGAAGGTCCCCCACATTGGAACTGAGACACG	0	0	0	0	0	0	0	0	0	0	0	0	0	0	0	0	0	0	0	0	0	0	0	0	0	0	0	0	0	0	0	0	0	0	0	0	0	0	0	0	0	0	0	0	0	0	0	0
>Phy1726	ACGCTAGCTACAGGCTTAACACATGCAAGTCGAGGGGAAACGGCATTAAGTGCTTGCACTTTTTGGACGTCGACCGGCGCACGGGTGAGTAACGCGTATCCAACCTGCCCTTTACTTGGGGATACCCCGTTGAAAGACGGCCTAATACCCGATGTAATTCATTGATGGCATCAGATATGAATAAAAGATTTATCGGTAAAGGATGGGGATGCGTCTGATTAGCTTGTTGGTGAGGTAATGGCTCACCAAGGCAACGATCAGTAGGGGTTCTGAGAGGAAGGTCCCCCACATTGGAACTGAGACACG	0	0	0	0	0	0	0	0	0	0	0	0	0	0	0	0	0	0	0	0	0	0	0	0	0	0	0	0	0	0	0	0	0	0	0	0	0	0	0	0	0	0	0	0	0	0	0	0
>Phy1732	ACGCTAGCTACAGGCTTAACACATGCAAGTCGAGGGGAAACGATATTGGAAGCTTGCTTCCGATAGGCGTCGACCGGCGCACGGGTGAGTAACGCGTATCCAACCTGCCCACCACTTGGGGATAACCTTGCGAAAGTAAGACTAATACCCAATGATATCTCTAGAAGGCATCTGAAAGAGATTAAAGATTTATCGGTGATGGATGGGGATGCGTCTGATTAGCTTGTTGGCGGGGCAACGGCCCACCAAGGCAACGATCAGTAGGGGTTCTGAGAGGAAGGTCCCCCACATTGGAACTGAGACACG	0	0	0	0	0	0	0	0	0	0	0	0	0	0	0	0	0	0	0	0	0	0	0	0	0	0	0	0	0	0	0	0	0	0	0	0	0	0	0	0	0	0	0	0	0	0	0	0
>Phy1737	ACGCTAGCTACAGGCTTAACACATGCAAGTCGAGGGGAAACGACATCGAAAGCTTGCTTTTGATGGGCGTCGACCGGCGCACGGGTGAGTAACGCGTATCCAACCTGCCCACCACTTGGGGATAACCTTGCGAAAGTAAGACTAATACCCAATGATATCTCTAGAAGACATCTGAAAGAGATTAAAGATTTATCGGTGATGGATGGGGATGCGTCTGATTAGCTTGTTGGCGGGGTAACGGCCCACCAAGGCGACGATCAGCAGGGGTTCTGAGAGGAAGGTCCCCCACATTGGAACTGAGACACG	0	0	0	0	0	0	0	0	0	0	0	0	0	0	0	0	0	0	0	0	0	0	0	0	0	0	0	0	0	0	0	0	0	0	0	0	0	0	0	0	0	0	0	0.220681	0	0	0	0
>Phy1738	ACGCTAGCTACAGGCTTAACACATGCAAGTCGAGGGGAAACGACATCGGAAGCTTGCTTTTGATGGGCGTCGACCGGCGCACGGGTGAGTAACGCGTATCCAACCTGCCCACCACTTGGGGATAACCTTGCGAAAGTAAGACTAATACCCAATGATATCTCTAGAAGGCATCTGAAAGAGATTAAAGATTTATCGGTGATGGATGGGGATGCGTCTGATTAGCTTGTTGGCGGGGTAACGGCCCACCAAGGCAACGATCAGTAGGGGTTCTGAGAGGAAGGTCCCCCACATTGGAACTGAGACACG	0	0	0	0	0	0	0	0	0	0	0	0	0	0	0	0	0	0	0	0	0	0	0	0	0	0	0	0	0	0	0	0	0	0	0	0	0	0	0	0	0	0	0	0.157629	0	0	0	0
>Phy1755	ACGCTAGCTACAGGCTTAACACATGCAAGTCGAGGGGAAACGGCATTGAGTGCTTGCACTCTTTGGACGTCGACCGGCGCACGGGTGAGTAACGCGTATCCAACCTTCCCATTACTGTGGGATAACCTGCCGAAGGGCAGACTAATACCGCATAGTCTTCGATGACGGCATCAGATTTGAAGTAAAGATTTATCGGTAATGGATGGGGATGCGTCTGATTAGCTTGTTGGCGGGGTAACGGCCCACCAAGGCGACGATCAGTAGGGGTTCTGAGAGGAAGGTCCCCCACATTGGAACTGAGACACG	0	0	0	0	0	0	0	0	0	0	0	0	0	0	0	0	0	0	0	0	0	0	0	0	0	0	0	0	0	0	0	0	0	0	0	0	0	0	0	0	0	0	0	0	0	0	0	0
>Phy1823	ACGCTAGCTACAGGCTTAACACATGCAAGTCGAGGGGCAGCATGTTGGTTGCTTGCAACCAATGATGGCGACCGGCGCACGGGTGAGTAACGCGTATCCAACCTACCCAATACTCAGGCATAACCCGTTGAAAGACGGACTAATTCCTGATGGTATGTATTTTTCTCATGAATTATACATTAAAGAATTTCGGTATTGGATGGGGATGCGTCTGATTAGTTTGTTGGTGAGGCAACGGCTCACCAAGACTTCGATCAGTAGGGGTTCTGAGAGGAAGGTCCCCCACATTGGAACTGAGACACG	0	0	0	0	0	0	0	0	0	0	0	0	0	0	0	0	0	0	0	0	0	0	0	0	0	0	0	0	0	0	0	0	0	0	0	0	0	0	0	0	0	0	0	0	0	0	0	0
>Phy1826	ACGCTGGCTACAGGCTTAACACATGCAAGTCGAGGGGAAACGACGGGGAAGCTTGCTTCCCCGGGCGTCGACCGGCGCACGGGTGAGTAACGCGTATCCAACCTGCCTCTGACTGAGGGATAACCCGTCGAAAGTCGGCCTAATACCTCATGGCATCGTCTGCGGGCATCCAACGACGATTAAAGATTTTATCGGTCAGGGATGGGGATGCGTCTGATTAGCTTGTTGGCGGGGTAACGGCCCACCAAGGCGACGATCAGTAGGGGTTCTGAGAGGAAGGTCCCCCACATTGGAACTGAGACACG	0	0	0	0	0	0	0	0	0	0	0	0	0	0	0	0	0	0	0	0	0	0	0	0	0	0	0	0	0	0	0	0	0	0	0	0	0	0	0	0	0	0	0	0	0	0	0	0
>Phy1844	ACGCTAGCTACAGGCTTAACACATGCAAGTCGAGGGGCAGCATGTCGGTTGCTTGCAACCGATGATGGCGACCGGCGCACGGGTGAGTAACGCGTATCCAACCTACCCTTGTCCATCGGATAACCCGTCGAAAGGCGGCCTAACACGATATGCGGTTCACAGCAGGCATCTAACGTGAACGAAATGTGGAGGAGAAGGATGGGGATGCGTCTGATTAGCTTGTTGGCGGGGTAACGGCCCACCAAGGCTACGATCAGTAGGGGTTCTGAGAGGAAGGTCCCCCACATTGGAACTGAGACACG	0	0	0	0	0	0	0	0	0	0	0	0	0	0	0	0	0	0	0	0	0	0	0	0	0	0	0	0	0	0	0	0	0	0	0	0	0	0	0	0	0	0	0	0.0945776	0	0	0	0
>Phy1872	ACGCTAGCTACAGGCTTAACACATGCAAGTCGAGGGGCAGCATGTTGGTTGCTTGCAACCGATGATGGCGACCGGCGCACGGGTGAGTAACGCGTATCCAACCTACCCTTGTCCATCGGATAACCCGTCGAAAGGCGGCCTAACACGATATGCGGTTCACCGCAGGCATCTAACGTGAACGAAATGTGAAGGAGAAGGATGGGGATGCGTCTGATTAGCTTGTTGGCGGGGTAACGGCCCACCAAGGCGACGATCAGTAGGGGTTCTGAGAGGAAGGTCCCCCACATTGGAACTGAGACACG	0	0	0	0	0	0	0	0	0	0	0	0	0	0	0	0	0	0	0	0	0	0	0	0	0	0	0	0	0	0	0	0	0	0	0	0	0	0	0	0	0	0	0	0	0	0	0	0
>Phy1923	ACGCTAGCTACAGGCTTAACACATGCAAGTCGAGGGGCAGCATGTCGGTTGCCTGCAACCGATGATGGCGACCGGCGCACGGGTGAGTAACGCGTATCCAACCTACCCTTGTCCATCGGATAACCCGTCGAAAGGCGGCCTAACACGATATGCGGTTCACAGCAGGCATCTAAGGTGAACGAAATGTGAAGGAGAAGGATGGGGATGCGTCTGATTAGCTTGTTGGCGGGGTAACGGCCCACCAAGGCTACGATCAGTAGGGGTTCTGAGAGGAAGGTCCCCCACATTGGAACTGAGACACG	0	0	0	0	0	0	0	0	0	0	0	0	0	0	0	0	0	0	0	0	0	0	0	0	0	0	0	0	0	0	0	0	0	0	0	0	0	0	0	0	0	0	0	0.157629	0	0	0	0
>Phy1931	ACGCTGGCTACAGGCTTAACACATGCAAGTCGAGGGGAAACGGCGTTGAGTGCTCGCACTCTTCGGACGTCGACCGGCGCACGGGTGAGTAACGCGTATCCAACCTTCCCGTCACTGCGGGATAACCTGCCGAAAGGCAGACTAATACCGCATGGCCTTCACTGACGGCATCAGAGGTGAAGTAAAGCATTTTAGCGGTGACGGACGGGGATGCGTCTGATTAGCTTGTTGGCGGGGCGACGGCCCACCAAGGCGACGATCAGTAGGGGTTCTGAGAGGAAGGTCCCCCACATTGGAACTGAGACACG	0	0	0	0	0	0	0	0	0	0	0	0	0	0	0	0	0	0	0	0	0	0	0	0	0	0	0	0	0	0	0	0	0	0	0	0	0	0	0	0	0	0	0	0	0	0	0	0
>Phy2015	ACGCTAGCTACAGGCTTAACACATGCAAGTCGAGGGGAAACGGCATTGAGTGCTTGCACTGAATGGACGTCGACCGGCGCACGGGTGAGTAACGCGTATCCAACCTTCCCATAACTAAGGGATAACCTGCCGAAAGGCAGACTAATACCTTATGTAATTCTTGGATGACATCAGAAGAGAATGAAAGATTTATCGGTTATGGATGGGGATGCGTCTGATTAGCTTGTTGGCGGGTTAACAGCCCACCAAGGCGACGATCAGTAGGGGTTCTGAGAGGAAGGTCCCCCACATTGGAACTGAGACACG	0	0	0	0	0	0	0	0	0	0	0	0	0	0	0	0	0	0	0	0	0	0	0	0	0	0	0	0	0	0	0	0	0	0	0	0	0	0	0	0	0	0	0	0	0	0	0	0
>Phy2018	ACGCTAGCTACAGGCTTAACACATGCAAGTCGAGGGGAAACGACATCGAAAGCTTGCTTTTGATGGGTGTCGACCGGCGCACGGGTGAGTAACGCGTATCCAACCTGCCCACCACTTGGGGATAACCTTGCGAAAGTAAGACTAATACCCAATGATATCTCTAGAAGACATCTGAAAGAGATTAAAGATTTATCGGTGATGGATGGGGATGCGTCTGATTAGCTTGTTGGCGGGGTAACGGCCCACCAAGGCAACGATCAGTAGGGGTTCTGAGAGGAAGGTCCCCCACATTGGAACTGAGACACG	0	0	0	0	0	0	0	0	0	0	0	0	0	0	0	0	0	0	0	0	0	0	0	0	0	0	0	0	0	0	0	0	0	0	0	0	0	0	0	0	0	0	0	0	0	0	0	0
>Phy2023	ACGCTAGCTACAGGCTTAACACATGCAAGTCGAGGGGCAGCATGTCGGTTGCTTGCAACCGATGATGGCGACCGGCGCACGGGTGAGTAACGCGTATCCAACTTACCCTTGTCCATCGGATAACCCGTCGAAAGGCGGCCTAACACGATATGCGGTTCTCAGCAGGCATCTAACGAGAACGAAATGTGAAGGAGAAGGATGGGGATGCGTCTGATTAGCTTGTTGGCGGGGTAACGGCCCACCAAGGCGACGATCAGTAGGGGTTCTGAGAGGAAGGTCCCCCACATTGGAACTGAGACACG	0	0	0	0	0	0	0	0	0	0	0	0	0	0	0	0	0	0	0	0	0	0	0	0	0	0	0	0	0	0	0	0	0	0	0	0	0	0	0	0	0	0	0	0	0.126103	0	0	0
>Phy2086	ACGCTAGCTACAGGCTTAACACATGCAAGTCGAGGGGAAACGGCATTTTGTGCTTGCACCGAATGGACGTCGACCGGCGCACGGGTGAGTAACGCGTATCCAACCTACCCATTACTGTGGGATAACCTGCCGAAAGGCAGACTAATACCGCATGGTCTTCGATGACGGCATCAGATTTGAAGTAAAGATTTATCGGTAATGGATGGGGATGCGTCTGATTAGCTTGTTGGCGGGGTAACGGCCCACCAAGGCAACGATCAGTAGGGGTTCTGAGAGGAAGGTCCCCCACATTGGAACTGAGACACG	0	0	0	0	0	0	0	0	0	0	0	0	0	0	0	0	0	0	0	0	0	0	0	0	0	0	0	0	0	0	0	0	0	0	0	0	0	0	0	0	0	0	0	0	0	0	0	0
>Phy2194	ACGCTAGCTACAGGCTTAACACATGCAAGTCGAGGGGCAGCATGTTGGTTGCTTGCAACCGATGATGGCGACCGGCGCACGGGTGAGTAACGCGTATCCAACCTACCCTTGTCCATCGGATAACCCGTCGAAAGGCGGCCTAACACGATATGCGGTTCACAGCAGGCATCTAACGTGAACGAAATGTGAAGGAGAAGGATGGGGATGCGTCTGATTAGCTTGTTGGCGGGGTAACGGCCCACCAAGGCTACGATCAGTAGGGGTTCTGAGAGGAAGGTCCCCCACATTGGAACTGAGACACG	0	0	0	0	0	0	0	0	0	0	0	0	0	0	0	0	0	0	0	0	0	0	0	0	0	0	0	0	0	0	0	0	0	0	0	0	0	0	0	0	0	0	0	0	0	0	0	0
>Phy2266	ACGCTGGCTACAGGCTTAACACATGCAAGTCGAGGGGCAGCATGGGGTTTGCTTGCAAACCCCGATGGCGACCGGCGCACGGGTGAGTATCGCGTATCCAACCTTCCCTCCACTCGGGGATACCCCGTTGAAAGACGGCCTAATACCCGATGTTGTCCACATATGGCATCTGACGTGGACCAAAGATTCATCGGTGGAGGATGGGGATGCGTCTGATTAGCTTGTTGGTGCGGGTAACGGCCCACCAAGGCGACGATCAGTAGGGGTTCTGAGAGGAAGGTCCCCCACATTGGAACTGAGACACG	0	0	0	0	0	0	0	0	0	0	0	0	0	0	0	0	0	0	0	0	0	0	0	0	0	0	0	0	0	0	0	0	0	0	0	0	0	0	0	0	0	0	0	0	0	0	0	0
>Phy2309	ACGCTAGCTACAGGCTTAACACATGCAAGTCGAGGGGAAACGGCGAAGGGTGCTTGCACTCTTCGGACGTCGACCGGCGCACGGGTGAGTAACGCGTATCCAACCTTCCCATGACCGGGGGATAACCTGCCGAAAGGCAGACTAATACCCCATGGCCTTCACTGACGGCATCATATGTGAAGTAAAGATTCATCGGTCATGGATGGGGATGCGTCTGATTAGCTTGTTGGCGAGGTAACGGCCCACCAAGGCGACGATCAGTAGGGGTTCTGAGAGGAAGGTCCCCCACATTGGAACTGAGACACG	0	0	0	0	0	0	0	0	0	0	0	0	0	0	0	0	0	0	0	0	0	0	0	0	0	0	0	0	0	0	0	0	0	0	0	0	0	0	0	0	0	0	0	0	0	0	0	0
>Phy2413	ACGCTGGCTACAGGCTTAACACATGCAAGTCGAGGGGAAACGGCGTTGAGTGCTCGCACTCTTCGGACGTCGACCGGCGCACGGGTGAGTAACGCGTATCCAACCTTCCCGTCACTGCGGGATAACCTGCCGAAAGGCAGACTAATACCGCATGGCCTTCACTGACGGCATCAGAGGTGAAGTAAAGCTTTTTAGCGGTGACGGACGGGGATGCGTCTGATTAGCTGGTTGGCGGGGCGACGGCCCACCAAGGCTACGATCAGTAGGGGTTCTGAGAGGAAGGTCCCCCACATTGGAACTGAGACACG	0	0	0	0	0	0	0	0	0	0	0	0	0	0	0	0	0	0	0	0	0	0	0	0	0	0	0	0	0	0	0	0	0	0	0	0	0	0	0	0	0	0	0	0	0	0	0	0
>Phy2450	ACGCTAGCTACAGGCTTAACACATGCAAGTCGAGGGGAAACGATATTGGAAGCTTGCTTCCGATAGGCGTCGACCGGCGCACGGGTGAGTAACGCGTATCCAACCTGCCCGTCACTTGGGGATAACCTTGCGAAAGTAAGACTAATACCCAATGATATCTCTAGAAGACATCTGAAAGAGATTAAAGATTTATCGGTGATGGATGGGGATGCGTCTGATTAGCTTGTTGGCGGGGTAACGGCCCACCAAGGCAACGATCAGTAGGGGTTCTGAGAGGAAGGTCCCCCACATTGGAACTGAGACACG	0	0	0	0	0	0	0	0	0	0	0	0	0	0	0	0	0	0	0	0	0	0	0	0	0	0	0	0	0	0	0	0	0	0	0	0	0	0	0	0	0	0	0	0	0	0	0	0
>Phy2556	ACGCTAGCTATAGGCTTAACACATGCAAGTCGAGGGGAAACGGCATTATGTGCTTGCACATTTTGGACGTCGACCGGCGCACGGGTGAGTATCGCGTATCCAACCTGCCCTTTACTTGGGGATACCCCGTTGAAAGACGGCCTAATACCCGATGTAATTCATTGATGGCATCAGATATGAATAAAAGATTTATCGGTAAAGGATGGGGATGCGTCTGATTAGCTTGTTGGCGGGGTAACGGCCCACCAAGGCAACGATCAGTAGGGGTTCTGAGAGGAAGGTCCCCCACATTGGAACTGAGACACG	0	0	0	0	0	0	0	0	0	0	0	0	0	0	0	0	0	0	0	0	0	0	0	0	0	0	0	0	0	0	0	0	0	0	0	0	0	0	0	0	0	0	0	0	0	0	0	0
>Phy2627	ACGCTAGCTACAGGCTTAACACATGCAAGTCGAGGGGAAACGGCATTTAGTGCTTGCACCGAATGGACGTCGACCGGCGCACGGGTGAGTAACGCGTATCCAACCTACCCATTACTGTGGGATAACCTGCCGAAAGGCAGACTAATACCGCATAGTCTTCGATGACGGCATCAGATTTGAAGTAAAGATTTATCGGTAATGGATGGGGATGCGTCTGATTAGCTTGTTGGCGGGGTAACGGCCCACCAAGGCAACGATCAGTAGGGGTTCTGAGAGGAAGGTCCCCCACATTGGAACTGAGACACG	0	0	0	0	0	0	0	0	0	0	0	0	0	0	0	0	0	0	0	0	0	0	0	0	0	0	0	0	0	0	0	0	0	0	0	0	0	0	0	0	0	0	0	0	0	0	0	0
>Phy2661	ACGCTAGCTATAGGCTTAACACATGCAAGTCGAGGGGAAACGGCATTATGTGCTTGCACATTTTGGACGTCGGCCGGCGCACGGGTGAGTATCGCGTATCCAACCTGCCCTTTACTTGGGGATACCCCGTTGAAAGACGGCCTAATACCCGATGTAATTCATTGATGGCATCAGATATGAATAAAAGATTTATCGGTAAAGGATGGGGATGCGTCTGATTAGCTTGTTGGTGAGGTAACGGCTCACCAAGGCAACGATCAGTAGGGGTTCTGAGAGGAAGGTCCCCCACATTGGAACTGAGACACG	0	0	0	0	0	0	0	0	0	0	0	0	0	0	0	0	0	0	0	0	0	0	0	0	0	0	0	0	0	0	0	0	0	0	0	0	0	0	0	0	0	0	0	0	0	0	0	0
>Phy2679	ACGCTAGCTACAGGCTTAACACATGCAAGTCGAGGGGCAGCATGTTGGTTGCTTGCAACCAATGATGGCGACCGGCGCACGGGTGAGTAACGCGTATCCAACCTACCCTTGTCCATCGGATAACCCGTCGAAAGGCGGTCTAACACGATATGCGGTTCACAGCAGGCATCTAACGTGAACGAAATGTGAAGGAGAAGGATGGGGATGCGTCTGATTAGCTTGTTGGCGGGGTAACGGCCCACCAAGGCGACGATCAGTAGGGGTTCTGAGAGGAAGGTCCCCCACATTGGAACTGAGACACG	0	0	0	0	0	0	0	0	0	0	0	0	0	0	0	0	0	0	0	0	0	0	0	0	0	0	0	0	0	0	0	0	0	0	0	0	0	0	0	0	0	0	0	0	0	0	0	0
>Phy2750	ACGCTAGCTACAGGCTTAACACATGCAAGTCGAGGGGAGACGACGTCGAAAGCTTGCTTTTGATGGGCGTCGACCGGCGCACGGGTGAGTAACGCGTATCCAACCTGCCCGTCACTTGGGGATAACCTTGCGAAAGTAAGACTAATACCCAATGATATCTCTAGAAGACATCTGAAAGAGATTAAAGATTTATCGGTGATGGATGGGGATGCGTCTGATTAGCTTGTTGGCGGGGTAACGGCCCACCAAGGCGACGATCAGTAGGGGTTCTGAGAGGAAGGTCCCCCACATTGGAACTGAGACACG	0	0	0	0	0	0	0	0	0	0	0	0	0	0	0	0	0	0	0	0	0	0	0	0	0	0	0	0	0	0	0	0	0	0	0	0	0	0	0	0	0	0	0	0	0	0	0	0
>Phy2760	ACGCTAGCTACAGGCTTAACACATGCAAGTCGAGGGGAAACGGCATTGAGTGCTTGCACTCTTTGGACGTCGACTGGCGCACGGGTGAGTAACGCGTATCCAACCTTCCCATTACTGTGGGATAACCTGCCGAAAGGCAGACTAATACCGCATAGTCTTCGATGACGGCATCAGATTTGAAGTAAAGATTTATCGGTAATGGATGGGGATGCGTCTGATTAGCTTGTTGGCGGGGTAACGGCCCACCAAGGCAACGATCAGTAGGGGTTCTGAGAGGAAGGTCCCCCACATTGGAACTGAGACACG	0	0	0	0	0	0	0	0	0	0	0	0	0	0	0	0	0	0	0	0	0	0	0	0	0	0	0	0	0	0	0	0	0	0	0	0	0	0	0	0	0	0	0	0	0	0	0	0
>Phy2827	ACGCTAGCTACAGGCTTAACACATGCAAGTCGAGGGGCAGCATGTCGGTTGCTTGCAACCGATGATGGCGACCGGCGCACGGGTGAGTAACGCGTATCCAACCTACCCTTGTCCATCGGATAACCCGTCGAAAGGCGGCCTAACACGATATGCGGTTCACAGCAGGCATCTAACGTGAACGAAATGTGAAGGAGAAGGATGGGGATGCGTCTGATTAGCTTGTTGGCGGGGTAACGGCCCACCAAGGCGACGATCAGTAGGGGTTCTGAGAGGAAGGTCCCCCACATTGGAACTGAGACACG	0	0	0	0	0	0	0	0	0	0	0	0	0	0	0	0	0	0	0	0	0	0	0	0	0	0	0	0	0	0	0	0	0	0	0	0	0	0	0	0	0	0	0	0	0	0	0	0
>Phy2864	ACGCTGGCTACAGGCTTAACACATGCAAGTCGAGGGGCAGCATGGGGTTTGCTTGCAAACCCCGATGGCGACCGGCGCACGGGTGAGTAACGCGTATCCAACCTTCCCGCGACTCGGGTATAACCTGCCGAAAGGCAGACTAATCCCCGATGTCCTCCACTTTGGACATCTTTTGTGGAGCAAAGGCTTCGGCCGGTTGCGGATGGGGATGCGTCCGATTAGCTTGTTGGCGGGGCAATGGCCCACCAAGGCTTCGATCGGTAGGGGTTCTGAGAGGAAGGCCCCCCACATTGGAACTGAGACACG	0	0	0	0	0	0	0	0	0	0	0	0	0	0	0	0	0	0	0	0	0	0	0	0	0	0	0	0	0	0	0	0	0	0	0	0	0	0	0	0	0	0	0	0	0	0	0	0
>Phy2875	ACGCTAGCTACAGGCTTAACACATGCAAGTCGAGGGGAAACGGCATTTAGTGCTTGCACTGAATGGACGTCGACCGGCGCACGGGTGAGTAACGCGTATCCAACCTTCCCATAACTAAGGGATAACCTGCCGAAAGGCAGACTAATACCTTATGTAATTCTTGGATGACATCAGAAGAGAATGAAAGATTTATCGGTTATGGATGGGGATGCGTCTGATTAGCTTGTTGGCGGGGTAACAGCCCACCAAGGCGACGATCAGTAGGGGTTCTGAGAGGAAGGTCCCCCACATTGGAACTGAGACACG	0	0	0	0	0	0	0	0	0	0	0	0	0	0	0	0	0	0	0	0	0	0	0	0	0	0	0	0	0	0	0	0	0	0	0	0	0	0	0	0	0	0	0	0	0	0	0	0
>Phy2887	ACGCTAGCTACAGGCTTAACACATGCAAGTCGCGGGGCAGCATGTTGGTTGCTTGCAACCGATGATGGCGACCGGCGCACGGGTGAGTAACACGTATCCAACCTGCCTATTACTACGGTATAACCCGATGAAAGTCGGCCTAATCCCGTATGTAGTCTTCCAATGGCATCAGCAGTAGACGAAAGGTTTAGCGGTAATGGATGGGGATGCGTCCGATTAGCTAGTCGGTGAGGTAACGGCTCACCGAGGCTACGATCGGTAGGGGTTCTGAGAGGAAGGTCCCCCACACTGGAACTGAGACACG	0	0	0	0	0	0	0	0	0	0	0	0	0	0	0	0	0	0	0	0	0	0	0	0	0	0	0	0	0	0	0	0	0	0	0	0	0	0	0	0	0	0	0	0	0	0	0	0
>Phy3031	ACGCTAGCTACAGGCTTAACACATGCAAGTCGAGGGGCAGCATGTTGGTTGCTTGCAACCAATGATGGCGACCGGCGCACGGGTGAGTAACGCGTATCCAACCTACCCAATACTCAGGCATAACCCGTTGAAAGACGGACTAATTCCTGATGGTATGTATTTTTCTCATGAATTATACATTAAAGAATTTCGGTATTGGATGGGGATGCGTCTGGTTAGTTTGTTGGTGGGGTAACGGCTCACCAAGACTTCGATCAGTAGGGGTTCTGAGGGGAAGGTCCCCCACATTGGAACTGAGACACG	0	0	0	0	0	0	0	0	0	0	0	0	0	0	0	0	0	0	0	0	0	0	0	0	0	0	0	0	0	0	0	0	0	0	0	0	0	0	0	0	0	0	0	0	0	0	0	0
>Phy3049	ACGCTAGCTACAGGCTTAACACATGCAAGTCGAGGGGCAGCATGGACTTAGCTTGCTAAGTCCGATGGCGACCGGCGCACGGGTGAGTAACGCGTATCCAACCTTCCCGCGACTCGGGTATAACCTGCCGAAAGGCAGACTAATCCCCGATGTCCTCCACTTTGGGCATCTTTGGTGGAGCAAAGGCTTCGGCCGGTTGCGGATGGGGATGCGTCCGATTAGCTTGTTGGCGGGGCAATGGCCCACCAAGGCTTCGATCGGTAGGGGTTCTGAGAGGAAGGCCCCCCACATTGGAACTGAGACACG	0	0	0	0	0	0	0	0	0	0	0	0	0	0	0	0	0	0	0	0	0	0	0	0	0	0	0	0	0	0	0	0	0	0	0	0	0	0	0	0	0	0	0.189155	0	0	0	0	0
>Phy3267	ACGCTAGCTACAGGCTTAACACATGCAAGTCGAGGGGAAACGGCATTGAGTGCTTGCACTCTTTGGACGTCGACCGGCGCACGGGTGAGTAACGCGTATCCAACCTACCCATTACTGTGGGATAACCTGCCGAAAGGCAGACTAATACCGCATAGTCTTCGATGACGGCATCAGATTTGAAGTAAAGATTTATCGGTAATGGATGGGGATGCGTCTGATTAGCTTGTTGGCGGGGTAACGGCCCACCAAGGCAACGATCAGTAGGGGTTCTGAGAGGAAGGTCCCCCACATTGGAACTGAGACACG	0	0	0	0	0	0	0	0	0	0	0	0	0	0	0	0	0	0	0	0	0	0	0	0	0	0	0	0	0	0	0	0	0	0	0	0	0	0	0	0	0	0	0	0	0	0	0	0
>Phy3318	ACGCTAGCTACAGGCTTAACACATGCAAGTCGAGGGGCAGCATGTCGGTTGCTTGCAACCGACGATGGCGACCGGCGCACGGGTGAGTAACGCGTATCCAACCTACCCTTGTCCATCGGATAACCCGTCGAAAGGCGGCCTAACACGATATGCGGTTCTCAGCAGGCATCTAACGAGAACGAAATGTGAAGGAGAAGGATGGGGATGCGTCTGATTAGCTTGTTGGCGGGGTAACGGCCCACCAAGGCTACGATCAGTAGGGGTTCTGAGAGGAAGGTCCCCCACATTGGAACTGAGACACG	0	0	0	0	0	0	0	0	0	0	0	0	0	0	0	0	0	0	0	0	0	0	0	0	0	0	0	0	0	0	0	0	0	0	0	0	0	0	0	0	0	0	0	0	0	0	0	0
>Phy3365	ACGCTGGCTACAGGCTTAACACATGCAAGTCGAGGGGAAACGACGGGGAAGCTTGCTTCCTCGGGCGTCGACCGGCGCACGGGTGAGTAACGCGTATCCAACCTGCCTCTGACTGAGGGATAACCCGTCGAAAGTCGGCCTAATACCTCATGGCATCGTCTGCGGGCATCCAACGACGATTAAAGATTTCATCGGTCAGGGATGGGGATGCGTCTGATTAGCTGGTTGGCGGGGTAACGGCCCACCAAGGCGACGATCAGTAGGGGTTCTGAGAGGAAGGTCCCCCACATTGGAACTGAGACACG	0	0	0	0	0	0	0	0	0	0	0	0	0	0	0	0	0	0	0	0	0	0	0	0	0	0	0	0	0	0	0	0	0	0	0	0	0	0	0	0	0	0	0	0	0	0	0	0
>Phy3372	ACGCTAGCTACAGGCTTAACACATGCAAGTCGAGGGGAAACGGCATTAAGTGCTTGCACTTTTTGGACGTCGACCGGCGCACGGGTGAGTAACGCGTATCCAACCTTCCCATGACTAAGGGATAACCTGCCGAAAGGCAGACTAATACCTTATGGTCTTCACTGACGGCATCAGATGTGAAGTAAAGATTTATCGGTTATGGATGGGGATGCGTCTGATTAGCTTGTTGGCGGGGTAACGGCCCACCAAGGCAACGATCAGTAGGGGTTCTGAGAGGAAGGTCCCCCACACTGGAACTGAGACACG	0	0	0	0	0	0	0	0	0	0	0	0	0	0	0	0	0	0	0	0	0	0	0	0	0	0	0	0	0	0	0	0	0	0	0	0	0	0	0	0	0	0	0	0	0	0	0	0
>Phy3394	ACGCTGGCTACAGGCTTAACACATGCAAGTCGAGGGGCAGCATACCGGTTGCTTGCAACCGGTGATGGCGACCGGCGCACGGGTGAGTAACGCGTATCCAACCTTCCCGCGACCAAGGGATAACCTGCCGAAAGGCAGACTAATACCTTATGTCCTCCTTTGAAGGCATCTGACGAGGAGCAAAGATCCGTCGGTCACGGATGGGGATGCGTCCGATTAGCTTGTTGGCGGGGCAACGGCCCACCAAGGCTTCGATCGGTAGGGGTTCTGAGAGGAAGGCCCCCCACACTGGAACTGAGACACG	0	0	0	0	0	0	0	0	0	0	0	0	0	0	0	0	0	0	0	0	0	0	0	0	0	0	0	0	0	0	0	0	0	0	0	0	0	0	0	0	0	0	0	0	0	0	0	0
>Phy3535	ACGCTAGCTACAGGCTTAACACATGCAAGTCGAGGGAAAACGGCATTGAGTGCTTGCACTCTTTGGACGTCGACCGGCGCACGGGTGAGTAACGCGTATCCAACCTTCCCATTACTGTGGGATAACCTGCCGAAAGGCAGACTAATACCACATAGTCTTCGATGACGGCATCAGATTTGAAGTAAAGATTTATCGGTAATGGATGGGGATGCGTCTGATTAGCTTGTTGGCGGGGTAACGGCCCACCAAGGCAACGATCAGTAGGGGTTCTGAGAGGAAGGTCCCCCACATTGGAACTGAGACACG	0	0	0	0	0	0	0	0	0	0	0	0	0	0	0	0	0	0	0	0	0	0	0	0	0	0	0	0	0	0	0	0	0	0	0	0	0	0	0	0	0	0	0	0	0	0	0	0
>Phy3604	ACGCTGGCTACAGGCTTAACACATGCAAGTCGAGGGGCAGCATGGGGTTTGCTTGCAAACCCCGATGGCGACCGGCGCACGGGTGAGTAACGCGTATCCAACCTTCCCGCGACTCGGGTATAACCTGCCGAAAGGCAGACTAATCCCCGATGTCCTCCACTTTGGGCATCTTTGGTGGAGCAAAGGCTTCGGCCGGTTGCGGATGGGGATGCGTCCGATTAGCTTGTTGGCGGGGCAATGGCCCACCAAGGCTTCGATCGGTAGGGGTTCTGAGAGGAAGGCCCCCCACATTGGGACTGAGACACG	0	0	0	0	0	0	0	0	0	0	0	0	0	0	0	0	0	0	0	0	0	0	0	0	0	0	0	0	0	0	0	0	0	0	0	0	0	0	0	0	0	0	0	0	0	0	0	0
>Phy3661	ACGCTGGCTACAGGCTTAACACATGCAAGTCGAGGGGAAACGGCATTGAGTGCTTGCACTGAATGGACGTCGACCGGCGCACGGGTGAGTAACGCGTATCCAACCTTCCCGTTACTGCGGGATAACCTGCCGAAAGGCAGACTAATACCGCATGTTCTTCGATGACGGCATCAGATTTGAAGTAAAGATTTATCGGTAATGGATGGGGATGCGTCTGATTAGCTTGTTGGCGGGGTAACGGCCCACCAAGGCAACGATCAGTAGGGGTTCTGAGAGGAAGGTCCCCCACATTGGAACTGAGACACG	0	0	0	0	0	0	0	0	0	0	0	0	0	0	0	0	0	0	0	0	0	0	0	0	0	0	0	0	0	0	0	0	0	0	0	0	0	0	0	0	0	0	0	0	0	0	0	0
>Phy3695	ACGCTAGCTACAGGCTTAACACATGCAAGTCGAGGGGAAACGACATCGAAAGCTTGCTTTTGACGGGCGTCGACCGGCGCACGGGTGAGTAACGCGTATCCAACCTGCCCACCACTTGGGGATAACCTTGCGAAAGTAAGACTAATACCCAATGATATCTCTAGAAGACATCTGAAAGAGATTAAAGATTTATCGGTGATGGATGGGGATGCGTCTGATTAGCTTGTTGGCGGGGTAACGGCCCACCAAGGCAACGATCAGTAGGGGTTCTGAGAGGAAGGTCCCCCACATTGGAACTGAGACACG	0	0	0	0	0	0	0	0	0	0	0	0	0	0	0	0	0	0	0	0	0	0	0	0	0.0315259	0	0	0	0	0	0	0	0	0	0	0	0	0	0	0	0	0	0	0	0	0	0	0
>Phy3712	ACGCTAGCTACAGGCTTAACACATGCAAGTCGAGGGGAAATGGCGAAGGGTGCTTGCACTCTTCGGACGTCGACCGGCGCACGGGTGAGTAACGCGTATCCAACCTTCCCATGACCGGGGGATAACCTGCCGAAAGGCAGACTAATACCCCATGGCCTTCACTGACGGCATCATATGTGAAGTAAAGATTCATCGGTCATGGATGGGGATGCGTCTGATTAGCTTGTTGGCGGGGTAACGGCCCACCAAGGCGACGATCAGTAGGGGTTCTGAGAGGAAGGTCCCCCACATTGGAACTGAGACACG	0	0	0	0	0	0	0	0	0	0	0	0	0	0	0	0	0	0	0	0	0	0	0	0	0	0	0	0	0	0	0	0	0	0	0	0	0	0	0	0	0	0	0	0	0	0	0	0
>Phy3865	ACGCTAGCTACAGGCTTAACACATGCAAGTCGAGGGGAAACGGCATTTAGTGCTTGCACCGAATGGACGTCGACCGGCGCACGGGTGAGTAACGCGTATCCAACCTGCCTCTGACTGAGGGATAACCCGTCGAAAGTCGGCCTAATACCTCATGGCATCGTCTGCGGGCATCCAACGACGATTAAAGATTTCATCGGTCAGGGATGGGGATGCGTCTGATTAGCTGGTTGGCGGGGTAACGGCCCACCAAGGCGACGATCAGTAGGGGTTCTGAGAGGAAGGTCCCCCACATTGGAACTGAGACACG	0	0	0	0	0	0	0	0	0	0	0	0	0	0	0	0	0	0	0	0	0	0	0	0	0	0	0	0	0	0	0	0	0	0	0	0	0	0	0	0	0	0	0	0	0	0	0	0
>Phy3919	ACGCTAGCTACAGGCTTAACACATGCAAGTCGAGGGGCAGCATGTTGGTTGCTTGCAACCAATGATGGCGACCGGCGCACGGGTGAGTAACGCGTATCCAACCTACCCAATACTCAGGCATAACCCGTTGAAAGACGGACTAATTCCTGATGGTATGTATTTTTCTCATGATTTATACATTAGAGAATTTCGGTATTGGATGGGGATGCGTCTGATTAGTTCGTTGGTGAGGTAACGGCTCACCAAGACTTCGATCAGTAGGGGTTCTGAGAGGAAGGTCCCCCACATTGGAACTGAGACACG	0	0	0	0	0	0	0	0	0	0	0	0	0	0	0	0	0	0	0	0	0	0	0	0	0	0	0	0	0	0	0	0	0	0	0	0	0	0	0	0	0	0	0	0	0	0	0	0
>Phy3932	ACGCTAGCTACAGGCTTAACACATGCAAGTCGAGGGGAAACGGCATTTAGTGCTTGCACCGAATGGACGTCGACCGGCGCACGGGTGAGTAACGCGTATCCAACCTTCCCATTACTGTGGGATAACCTGCCGAAAGGCAGACTAATACCTCATAGTCTTCGATGACGGCATCAGATTTGAGGTAAAGATTTATCGGTAATGGATGGGGATGCGTCTGATTAGCTTGTTGGCGGGGTAACGGCCCACCAAGGCAACGATCAGTAGGGGTTCTGAGAGGAAGGTCCCCCACATTGGAACTGAGACACG	0	0	0	0	0	0	0	0	0	0	0	0	0	0	0	0	0	0	0	0	0	0	0	0	0	0	0	0	0	0	0	0	0	0	0	0	0	0	0	0	0	0	0	0	0	0	0	0
>Phy3942	ACGCTAGCTACAGGCTTAACACATGCAAGTCGAGGGGCAGCATGTTGGTTGCTTGCAACCGATGATGGCGACCGGCGCACGGGTGAGTAACGCGTATCCAACCTACCCTTGTCCATCGGATAACCCGTCGAAAGGCGGCCTAACACGATATGCAGTCCGCAGAAGGCATCTGACGCGGACGAAATGTGAAGGAGAAGGATGGGGATGCGTCTGATTAGCTTGTTGGCGGGGTAACGGCCCACCAAGGCGACGATCAGTAGGGGTTCTGAGAGGAAGGTCCCCCACATTGGAACTGAGACACG	0	0	0	0	0	0	0	0	0	0	0	0	0	0	0	0	0	0	0	0	0	0	0	0	0	0	0	0	0	0	0	0	0	0	0	0	0	0	0	0	0	0	0	0	0	0	0	0
>Phy4035	ACGCTAGCTACAGGCTTAACACATGCAAGTCGAGGGGCAGCATGTTGGTTGCTTGCAACCAATGATGGCGACCGGCGCACGGGTGAGTAACGCGTATCCAACCTACCCTTGTCCATCGGATAACCCGTCGAAAGGCGGCCTAACACGATATGCGGTTCTCAGCAGGCATCTAACGAGAACGAAATGTGAAGGAGAAGGATGGGGATGCGTCTGATTAGCTTGTTGGCGGGGTAACGGCCCACCAAGGCTACGATCAGTAGGGGTTCTGAGAGGAAGGTCCCCCACATTGGAACTGAGACACG	0	0	0	0	0	0	0	0	0	0	0	0	0	0	0	0	0	0	0	0	0	0	0	0	0	0	0	0	0	0	0	0	0	0	0	0	0	0	0	0	0	0	0	0	0	0	0	0
>Phy4104	ACGCTAGCTACAGGCTTAACACATGCAAGTCGAGGGGAAACGGCATTTAGTGCTTGCACCGAATGGACGTCGACCGGCGCACGGGTGAGTAACGCGTATCCAACCTTCCCATAACTAAGGGATAACCTGCCGAAAGGCAGACTAATACTTTATGTAATCCTTTGATGGCATCAGATAAGGATAAAAGATTTATCGGTTATGGATGGGGATGCGTCTGATTAGCTTGTTGGCGGGGTAACGGCCCACCAAGGCAACGATCAGTAGGGGTTCTGAGAGGAAGGTCCCCCACATTGGAACTGGGACACG	0	0	0	0	0	0	0	0	0	0	0	0	0	0	0	0	0	0	0	0	0	0	0	0	0	0	0	0	0	0	0	0	0	0	0	0	0	0	0	0	0	0	0	0	0	0	0	0
>Phy4108	ACGCTGGCTACAGGCTTAACACATGCAAGTCGAGGGGAAACGACATTGAAGCTTGCTTCGATGGGCGTCGACCGGCGCACGGGTGAGTAACGCGTATCCAACCTGCCTCTGACTAAGGGATAACCCGGCGAAAGTCGGACTAATACCTTATGAGGTTTTCTGCAGACATCTAACGAAAACGAAAGATTTATCGGTCAGTGATGGGATGCGTCTGATTAGCTTGTTGGCGGGGTAACGGCCCACCAAGGCAACGATCAGTAGGGGTTCTGAGAGGAAGGTCCCCCACATTGGAACTGAGACACG	0	0	0	0	0	0	0	0	0	0	0	0	0	0	0	0	0	0	0	0	0	0	0	0	0	0	0	0	0	0	0	0	0	0	0	0	0	0	0	0	0	0	0	0	0	0	0	0
>Phy4252	ACGCTAGCTATAGGCTTAACACATGCAAGTCGAGGGGAAACGGCATTATGTGCTTGCACATTCTGGACGTCGACCGGCGCACGGGTGAGTAACGCGTATCCAACCTTCCCGTTACTGCGGGATAACCTGCCGAAAGGCAGACTAATACCGCATGTTCTTCGATGACGGCATCAGATTCGAAGCAAAGATCCGTCGGTAACGGAGGGGGATGCGTCTGATTAGCTAGTTGGCGGGGCGACGGCCCACCAAGGCGACGATCAGTAGGGGTTCTGAGAGGAAGGTCCCCCACATTGGAACTGAGACACG	0	0	0	0	0	0	0	0	0	0	0	0	0	0	0	0	0	0	0	0	0	0	0	0	0	0	0	0	0	0	0	0	0	0	0	0	0	0	0	0	0	0	0	0	0	0	0	0
>Phy4342	ACGCTAGCTATAGGCTTAACACATGCAAGTCGAGGGGAAACGGCATTATGTGCTTGCACATTCTGGACGTCGACCGGCGCACGGGTGAGTATCGCGTATCCAACCTTCCCTCCACTCGGGGATACCCCGTTGAAAGACGGCCTAATACCCGATGTTGTCCACATATGGCATCTGACGTGGACCAAAGATTCATCGGTGGAGGATGGGGATGCGTCTGATTAGCTTGTTGGTGCGGGTAACGGCCCACCAAGGCGACGATCAGTAGGGGTTCTGAGAGGAAGGTCCCCCACATTGGAACTGAGACACG	0	0	0	0	0	0	0	0	0	0	0	0	0	0	0	0	0	0	0	0	0	0	0	0	0	0	0	0	0	0	0	0	0	0	0	0	0	0	0	0	0	0	0	0	0	0	0	0
>Phy4380	ACGCTGGCTACAGGCTTAACACATGCAAGTCGAGGGGAAACGGCATTGAGTGCTTGCACTGAATGGACGTCGACCGGCGCACGGGTGAGTAACGCGTATCCAACCTTCCCGTTACTGCGGGATAACCTGCCGAAAGGCAGACTAATACCGCATGTTCTTCGATGACGGCATCAGATTCGAAGCAAAGACTCGTCGGTAACGGAGGGGGATGCGTCTGATTAGCTTGTTGGCGGGGCGACGGCCCACCAAGGCGACGATCAGTAGGGGTTCTGAGAGGAAGGTCCCCCACATTGGAACTGAGACACG	0	0	0	0	0	0	0	0	0	0	0	0	0	0	0	0	0	0	0	0	0	0	0	0	0	0	0	0	0	0	0	0	0	0	0	0	0	0	0	0	0	0	0	0	0	0	0	0
>Phy3742	ACGCTAGCTACAGGCTTAACACATGCAAGTCGAGGGGCAGCATGGTCTTAGCTTGCTAAGGCCGATGGCGACCGGCGCACGGGTGAGTAACGCGTATCCAACCTGCCCATGTCTGGGGAATAACCCGTCGAAAGGCGGACTAACTCCGCATGGTCTCCGATGAGGACATCTGAATTGGAGTAAAGCTTCGCGGACATGGATGGGGATGCGTCTGATTAGGTAGTAGGCGGGGTAACGGCCCACCTAGCCCACGATCAGTAGGGGTTCTGAGAGGAAGGTCCCCCACATTGGAACTGAGACACG	0	0	0	0	0	0	0	0	0	0	0	0	0	0	0	0	0	0	0	0	0	0	0	0	0	0	0	0	0	0	0	0	0	0	0	0	0	0	0	0	0	0	0	0	0	0	0	0
>Phy24	ACGCTAGCTACAGGCTTAACACATGCAAGTCGAGGGGCAGCATGGCCTATCTTTCGGGATGGGCCGATGGCGACCGGCGCACGGGTGAGTAACGCGTATCCAACCTTCCCTTTACTGGGGTCCAGCCCGTCGAAAGGCGGATTAATCCCCCATGTTCTCCGTCCCGGACATCTGTGTCGGAGCAAAGATTTATCGGTAAAGGATGGGGATGCGTCCGATTAGCTTGTTGGCGGGGTAACGGCCCACCAAGGCATCGATCGGTAGGGGTTCTGAGAGGAAGGTCCCCCACACTGGAACTGAGACACG	0	0	0	0	0.126103	0	0	0	0	0.91425	0	0	0	0.0630517	0	0	0.662043	0	0	0	0	0.693569	0.75662	0	0.0315259	0	0.945776	1.22951	0.126103	0.567465	2.14376	0.945776	0.0315259	0	0.882724	0	0.189155	0	0.0315259	0	1.26103	0	0.315259	0	0.409836	2.58512	0	0.220681
>Phy3622	ACGCTAGCTACAGGCTTAACACATGCAAGTCGAGGGGCAGCATGGAAGAAGCTTGCTTCTTCTGATGGCGACCGGCGCACGGGTGCGTAACGCGTATCAAACCTGCCTCATACTCGGGGATAGCCTTGCGAAAGTAAGATTAATACCCGATGTTGTTATGTTACCGCATGGTGATATAACCAAAGATTTATCGGTATGAGATGGTGATGCGTCCGATTAGGTAGTAGGCGGGGTAACGGCCCACCTAGCCATCGATCGGTAGGGGTTCTGAGAGGAAGGTCCCCCACATTGGAACTGAGACACG	0	0	0	0	0	0	0	0	0	0	0	0	0	0	0	0	0	0	0	0	0	0	0	0	0	0	0	0	0	0	0	0	0	0	0	0	0	0	0	0	0	0	0	0	0	0	0	0
>Phy3107	ACGCTAGCTACAGGCTTAACACATGCAAGTCGCGGGGCAGCATGAAGTCAGCTTGCTGACTTTGATGGCGACCGGCGCACGGGTGAGTAACGCGTATCCAACCTGCCTGTTACCACGGCACAGCCCGTCGAAAGGCGGATTAATGCCGTATGTGGTCCTTTGCGGGCATCTAATTAGGACTAAAGGTTCAGCGGTAACGGATGGGGATGCGTCCGATTAGCTAGACGGCGGGGTAACGGCCCACCGTGGCTACGATCGGTAGGGGTTCTGAGAGGAAGGTCCCCCACACTGGAACTGAGACACG	0	0	0	0	0	0	0	0	0	0	0	0	0	0	0	0	0	0	0	0	0	0	0	0	0	0	0	0	0	0	0	0	0	0	0	0	0	0	0	0	0	0	0	0.189155	0	0	0	0
>Phy4374	ACGCTAGCTACAGGCTTAACACATGCAAGTCGAGGGGCAGCGGGAAGGAAGCTTGCTTTCTTCGCCGGCGACCGGCGCACGGGTGAGTAACGCGTATCGAACCTGCCTCATACTCGGGGATAACCTTGCGAAAGTAAGACTAATACCCGATGTTTTCATCTCCTCGCATGAAGAGTTGAACAAAGTTTTTCGGTATGAGATGGCGATGCGTCCCATTAGCTTGTTGGCGGGGTAACGGCCCACCAAGGCATCGATGGGTAGGGGTTCTGAGAGGAAGGTCCCCCACATTGGAACTGAGACACG	0	0	0	0	0	0	0	0	0	0	0	0	0	0	0	0	0	0	0	0	0	0	0	0	0	0	0	0	0	0	0	0	0	0	0	0	0	0	0	0	0	0	0	0	0	0	0	0
>Phy976	ACGCTAGCTACAGGCTTAACACATGCAAGTCGCGGGGCAGCATGACATCAGCTTGCTGATGTTGATGGCGACCGGCGCACGGGTGAGTAACGCGTATCCAACCTGCCCTTTACTATGGGACAGCCCGTCGAAAGGCGGATTAATACCGTATGTTGTCATGTTGATGCATATTTTCATGACCAAAGGCTTCGGCCGGTAAAGGATGGGGATGCGTCTGATTAGCTTGCCGGCGGGGTAACGGCTCACCGGGGCGACGATCAGTAGGGGTTCTGAGAGGAAGGTCCCCCACATTGGAACTGAGACACG	0	0	0	0	0	0	0	0	0	0	0	0	0	0	0	0	0	0	0	0	0	0	0	0	0	0	0	0	0	0	0	0	0	0	0	0	0	0	0	0	0	0	0	0	0	0	0	0
>Phy1998	ACGCTAGCTACAGGCTTAACACATGCAAGTCGCGGGGCAGCATGACATCAGCTTGCTGATGTTGATGGCGACCGGCGCACGGGTGAGTAACGCGTATCCAACCTGCCCTTTACTATGGGACAGCCCGTCGAAAGGCGGATTAATACCGTATGTTGTCATGTTGATGCATATTTTCATGACCAAAGGCTTCGGCCGGTAAAGGATGGGGATGCGTCTGATTAGCTTGCCGGCGGGGTAACGGCCCACCGGGGCGACGATCAGTAGGGGTTCTGAGAGGAAGGTCCCCCACATTGGAACTGAGACACG	0	0	0	0	0	0	0	0	0	0	0	0	0	0	0	0	0	0	0	0	0	0	0	0	0	0	0	0	0	0	0	0	0	0	0	0	0	0	0	0	0	0	0	0	0	0	0	0
>Phy1583	ACGCTAGCTACAGGCTTAACACATGCAAGTCGAGGGGAAACGGCATTAAGTGCTTGCACTTTTTGGACGTCGACCGGCGCACGGGTGCGTAACGCGTATCAAACCTGCCTCATACTCGGGGATAGCCTTGCGAAAGTAAGATTAATACCCGATGTTGTTGCTTTCTCGCATGGGAGAGTAACCAAAGATTTATCGGTAGGAGATGGTGATGCGTCCGATTAGGTAGTAGGCGGGGTAACGGCCCACCTAGCCTTCGATCGGTAGGGGTTCTGAGAGGAAGGTCCCTCACATTGGAACTGAGACACG	0	0	0	0	0	0	0	0	0	0	0	0	0	0	0	0	0	0	0	0	0	0	0	0	0	0	0	0	0	0	0	0	0	0	0	0	0	0	0	0	0	0	0	0	0	0	0	0
>Phy3833	ACGCTAGCTACAGGCTTAACACATGCAAGTCGAGGGGCAGCATGAAAGGAACTTCGGTTCTTTTTGATGGCGACCGGCGCACGGGTGCGTAACGCGTATCGAACCTGCCTCATACTCGGGGATAGCCTTGCGAAGGTAAGATTAATACCCGGCGGTCTCGGATGGCTGCATGACTGTCCGAGTGAAGATTTATCGGTATGAGATGGCGATGCGTCCCATTAGCTTGTTGGTGGGGTAATGGCTCACCAAGGCATCGATGGGTAGGGGTTCTGAGAGGAAGGTCCCCCACATTGGAACTGAGACACG	0	0	0	0	0	0	0	0	0	0	0	0	0	0	0	0	0	0	0	0	0	0	0	0	0	0	0	0	0	0	0	0	0	0	0	0	0	0	0	0	0	0	0	0	0	0	0	0
>Phy2747	ACGCTAGCTACAGGCTTAACACATGCAAGTCGAGGGGAAACGATAGGGAAAGCTTGCTTTTCCTAGGCGTCGACCGGCGCACGGGTGAGTAACGCGTATCCAACCTGCCCATGTCTGGGGAATAACCCGTCGAAAGGCGGACTAACTCCCCATGGTCTCCGATGAGGACATCTGAATTGGAGTAAAGCTTCGCGGACATGGATGGGGATGCGTCTGATTAGGTAGTAGGCGGGGTAACGGCCCACCTAGCCTACGATCAGTAGGGGTTCTGAGAGGAAGGTCCCCCACATTGGAACTGAGACACG	0	0	0	0	0	0	0	0	0	0	0	0	0	0	0	0	0	0	0	0	0	0	0	0	0	0	0	0	0	0	0	0	0	0	0	0	0	0	0	0	0	0	0	0	0	0	0	0
>Phy4267	ACGCTAGCTACAGGCTTAACACATGCAAGTCGAGGGGAAACGATATTGGAAGCTTGCTTCCGATAGGCGTCGACCGGCGCACGGGTGAGTAACGCGTATCCAACCTGCCATATACAGAGGGATAGCCTTGCGAAAGTAAGATTAATACCTCATGGTTTATGTTTGCCGCATGGCGGATATAATAAAGATTTATCGGTATATGATGGGGATGCGTCCCATTAGATAGTCGGCGGGGTAACGGCCCACCGAGTCGACGATGGGTAGGGGTTCTGAGAGGAAGGTCCCCCACATTGGAACTGAGACACG	0	0	0	0	0	0	0	0	0	0	0	0	0	0	0	0	0	0	0	0	0	0	0	0	0	0	0	0	0	0	0	0	0	0	0	0	0	0	0	0	0	0	0	0	0	0	0	0
>Phy2915	ACGCTAGCTACAGGCTTAACACATGCAAGTCGCGGGGCAGCATGGGAGATGCTTGCATTTCCTGATGGCGACCGGCGCACGGGTGAGTAACGCGTATCCAACCTGCCTGTTACCACGGCACAGCCCGTCGAAAGGCGGATTAATGCCGTATGTGGTCCTAAGCGGGCATCTAATTAGGACTAAAGGACTGGCGGTAACGGATGGGGATGCGTCCGATTAGCTAGACGGCGGGGTAACGGCCCACCGTGGCTACGATCGGTAGGGGTTCTGAGAGGAAGGTCCCCCACATTGGAACTGAGACACG	0	0	0	0	0	0	0	0	0	0	0	0	0	0	0	0	0	0	0	0	0	0	0	0	0	0	0	0	0	0	0	0	0	0	0	0	0	0	0	0	0	0	0	0	0	0	0	0
>Phy1446	ACGCTAGCTACAGGCTTAACACATGCAAGTCGAGGGGAAACGATAGGGAAAGCTTGCTTTCCCTAGGCGTCGACCGGCGCACGGGTGAGTAACGCGTATCCAACCTGCCCATGTCTGGGGAATAACCCGTCGAAAGGCGGACTAACTCCCCATGGTCTCCGATGAGGACATCTGAATTGGAGTAAAGCTTCGCGGACATGGATGGGGATGCGTCTGATTAGGTAGTAGGCGGGGTAACGGCCCACCTAGCCTACGATCAGTAGGGGTTCTGAGAGGAAGGTCCCCCACATTGGAACTGAGACACG	0	0	0	0	0	0	0	0	0	0	0	0	0	0	0	0	0	0	0	0	0	0	0	0	0	0	0	0	0	0	0	0	0	0	0	0	0	0	0	0	0	0	0	0	0	0	0	0
>Phy1727	ACGCTAGCTACAGGCTTAACACATGCAAGTCGAGGGGCAGCATTAACGAAAGCTTGCTTTTGTTAGATGGCGACCGGCGCACGGGTGAGTAACGCGTATCCAACCTGCCATATACAGAGGGATAGCCTTGCGAAAGTAAGATTAATACCTCATGGTTTATGTTTGCCGCATGGCGGATATAATAAAGATTTATCGGTATATGATGGGGATGCGTCCCATTAGATAGTCGGCGGGGTAACGGCCCACCGAGTCGACGATGGGTAGGGGTTCTGAGAGGAAGGTCCCCCACATTGGAACTGAGACACG	0	0	0	0	0	0	0	0	0	0	0	0	0	0	0	0	0	0	0	0	0	0	0	0	0	0	0	0	0	0	0	0	0	0	0	0	0	0	0	0	0	0	0	0	0	0	0	0
>Phy3518	ACGCTAGCTACAGGCTTAACACATGCAAGTCGCGGGGCAGCATGGGAGATGCTTGCATCTTTTGATGGCGACCGGCGCACGGGTGAGTAACGCGTATCCAACCTGCCTGTTACCACGGCACAGCCCGTCGAAAGGCGGATTAATGCCGTATGTGGTCCTAAGCGGGCATCTAATTAGGACTAAAGGACTGGCGGTAACGGATGGGGATGCGTCCGATTAGCTTGACGGCGGGGTAACGGCCCACCGTGGCTACGATCGGTAGGGGTTCCGAGAGGAAGGTCCCCCACATTGGAACTGAGACACG	0	0	0	0	0	0	0	0	0	0	0	0	0	0	0	0	0	0	0	0	0	0	0	0	0	0	0	0	0	0	0	0	0	0	0	0	0	0	0	0	0	0	0	0	0	0	0	0
>Phy2885	ACGCTAGCTACAGGCTTAACACATGCAAGTCGAGGGGCAGCATGAAAGGAACTTCGGTTCTTTTTGATGGCGACCGGCGCACGGGTGCGTAACGCGTATCGAACCTGCCTCATACTCGGGGATAGCCTTGCGAAAGTAAGATTAATACCCGGCGGTCTCGGATGGCCGCATGACTGTCCGAGTGAAGATTTATCGGTATGAGATGGCGATGCGTCCCATTAGCTTGTTGGTGGGGTAATGGCTCACCAAGGCATCGATGGGTAGGGGTTCTGAGAGGAAGGTCCCCCACATTGGTACTGAGACACG	0	0	0	0	0	0	0	0	0	0	0	0	0	0	0	0	0	0	0	0	0	0	0	0	0	0	0	0	0	0	0	0	0	0	0	0	0	0	0	0	0	0	0	0	0	0	0	0
>Phy3994	ACGCTAGCTACAGGCTTAACACATGCAAGTCGAGGGGAAACGGCATTAAGTGCTTGCACTTTTTGGACGTCGACCGGCGCACGGGTGCGTAACGCGTATCAAACCTGCCTCATACTCGGGGATAGCCTTGCGAAAGTAAGATTAATACCCGATGTTGTTGCTTTCTCGCATGGGAGAGTAACCAAAGATTTATCGGTAGGAGATGGTGATGCGTCCGATTAGGTAGTAGGCGGGGTAACGGCCCACCTAGCCTTCGATCGGTAGGGGTTCTGAGAGGAAGGTCCCCCACATTGGAACTGAGACACG	0	0	0	0	0	0	0	0	0	0	0	0	0	0	0	0	0	0	0	0	0	0	0	0	0	0	0	0	0	0	0	0	0	0	0	0	0	0	0	0	0	0	0	0	0	0	0	0
>Phy1359	ACGCTAGCTACAGGCTTAACACATGCAAGTCGAGGGGCAGCATGAAAGGAACTTCGGTTCTTTTTGATGGCGACCGGCGCACGGGTGCGTAACGCGTATCGAACCTGCCTCATACTCGGGGATAGCCTTGCGAAAGTAAGATTAATACCCGGCGGTCTCGGATGGCCGCATGACTGTCCGAGTGAAGATTTATCGGTATGAGATGGCGATGCGTCCCATTAGCTTGTTGGTGAGGTAACGGCTCACCAAGGCATCGATGGGTAGGGGTTCTGAGAGGAAGGTCCCCCACATTGGAACTGAGACACG	0	0	0	0	0	0	0	0	0	0	0	0	0	0	0	0	0	0	0	0	0	0	0	0	0	0	0	0	0	0	0	0	0	0	0	0	0	0	0	0	0	0	0	0	0	0	0	0
>Phy3328	ACGCTAGCTACAGGCTTAACACATGCAAGTCGAGGGGAAACGACATCGAAAGCTTGCTTTTGATGGGCGTCGACCGGCGCACGGGTGAGTAACGCGTATCCAACCTGCCCACCACTTGGGGATAACCTTGCGAAAGTAAGACTAATACCCAATGACGTCTCTAGAAGGCATCTGAAAGAGATTAAAGATTTATTGGTGATGGATGGGGATGCGTCTGATTAGCTTGTTGGCGGGGTAACGGCCCACCAAGGCGACGATCAGTAGCCGGACTGAGAGGTTGACCGGCCACATTGGGACTGAGATACG	0	0	0	0	0	0	0	0	0	0	0	0	0	0	0	0	0	0	0	0	0	0	0	0	0	0	0	0	0	0	0	0	0	0	0	0	0	0	0	0	0	0	0	0	0	0	0	0
>Phy2942	ACGCTAGCTACAGGCTTAACACATGCAAGTCGAGGGGAAACGACATTGGAAGCTTGCTTCCTTTGGGCGTCGACCGGCGCACGGGTGAGTAACGCGTATCCAACCTTCCCGCAAGTAAGGGATAACCCGTAGAAATGCGGCCTAATACCTTATGTTTTCCTTAGAGGGCATCTGATGAGGAACAAAGATCCGTCGCTTGCGGATGGGGATGCGCCTGATTAGTTAGTCGGCGGGGTAACGGCCCACCGAGACGACGATCAGTAGGGGTTCTGAGAGGAAAGTCCCCCACATTGGGACTGAGACACG	0	0	0	0	0	0	0	0	0	0	0	0	0	0	0	0	0	0	0	0	0	0	0	0	0	0	0	0	0	0	0	0	0	0	0	0	0	0	0	0	0	0	0	0	0	0	0	0
>Phy1262	ACGCTAGCTACAGGCTTAACACATGCAAGTCGAGGGGCAGCATGAAAGGAACTTCGGTTCTTTTTGATGGCGACCGGCGCACGGGTGCGTAACGCGTATCGAACCTGCCTCATACTCGGGGATAGCCTTGCGAAAGTAAGATTAATACCCGGCGGTCTCGGACGGCCGCATGACAGTCCGAGTGAAGATTTATCGGTATGAGATGGCGATGCGTCCCATTAGCTTGTTGGTGAGGTAACGGCTCACCAAGGCATCGATGGGTAGGGGTTCTGAGAGGAAGGTCCCCCACATTGGAACTGAGACACG	0	0	0	0	0	0	0	0	0	0	0	0	0	0	0	0	0	0	0	0	0	0	0	0	0	0	0	0	0	0	0	0	0	0	0	0	0	0	0	0	0	0	0	0	0	0	0	0
>Phy983	ACGCTAGCTACAGGCTTAACACATGCAAGTCGAGGGGCAGCGGGTTGAAAGCTTGCTTTCAATGCCGGCGACCGGCGCACGGGTGCGTAACGCGTATCAAACCTGCCTCATACTCGGGGATAGCCTTGCGAAAGTAAGATTAATACCCGATGTTGTTGCTTTCTCGCATGGGAGAGTAACCAAAGATTTATCGGTATGAGATGGTGATGCGTCCGATTAGGTAGTAGGCGGGGTAACGGCCCACCTAGCCTTCGATCGGTAGGGGTTCTGAGAGGAAGGTCCCCCACACTGGAACTGAGACACG	0	0	0	0	0	0	0	0	0	0	0	0	0	0	0	0	0	0	0	0	0	0	0	0	0	0	0	0	0	0	0	0	0	0	0	0	0	0	0	0	0	0	0	0	0	0	0	0
[truncated: 3,595 more rows]
[truncated: 156 more columns]
